# Supplementary material for: Effects of Tilletia foetida on Microbial Communities in the Rhizosphere Soil of Wheat Seeds Coated with Different Concentrations of Jianzhuang
Source: Microb Ecol. 2021 Feb 1;82(3):736–45. doi: 10.1007/s00248-021-01696-w (PMC8463399; doi:10.1007/s00248-021-01696-w)
Supplement: Supplementary file 3 — Raw reads, clean reads, raw tags, clean tags, effective tags, and effective ratio (%) of twelve samples. (XLSX 13 kb) [file 248_2021_1696_MOESM2_ESM.xlsx]

## Sheet: Supplementary Table 1
Sample name	Raw reads	Clean reads	Raw tags	Clean tags	Effective tags	Effective ratio (%)
TJZ1-5-1	111748	111193	110068	109502	95341	85.32
TJZ1-5-2	105844	105235	104259	103781	93520	88.36
TJZ1-5-3	110417	109984	108474	107966	105127	95.21
TJZ3-1	109960	109490	108612	108040	94071	85.55
TJZ3-2	103202	102618	101714	101140	85844	83.18
TJZ3-3	109123	108686	106977	106395	101352	92.88
TJZ5-1	113096	112542	111658	111080	98580	87.16
TJZ5-2	101305	100945	100307	99933	84957	83.86
TJZ5-3	106386	106094	105079	104686	97582	91.72
TJZ-1	111668	111018	110025	109432	100995	90.44
TJZ-2	103669	103095	102315	101791	90201	87.01
TJZ-3	110923	110502	109094	108576	105597	95.2
T1-5JZ-1	101688	101217	100333	99858	91302	89.79
T1-5JZ-2	105760	105105	104023	103380	90529	85.6
T1-5JZ-3	110667	110184	108514	107918	104018	93.99
T-CK-1	112119	111611	110532	110033	101831	90.82
T-CK-2	102368	101907	100888	100350	90141	88.06
T-CK-3	104052	103668	102089	101528	99094	95.24
JZ1-5-1	108669	108134	107246	106669	99521	91.58
JZ1-5-2	102459	101761	100762	100088	91360	89.17
JZ1-5-3	100822	100302	98670	98054	96681	95.89
JZ3-1	114171	113766	113069	112566	106432	93.22
JZ3-2	109454	108900	108058	107525	96412	88.08
JZ3-3	108351	108029	106748	106198	103398	95.43
JZ5-1	106469	105987	105101	104539	97186	91.28
JZ5-2	106249	105670	104706	104036	95142	89.55
JZ5-3	100710	100310	98806	98224	96049	95.37
JZ-1	112054	111513	110578	109935	101813	90.86
JZ-2	111894	111326	110365	109691	101421	90.64
JZ-3	108096	107716	106207	105627	104107	96.31
1-5JZ-1	100559	100032	99148	98670	89400	88.9
1-5JZ-2	109783	109148	108073	107574	97481	88.79
1-5JZ-3	112308	111873	110245	109718	106580	94.9
CK-1	111123	110616	109734	109237	91721	82.54
CK-2	103375	102902	102033	101528	83483	80.76
CK-3	111812	111417	109925	109422	101159	90.47
Average	107565	107069	105957	105408	96928.6	90.0869
Total	3.97992e+06	3.96157e+06	3.92039e+06	3.9001e+06	3.58636e+06	3333.22
Min	100710	100032	98806	98054	83483	80.76
Max	114171	113766	113069	112566	106580	96.31
