# Supplementary material for: Effects of Tilletia foetida on Microbial Communities in the Rhizosphere Soil of Wheat Seeds Coated with Different Concentrations of Jianzhuang
Source: Microb Ecol. 2021 Feb 1;82(3):736–45. doi: 10.1007/s00248-021-01696-w (PMC8463399; doi:10.1007/s00248-021-01696-w)
Supplement: Supplementary file 4 — OTUs of bacterial communities of twelve samples with three replications (XLSX 4825 kb) [file 248_2021_1696_MOESM3_ESM.xlsx]

## Sheet: table1(1)
OTU	Total_tags	TJZ1-5-1_tags	TJZ1-5-2_tags	TJZ1-5-3_tags	TJZ3-1_tags	TJZ3-2_tags	TJZ3-3_tags	TJZ5-1_tags	TJZ5-2_tags	TJZ5-3_tags	TJZ-1_tags	TJZ-2_tags	TJZ-3_tags	T1-5JZ-1_tags	T1-5JZ-2_tags	T1-5JZ-3_tags	T-CK-1_tags	T-CK-2_tags	T-CK-3_tags	JZ1-5-1_tags	JZ1-5-2_tags	JZ1-5-3_tags	JZ3-1_tags	JZ3-2_tags	JZ3-3_tags	JZ5-1_tags	JZ5-2_tags	JZ5-3_tags	JZ-1_tags	JZ-2_tags	JZ-3_tags	1-5JZ-1_tags	1-5JZ-2_tags	1-5JZ-3_tags	CK-1_tags	CK-2_tags	CK-3_tags	TJZ1-5-1_relative_abundance	TJZ1-5-2_relative_abundance	TJZ1-5-3_relative_abundance	TJZ3-1_relative_abundance	TJZ3-2_relative_abundance	TJZ3-3_relative_abundance	TJZ5-1_relative_abundance	TJZ5-2_relative_abundance	TJZ5-3_relative_abundance	TJZ-1_relative_abundance	TJZ-2_relative_abundance	TJZ-3_relative_abundance
Otu000001	91924	9176	9163	6889	94	117	28	3621	2764	1333	10162	8820	7552	105	110	51	86	95	36	232	193	79	104	70	35	100	107	36	97	103	29	11266	10847	7666	269	262	227	13.1363	14.0541	7.75622	0.128587	0.188148	0.032647	4.59961	4.43112	1.66423	12.2651	13.1779	8.05409
Otu000002	83574	2912	2913	2324	5019	4156	3569	3551	2976	1530	3210	2711	2788	2635	2498	1660	2256	1669	957	1523	1311	677	2041	1639	1019	2309	2208	1376	3052	2991	2017	1861	1903	1463	2591	2233	2026	4.16881	4.46793	2.61656	6.86575	6.68328	4.16137	4.5107	4.77099	1.91018	3.87433	4.0505	2.97336
Otu000003	52259	1745	1764	1357	1070	917	822	2575	2079	1056	2455	2187	2116	1341	1216	846	1843	1367	832	2294	1979	1123	2023	1665	1059	1373	1326	802	1354	1366	869	1956	1993	1557	710	640	582	2.49814	2.7056	1.52783	1.46371	1.47463	0.958433	3.27092	3.33296	1.3184	2.96308	3.26759	2.25668
Otu000004	44452	935	875	794	3892	3341	2901	818	624	389	2061	1651	1720	1608	1376	1099	1237	959	650	1358	918	590	1435	1024	736	142	124	58	159	148	110	1305	1295	1086	2580	2298	2156	1.33854	1.34207	0.893953	5.32407	5.37268	3.3825	1.03907	1.00037	0.485661	2.48754	2.46676	1.83435
Otu000005	42944	800	792	543	1989	1763	1414	750	621	275	608	549	404	1926	1744	1231	1429	1060	664	1735	1453	766	2194	1633	1112	1571	1347	762	1784	1846	1072	494	605	415	1999	1822	1772	1.14528	1.21476	0.611356	2.72086	2.83509	1.64869	0.952695	0.995559	0.343334	0.73383	0.82026	0.43086
Otu000006	29374	1029	1028	914	1535	1262	1194	872	607	304	1019	932	941	1512	1403	1131	676	453	342	890	686	404	1159	818	602	196	154	119	195	221	130	994	965	808	1439	1212	1228	1.47311	1.57673	1.02906	2.09981	2.02943	1.39218	1.10767	0.973115	0.37954	1.22989	1.3925	1.00356
Otu000007	29346	888	863	773	1118	864	830	1114	885	964	1060	1154	1135	676	698	533	578	468	299	924	613	382	966	745	534	941	868	583	1437	1336	903	761	675	612	792	707	667	1.27126	1.32366	0.870309	1.52937	1.3894	0.967761	1.41507	1.41879	1.20354	1.27937	1.72419	1.21046
Otu000008	28370	948	902	792	629	490	469	818	639	324	2375	1952	1864	363	313	200	1020	816	472	1474	1147	652	2146	1532	1088	60	42	21	70	59	52	1240	1221	914	474	438	354	1.35715	1.38348	0.891701	0.860442	0.787971	0.546843	1.03907	1.02442	0.40451	2.86652	2.91648	1.98793
Otu000009	26991	522	469	420	845	709	657	565	414	272	703	634	532	696	659	454	888	581	364	1024	781	468	1310	891	581	1618	1633	1028	1629	1404	993	525	568	439	630	571	514	0.747294	0.719347	0.472872	1.15592	1.14015	0.766047	0.717697	0.663706	0.339588	0.848491	0.947258	0.56737
Otu000010	25913	938	948	756	387	298	258	679	550	283	2585	1178	1163	696	560	453	1735	1294	842	945	646	343	1520	1158	728	202	163	97	157	137	95	1222	1086	824	375	310	302	1.34284	1.45403	0.851169	0.529397	0.479215	0.300822	0.862507	0.881735	0.353322	3.11998	1.76005	1.24032
Otu000011	23635	1029	997	765	424	306	298	781	636	316	885	766	804	448	398	281	790	561	357	826	561	289	705	440	298	953	833	535	1155	1063	759	1224	1256	1106	294	249	247	1.47311	1.52919	0.861302	0.580011	0.49208	0.347461	0.992074	1.01961	0.394522	1.06816	1.14448	0.857454
Otu000012	23448	1159	1050	975	1209	945	889	686	491	283	975	763	740	869	771	588	739	538	338	840	571	336	1245	937	649	358	261	198	347	357	213	528	565	535	584	427	489	1.65922	1.61048	1.09774	1.65385	1.51966	1.03655	0.871399	0.787149	0.353322	1.17678	1.14	0.789199
Otu000013	17642	430	384	348	762	680	630	592	493	225	807	673	681	753	642	552	851	605	501	287	203	144	627	391	343	95	83	56	148	164	117	570	527	530	987	805	956	0.615587	0.588975	0.391808	1.04238	1.09351	0.734565	0.751994	0.790355	0.280909	0.974014	1.00553	0.726276
Otu000014	17228	611	513	478	636	553	510	642	510	319	847	705	646	443	377	264	1244	895	592	682	521	282	790	526	406	111	89	62	152	131	78	766	690	566	220	169	202	0.874707	0.786834	0.538173	0.870017	0.889282	0.594648	0.815507	0.817609	0.398267	1.02229	1.05334	0.688949
Otu000015	16440	215	195	162	31	22	11	58	49	24	71	58	51	2315	2226	1623	521	397	249	1736	1262	759	1831	1318	1004	22	19	3	28	15	1	24	28	11	42	38	21	0.307794	0.299089	0.182393	0.042407	0.035378	0.012826	0.073675	0.078555	0.029964	0.085694	0.086658	0.054391
Otu000016	14882	522	466	407	262	199	200	574	464	250	414	354	369	282	284	216	748	533	344	770	586	335	1053	666	522	332	285	194	354	372	261	346	387	285	443	380	423	0.747294	0.714746	0.458235	0.358403	0.320013	0.233195	0.72913	0.743864	0.312122	0.49968	0.528911	0.393533
Otu000017	14220	333	342	297	711	587	467	344	299	135	292	261	247	635	583	433	711	548	307	715	649	371	941	669	422	141	128	55	194	160	95	284	311	230	455	442	426	0.476722	0.524556	0.334388	0.972614	0.943958	0.544511	0.43697	0.479343	0.168546	0.352431	0.38996	0.263422
Otu000018	14218	606	523	465	223	166	162	676	479	245	430	339	333	315	244	192	330	267	199	353	266	156	165	143	83	692	656	450	864	785	533	895	860	712	168	119	124	0.867549	0.802172	0.523537	0.305053	0.266945	0.188888	0.858696	0.767911	0.305879	0.518991	0.506499	0.355139
Otu000019	13711	532	478	384	413	297	291	542	436	193	1478	1162	1106	304	303	236	539	351	227	193	128	68	288	199	123	64	66	31	59	75	43	671	685	560	426	366	394	0.76161	0.733151	0.43234	0.564964	0.477607	0.339299	0.688481	0.698976	0.240958	1.78388	1.73614	1.17953
Otu000020	13628	53	37	32	1830	1613	1410	198	160	89	768	669	575	293	257	173	393	266	184	672	439	265	661	540	378	55	49	20	47	41	22	160	124	110	390	334	321	0.075875	0.05675	0.036028	2.50335	2.59387	1.64403	0.251512	0.256505	0.111115	0.926943	0.999552	0.613229
Otu000021	13616	251	235	1933	49	49	354	146	110	763	164	116	1122	170	122	1053	245	173	1149	214	182	1082	202	147	739	29	15	121	35	17	148	229	226	1696	43	31	256	0.359331	0.360441	2.17634	0.06703	0.078797	0.412756	0.185458	0.176347	0.952595	0.197941	0.173315	1.1966
Otu000022	12444	86	239	296	151	288	362	475	149	108	72	75	128	371	403	421	168	480	460	83	620	538	207	684	623	95	302	223	564	865	811	141	709	749	113	153	232	0.123117	0.366576	0.333262	0.206561	0.463134	0.422084	0.603374	0.23887	0.134837	0.086901	0.112057	0.13651
Otu000023	12039	43	54	564	25	42	375	69	35	217	63	65	530	18	15	78	301	351	2017	115	233	1172	303	391	1926	128	118	811	201	210	1348	10	18	104	14	11	64	0.061559	0.082825	0.634999	0.034199	0.06754	0.437241	0.087648	0.05611	0.270922	0.076038	0.097116	0.565237
Otu000024	11843	666	635	663	8	4	5	272	196	120	112	106	109	89	88	68	212	131	85	390	279	138	13	23	12	988	871	610	1100	1039	755	767	678	578	12	12	9	0.953444	0.973956	0.746462	0.010944	0.006432	0.00583	0.345511	0.314218	0.149818	0.135179	0.158374	0.116247
Otu000025	11589	149	157	114	409	319	271	182	137	67	246	241	262	189	204	136	186	159	98	229	205	90	329	264	197	642	567	379	1543	1424	896	222	204	171	245	227	229	0.213308	0.240805	0.128351	0.559492	0.512985	0.31598	0.231187	0.219632	0.083649	0.296911	0.360078	0.279419
Otu000026	11533	48	111	689	103	202	1474	32	29	209	44	49	417	120	227	1260	189	200	1107	172	184	886	156	196	973	61	54	228	68	39	228	89	99	517	186	116	771	0.068717	0.170251	0.775735	0.140899	0.324837	1.71865	0.040648	0.046491	0.260934	0.053106	0.073211	0.444724
Otu000027	11377	173	148	139	980	840	687	407	289	137	473	400	414	282	228	178	599	444	267	41	41	13	333	234	203	173	136	88	215	206	123	247	233	182	703	592	529	0.247666	0.227001	0.156498	1.34059	1.35081	0.801026	0.516996	0.463312	0.171043	0.570891	0.597639	0.441525
Otu000028	10732	106	107	78	223	181	148	107	112	42	131	98	111	571	529	386	829	645	405	498	390	247	814	574	372	313	254	163	402	416	264	81	79	60	356	335	305	0.151749	0.164115	0.087819	0.305053	0.291067	0.172565	0.135918	0.179553	0.052436	0.158111	0.146422	0.11838
Otu000029	10579	0	2	2	2	2	1	1	2	1	1	3	1	1	4	6	2	2	3	1	2	3	6	8	4	652	611	918	1997	2575	3748	2	2	5	0	1	8	0	0.003068	0.002252	0.002736	0.003216	0.001166	0.00127	0.003206	0.001248	0.001207	0.004482	0.001066
Otu000030	10295	299	230	243	609	479	564	132	87	52	346	285	358	343	265	254	828	601	445	368	237	177	624	413	309	22	15	15	14	12	11	230	200	203	377	317	331	0.428048	0.352772	0.27359	0.833083	0.770282	0.657611	0.167674	0.139474	0.064921	0.417607	0.425818	0.381802
Otu000031	10220	293	282	237	567	391	374	214	159	87	350	284	286	223	205	200	558	394	237	510	371	204	516	393	243	311	236	209	378	319	212	264	259	200	88	79	87	0.419458	0.432529	0.266835	0.775629	0.628769	0.436075	0.271836	0.254902	0.108618	0.422435	0.424324	0.305015
Otu000032	10050	196	161	122	322	247	253	302	271	196	542	437	351	384	356	244	376	257	172	675	430	219	779	564	378	120	115	80	137	162	119	186	195	157	201	171	173	0.280593	0.24694	0.137358	0.44048	0.397202	0.294992	0.383619	0.434455	0.244703	0.654171	0.652921	0.374336
Otu000033	10044	201	199	402	245	227	480	340	236	356	444	324	726	277	228	357	281	203	314	376	288	300	471	289	483	83	66	89	90	89	108	275	275	416	135	135	236	0.287751	0.305224	0.452606	0.335148	0.36504	0.559669	0.431889	0.378345	0.444461	0.535889	0.484088	0.774268
Otu000034	9831	237	339	870	1	1	2	74	75	175	344	422	1290	32	35	84	2	4	9	56	43	98	22	13	53	303	194	447	469	278	555	732	823	1744	1	2	2	0.339289	0.519955	0.97952	0.001368	0.001608	0.002332	0.093999	0.120237	0.218485	0.415193	0.630509	1.37576
Otu000035	9501	61	76	75	927	736	754	76	63	37	176	140	142	180	142	131	851	541	426	120	64	28	350	224	169	257	202	162	442	402	284	66	71	59	386	334	347	0.087327	0.116568	0.084441	1.26809	1.18356	0.879147	0.09654	0.100999	0.046194	0.212424	0.209174	0.151441
Otu000036	9392	127	424	511	36	56	64	264	80	63	22	47	69	55	36	43	45	144	133	54	388	275	37	92	118	82	263	241	306	456	448	396	1814	2025	42	51	85	0.181813	0.650327	0.575327	0.049246	0.090054	0.074623	0.335349	0.128252	0.078655	0.026553	0.070223	0.073587
Otu000037	9350	154	129	128	146	119	105	219	130	93	276	217	194	447	359	306	1376	1004	657	403	288	208	700	462	359	65	58	45	93	84	61	55	47	35	118	102	108	0.220466	0.197859	0.144113	0.199721	0.191364	0.122428	0.278187	0.20841	0.116109	0.33312	0.324219	0.206898
Otu000038	9289	66	133	823	45	80	634	15	12	102	1	14	82	113	158	1066	182	176	1055	205	228	1235	223	322	1423	19	17	146	34	15	85	24	34	176	59	40	247	0.094485	0.203994	0.926604	0.061558	0.128648	0.739229	0.019054	0.019238	0.127346	0.001207	0.020917	0.087452
Otu000039	9020	419	379	315	95	83	65	560	432	276	387	366	348	263	250	162	158	141	71	636	475	270	269	187	129	145	146	74	209	230	153	370	397	311	87	78	84	0.59984	0.581306	0.354654	0.129955	0.133473	0.075788	0.711346	0.692563	0.344582	0.467092	0.54684	0.371137
Otu000040	8987	173	145	153	536	439	390	211	180	93	389	311	265	486	454	321	345	219	159	327	274	160	621	443	302	31	28	12	35	28	9	296	321	248	189	213	181	0.247666	0.222399	0.17226	0.733222	0.705958	0.454731	0.268025	0.288568	0.116109	0.469506	0.464665	0.282618
Otu000041	8701	603	505	496	71	64	56	268	257	131	332	248	259	163	123	105	323	247	145	471	376	191	415	279	229	165	152	117	187	186	135	408	415	336	96	82	65	0.863254	0.774564	0.558439	0.097125	0.102919	0.065295	0.34043	0.412011	0.163552	0.40071	0.370536	0.27622
Otu000042	8644	18	15	11	89	83	80	252	193	113	93	60	64	93	63	49	26	21	11	47	21	22	53	38	32	41	46	29	35	34	19	23	24	28	2495	2256	2067	0.025769	0.023007	0.012385	0.121748	0.133473	0.093278	0.320106	0.309409	0.141079	0.112247	0.089646	0.068255
Otu000043	8565	33	76	169	60	78	183	230	96	109	328	323	783	395	266	498	582	687	973	14	19	22	189	225	400	2	3	5	4	3	7	27	53	92	432	370	829	0.047243	0.116568	0.190275	0.082077	0.125432	0.213374	0.29216	0.153903	0.136085	0.395882	0.482594	0.835057
Otu000044	8468	35	51	422	64	126	910	26	26	141	25	45	396	52	71	457	217	215	1072	81	69	481	93	111	436	180	129	830	155	86	500	37	33	182	126	77	511	0.050106	0.078223	0.475124	0.087549	0.202621	1.06104	0.033027	0.041682	0.176037	0.030174	0.067234	0.422328
Otu000045	8433	12	18	299	32	47	487	57	38	265	33	32	469	125	96	858	167	146	1280	60	71	614	96	94	929	46	39	379	45	51	417	54	64	533	50	33	397	0.017179	0.027608	0.33664	0.043774	0.075581	0.567831	0.072405	0.06092	0.330849	0.03983	0.047811	0.500181
Otu000046	8090	319	313	271	113	103	109	185	144	92	340	246	279	227	193	177	284	139	169	509	347	206	689	482	340	293	245	167	216	203	139	65	83	74	111	128	90	0.45668	0.480076	0.305115	0.154579	0.165635	0.127091	0.234998	0.230854	0.114861	0.410365	0.367548	0.297549
Otu000047	7670	116	96	92	540	457	403	511	411	228	496	332	438	130	98	82	380	282	194	50	42	25	138	96	57	14	15	8	19	11	5	114	100	73	623	500	494	0.166065	0.147244	0.103581	0.738694	0.734904	0.469889	0.649103	0.658897	0.284655	0.598651	0.496041	0.46712
Otu000048	7574	28	47	213	6	16	56	1191	285	644	116	122	509	121	116	263	15	89	205	12	32	65	1	5	8	1	5	6	2	8	5	205	744	2296	30	23	84	0.040085	0.072088	0.239814	0.008208	0.02573	0.065295	1.51288	0.456899	0.804025	0.140007	0.18228	0.542841
Otu000049	7520	57	56	631	12	11	84	60	36	327	50	48	449	17	9	118	71	39	385	194	155	1259	213	190	1355	87	74	594	75	60	542	25	22	163	7	4	41	0.081601	0.085892	0.710434	0.016415	0.017689	0.097942	0.076216	0.057714	0.408255	0.060348	0.071717	0.478852
Otu000050	7292	278	267	219	175	125	113	199	167	73	222	198	189	277	266	197	179	144	99	475	345	217	538	356	237	115	100	77	116	100	62	315	281	244	115	103	109	0.397984	0.409522	0.246569	0.239392	0.201013	0.131755	0.252782	0.267727	0.091139	0.267944	0.295831	0.201566
Otu000051	7262	47	73	598	0	0	14	35	48	286	40	28	309	22	24	172	11	11	62	344	323	2139	145	182	725	80	50	408	68	33	240	70	104	563	1	1	6	0.067285	0.111967	0.673279	0	0	0.016324	0.044459	0.076951	0.357067	0.048278	0.041835	0.329544
Otu000052	7260	129	128	126	272	193	199	992	751	437	186	145	169	189	176	109	352	266	177	120	83	53	278	186	161	20	23	14	29	20	17	139	129	95	333	279	285	0.184676	0.196325	0.141862	0.372083	0.310364	0.232029	1.2601	1.20397	0.545588	0.224494	0.216644	0.180236
Otu000053	7224	234	212	178	116	106	99	279	218	101	298	255	233	162	161	118	176	155	79	299	256	120	268	174	115	384	375	252	378	386	265	180	215	170	76	71	60	0.334994	0.325163	0.200408	0.158682	0.170459	0.115432	0.354403	0.349488	0.126097	0.359673	0.380995	0.248491
Otu000054	7222	145	128	115	97	91	66	189	114	53	321	277	286	89	71	57	372	300	206	145	89	55	404	263	252	274	236	159	557	510	321	89	87	75	271	223	235	0.207582	0.196325	0.129477	0.132691	0.146338	0.076954	0.240079	0.18276	0.06617	0.387433	0.413865	0.305015
Otu000055	7051	165	145	140	526	457	395	54	55	22	56	66	30	177	165	121	411	321	183	198	194	89	483	334	214	107	105	59	93	90	56	89	105	82	473	408	383	0.236214	0.222399	0.157624	0.719543	0.734904	0.460561	0.068594	0.088174	0.027467	0.06759	0.09861	0.031995
Otu000056	6946	203	178	187	322	235	257	65	49	28	132	111	148	102	81	89	232	153	92	44	26	14	167	127	99	64	65	31	86	87	32	152	145	129	1089	941	984	0.290614	0.273015	0.210541	0.44048	0.377905	0.299656	0.082567	0.078555	0.034958	0.159318	0.165845	0.15784
Otu000057	6923	52	57	51	1069	803	765	70	98	312	114	87	73	88	71	49	189	116	84	255	170	123	114	86	55	125	87	79	91	86	64	100	103	94	382	377	384	0.074443	0.087426	0.05742	1.46234	1.29131	0.891972	0.088918	0.157109	0.389528	0.137593	0.129987	0.077853
Otu000058	6889	32	32	20	600	531	502	120	77	72	203	159	158	164	112	113	407	325	213	311	218	145	93	63	50	106	86	27	48	59	34	103	118	95	549	487	457	0.045811	0.049081	0.022518	0.820771	0.853904	0.58532	0.152431	0.123443	0.089891	0.245012	0.237562	0.168505
Otu000059	6862	235	193	175	238	204	210	683	529	284	308	244	293	425	314	249	471	308	236	129	100	48	198	138	93	34	29	16	26	18	7	90	86	67	67	47	70	0.336426	0.296021	0.19703	0.325572	0.328053	0.244855	0.867588	0.848069	0.35457	0.371743	0.36456	0.31248
Otu000060	6702	8	43	377	26	28	396	112	34	331	14	18	242	86	97	873	19	48	477	18	112	929	16	40	332	10	32	290	51	79	637	21	87	689	14	8	108	0.011453	0.065953	0.424459	0.035567	0.045027	0.461727	0.142269	0.054507	0.413249	0.016897	0.026894	0.258089
Otu000061	6619	255	224	206	204	137	154	348	281	170	308	262	227	223	198	137	268	164	99	276	182	108	136	99	83	194	175	113	142	181	111	221	250	184	80	95	124	0.365058	0.343569	0.231932	0.279062	0.22031	0.17956	0.442051	0.450487	0.212243	0.371743	0.391454	0.242092
Otu000062	6505	48	64	44	21	22	14	508	432	241	149	126	117	41	32	23	24	16	15	157	149	80	113	79	50	26	28	11	29	24	13	1152	1244	1082	126	114	91	0.068717	0.098163	0.049539	0.028727	0.035378	0.016324	0.645292	0.692563	0.300885	0.179837	0.188256	0.124779
Otu000063	6496	133	136	114	131	131	89	239	173	85	263	227	266	225	223	138	260	166	102	219	197	114	324	216	153	247	213	123	227	223	159	201	230	198	132	106	113	0.190403	0.208595	0.128351	0.179202	0.210662	0.103772	0.303592	0.277346	0.106121	0.31743	0.33916	0.283685
Otu000064	6451	111	104	83	426	309	264	134	109	53	236	178	160	316	300	218	210	157	93	244	153	104	302	252	138	110	94	60	155	144	101	103	88	76	361	267	238	0.158907	0.159514	0.093448	0.582747	0.496904	0.307818	0.170215	0.174744	0.06617	0.284842	0.265949	0.170638
Otu000065	6438	12	20	266	7	5	39	83	36	322	27	22	309	127	94	805	56	48	352	108	133	1365	51	63	559	35	42	352	23	25	278	38	73	638	4	2	19	0.017179	0.030676	0.299485	0.009576	0.008041	0.045473	0.105432	0.057714	0.402013	0.032588	0.03287	0.329544
Otu000066	6436	18	15	4	77	61	63	183	147	99	37	30	27	1646	1319	1026	127	89	58	132	81	55	227	160	119	17	19	8	18	12	2	11	17	13	195	169	155	0.025769	0.023007	0.004504	0.105332	0.098094	0.073457	0.232458	0.235664	0.1236	0.044657	0.044823	0.028795
Otu000067	6428	162	159	133	448	355	343	66	59	45	113	85	94	296	276	209	375	259	158	299	212	142	417	315	242	52	46	20	33	37	20	123	103	67	248	193	224	0.231919	0.243873	0.149743	0.612842	0.570877	0.39993	0.083837	0.094586	0.056182	0.136386	0.126998	0.10025
Otu000068	6283	140	122	124	259	225	200	205	153	109	189	180	167	150	135	104	130	94	56	199	155	72	157	91	57	285	265	182	444	424	338	157	191	109	145	132	138	0.200424	0.187122	0.13961	0.354299	0.361824	0.233195	0.260403	0.245283	0.136085	0.228115	0.268938	0.178103
Otu000069	6219	43	75	452	25	41	330	284	140	813	98	107	1017	64	58	370	35	28	179	9	2	75	31	24	150	22	30	136	42	52	258	51	101	564	83	59	371	0.061559	0.115034	0.5089	0.034199	0.065932	0.384772	0.360754	0.224442	1.01502	0.118282	0.159869	1.08462
Otu000070	6148	191	184	213	404	377	328	174	114	57	368	282	324	292	231	198	49	51	18	299	223	159	329	265	171	7	13	2	13	3	5	164	161	153	118	99	109	0.273435	0.282217	0.239814	0.552652	0.606256	0.38244	0.221025	0.18276	0.071164	0.44416	0.421336	0.345541
Otu000071	6117	80	76	66	172	152	158	515	403	231	169	165	144	455	405	295	188	127	111	237	212	99	232	149	111	91	71	53	78	83	57	76	61	53	204	171	167	0.114528	0.116568	0.074308	0.235288	0.244432	0.184224	0.654184	0.646071	0.2884	0.203976	0.246526	0.153574
Otu000072	5869	17	14	46	1	2	1	2	1	4	661	618	1414	33	29	50	2	5	2	1	4	3	1	3	2	2	2	2	1	1	1	461	886	1593	2	0	2	0.024337	0.021473	0.051791	0.001368	0.003216	0.001166	0.002541	0.001603	0.004994	0.797799	0.923353	1.50801
Otu000073	5734	234	175	194	175	126	151	227	188	92	549	393	372	73	120	74	113	109	62	65	38	37	163	125	92	20	11	4	16	14	13	517	486	314	153	119	120	0.334994	0.268413	0.218422	0.239392	0.202621	0.176062	0.288349	0.301393	0.114861	0.662619	0.587181	0.396732
Otu000074	5714	105	89	69	133	89	79	252	193	93	502	415	393	170	135	113	222	130	97	171	103	61	319	211	143	115	89	72	105	84	51	239	230	166	100	96	80	0.150318	0.136507	0.077686	0.181938	0.143121	0.092112	0.320106	0.309409	0.116109	0.605892	0.620051	0.419128
Otu000075	5642	653	649	545	9	6	4	274	195	105	318	223	214	184	166	129	44	32	13	197	121	70	61	49	37	18	12	7	10	12	8	464	444	341	16	6	6	0.934834	0.995429	0.613607	0.012312	0.009649	0.004664	0.348051	0.312615	0.131091	0.383812	0.333184	0.228228
Otu000076	5631	68	44	46	73	52	47	17	23	12	51	31	32	292	232	215	546	421	247	269	181	103	677	536	381	184	171	108	157	148	98	21	19	8	51	43	27	0.097349	0.067487	0.051791	0.09986	0.083621	0.054801	0.021594	0.036873	0.014982	0.061555	0.046317	0.034128
Otu000077	5535	165	161	161	314	281	261	110	81	64	270	200	237	276	211	169	163	127	68	190	158	85	190	106	99	45	31	20	64	54	46	211	178	123	239	205	172	0.236214	0.24694	0.181268	0.429537	0.451877	0.30432	0.139729	0.129856	0.079903	0.325878	0.29882	0.252757
Otu000078	5504	143	155	102	201	216	175	728	578	249	193	142	115	133	121	87	119	88	52	58	39	26	118	70	44	16	4	1	9	8	7	127	96	76	466	444	298	0.204719	0.237737	0.11484	0.274958	0.347351	0.204046	0.92475	0.926624	0.310873	0.232943	0.212162	0.122646
Otu000079	5343	43	22	20	147	135	89	26	25	17	26	23	20	261	249	193	73	46	35	188	154	74	799	562	308	43	35	15	51	45	16	13	16	6	560	515	493	0.061559	0.033743	0.022518	0.201089	0.217094	0.103772	0.033027	0.040079	0.021224	0.031381	0.034364	0.02133
Otu000080	5327	94	75	67	398	363	329	38	42	26	60	52	55	160	144	128	201	182	108	216	150	92	258	188	134	56	54	26	66	52	35	52	62	54	508	407	395	0.13457	0.115034	0.075434	0.544445	0.583742	0.383606	0.04827	0.067333	0.032461	0.072417	0.077693	0.058657
Otu000081	5321	265	262	213	108	63	81	137	102	48	421	311	345	102	98	74	141	93	66	94	59	35	123	73	43	102	101	67	56	55	35	281	263	161	356	234	253	0.379374	0.401853	0.239814	0.147739	0.101311	0.094444	0.174026	0.163522	0.059927	0.508129	0.464665	0.367937
Otu000082	5280	610	609	516	23	17	10	353	243	124	170	124	171	21	17	10	146	113	84	64	53	17	55	37	48	35	17	21	12	7	6	230	219	196	324	269	309	0.873275	0.934078	0.580957	0.031463	0.027338	0.01166	0.448402	0.389567	0.154812	0.205183	0.185268	0.182369
Otu000083	5128	162	118	141	305	203	235	245	152	101	267	199	223	206	158	124	258	180	121	88	42	32	151	91	61	22	20	6	15	7	3	211	206	157	257	165	196	0.231919	0.180987	0.15875	0.417225	0.326445	0.274005	0.311214	0.24368	0.126097	0.322257	0.297326	0.237826
Otu000084	5121	81	93	74	306	269	238	131	98	65	178	191	193	312	270	257	229	207	130	106	93	40	157	91	75	87	68	48	114	91	58	86	78	63	181	195	168	0.115959	0.142642	0.083316	0.418593	0.43258	0.277502	0.166404	0.157109	0.081152	0.214838	0.285373	0.205832
Otu000085	5039	132	122	96	358	296	243	98	85	31	168	170	102	237	184	153	178	124	77	151	98	51	195	157	113	10	13	2	7	13	7	148	136	106	368	318	292	0.188971	0.187122	0.108085	0.489727	0.475999	0.283332	0.124486	0.136268	0.038703	0.202769	0.253997	0.108781
Otu000086	4968	71	70	46	146	116	99	678	558	294	81	87	92	102	125	74	96	62	62	103	67	34	173	110	71	139	119	66	151	149	117	54	64	51	243	192	206	0.101643	0.107365	0.051791	0.199721	0.18654	0.115432	0.861237	0.89456	0.367055	0.097764	0.129987	0.098117
Otu000087	4965	8	10	100	113	179	1382	13	8	52	21	27	167	52	38	290	16	22	113	13	26	133	47	91	363	5	9	64	6	15	40	4	25	137	169	148	1059	0.011453	0.015338	0.112589	0.154579	0.287851	1.61138	0.016513	0.012825	0.064921	0.025346	0.040341	0.178103
Otu000088	4901	111	68	232	8	3	2	35	27	28	130	82	218	162	131	256	191	177	269	35	28	34	114	52	98	6	5	3	5	6	7	615	621	1128	5	6	3	0.158907	0.104298	0.261205	0.010944	0.004824	0.002332	0.044459	0.043285	0.034958	0.156904	0.122516	0.232494
Otu000089	4894	7	21	16	373	316	305	48	57	34	197	165	179	84	58	49	135	99	62	83	64	26	178	125	97	275	218	173	176	140	110	57	51	49	318	260	289	0.010021	0.03221	0.018014	0.510246	0.508161	0.355623	0.060973	0.09138	0.042449	0.237771	0.246526	0.190901
Otu000090	4819	111	103	84	135	115	123	152	158	111	183	173	188	195	156	116	172	120	72	144	121	60	217	150	123	108	105	68	102	104	59	154	191	152	163	167	164	0.158907	0.15798	0.094574	0.184673	0.184932	0.143415	0.19308	0.253298	0.138582	0.220873	0.258479	0.200499
Otu000091	4765	144	122	98	14	8	9	213	128	99	385	286	336	179	185	137	486	359	205	337	230	174	24	18	9	63	51	36	61	59	56	41	42	40	44	46	41	0.20615	0.187122	0.110337	0.019151	0.012865	0.010494	0.270566	0.205204	0.1236	0.464678	0.427312	0.358339
Otu000092	4677	26	21	15	453	337	390	71	44	37	214	153	189	40	42	39	136	101	77	142	95	61	196	159	129	207	169	140	134	136	93	63	69	46	182	145	126	0.037222	0.03221	0.016888	0.619682	0.541931	0.454731	0.090189	0.070539	0.046194	0.258289	0.228597	0.201566
Otu000093	4676	130	108	106	106	72	60	134	100	51	193	144	140	179	162	129	217	140	79	240	197	137	261	189	153	90	85	51	80	90	52	160	174	139	119	89	120	0.186108	0.165649	0.119344	0.145003	0.115784	0.069959	0.170215	0.160316	0.063673	0.232943	0.21515	0.149308
Otu000094	4674	77	76	62	225	145	149	641	435	269	247	185	226	140	134	88	124	95	51	92	60	42	94	69	67	58	46	34	61	44	41	87	59	65	131	132	123	0.110233	0.116568	0.069805	0.307789	0.233175	0.173731	0.814237	0.697372	0.335843	0.298118	0.276408	0.241026
Otu000095	4650	272	234	241	58	48	42	204	118	78	222	151	193	81	66	42	63	43	34	139	104	44	269	225	129	217	176	114	201	185	140	157	149	135	29	23	24	0.389395	0.358907	0.271338	0.079341	0.077189	0.048971	0.259133	0.189172	0.097382	0.267944	0.225609	0.205832
Otu000096	4635	19	8	9	19	21	26	2027	1584	737	14	7	6	10	7	7	7	6	0	6	6	3	9	9	3	2	8	0	2	4	0	10	7	13	14	15	10	0.0272	0.01227	0.010133	0.025991	0.03377	0.030315	2.57482	2.5394	0.920134	0.016897	0.010459	0.006399
Otu000097	4601	201	195	131	99	66	57	233	156	64	190	137	129	131	88	53	100	100	42	143	107	52	143	97	84	169	135	88	246	254	148	210	192	164	62	70	65	0.287751	0.299089	0.147491	0.135427	0.106135	0.066461	0.295971	0.250092	0.079903	0.229322	0.204691	0.137577
Otu000098	4437	79	63	63	272	204	220	66	50	25	124	95	92	112	94	105	178	121	86	140	86	81	187	114	97	162	115	118	189	187	121	96	89	76	201	170	159	0.113096	0.096629	0.070931	0.372083	0.328053	0.256515	0.083837	0.080158	0.031212	0.149663	0.141939	0.098117
Otu000099	4420	291	296	210	6	1	3	7	6	2	4	9	1	14	13	9	13	7	2	245	193	102	22	11	8	636	531	340	522	554	340	7	3	2	5	3	2	0.416595	0.454002	0.236436	0.008208	0.001608	0.003498	0.008892	0.009619	0.002497	0.004828	0.013447	0.001066
Otu000100	4375	91	146	985	1	2	12	110	190	1015	50	50	366	6	3	28	9	5	28	3	5	14	4	5	16	11	19	93	19	14	70	123	148	725	2	3	4	0.130275	0.223933	1.109	0.001368	0.003216	0.013992	0.139729	0.304599	1.26721	0.060348	0.074705	0.390333
Otu000101	4349	65	42	67	367	338	304	56	50	74	153	148	173	59	27	40	130	138	84	34	31	15	50	42	27	195	133	92	256	188	163	63	87	76	203	173	206	0.093054	0.064419	0.075434	0.502038	0.543539	0.354457	0.071135	0.080158	0.092388	0.184664	0.221127	0.184502
Otu000102	4287	7	18	175	24	54	341	19	25	108	13	31	223	47	56	484	56	77	501	87	63	458	100	104	536	24	16	108	27	11	62	34	29	231	18	14	106	0.010021	0.027608	0.19703	0.032831	0.086838	0.397598	0.024135	0.040079	0.134837	0.01569	0.046317	0.237826
Otu000103	4226	43	51	328	4	16	116	18	24	153	42	48	443	22	22	145	49	36	281	22	15	136	30	39	245	126	81	484	107	61	480	54	58	331	12	14	90	0.061559	0.078223	0.36929	0.005472	0.02573	0.135253	0.022865	0.038476	0.191018	0.050692	0.071717	0.472453
Otu000104	4187	2	12	105	4	4	22	43	26	174	6	7	77	63	49	510	53	54	338	83	139	1121	49	71	555	1	3	18	1	5	14	29	64	443	3	4	35	0.002863	0.018405	0.118218	0.005472	0.006432	0.025651	0.054621	0.041682	0.217237	0.007242	0.010459	0.082119
Otu000105	4142	203	175	166	325	265	222	111	72	37	141	101	135	160	110	97	123	87	66	156	119	87	200	136	95	12	8	5	6	12	1	168	133	133	100	101	74	0.290614	0.268413	0.186897	0.444584	0.426148	0.258847	0.140999	0.115427	0.046194	0.170181	0.150904	0.143975
Otu000106	4138	18	28	137	48	88	381	115	32	55	17	24	87	73	71	208	57	154	386	25	142	366	29	92	217	8	36	75	31	50	121	32	109	330	85	74	337	0.025769	0.042946	0.154246	0.065662	0.141513	0.444237	0.14608	0.051301	0.068667	0.020518	0.035858	0.092784
Otu000107	4108	27	34	19	31	23	13	63	72	33	45	33	21	406	314	264	344	210	164	757	482	318	25	23	14	8	12	3	7	6	2	103	95	85	28	12	12	0.038653	0.052149	0.021392	0.042407	0.036986	0.015158	0.080026	0.115427	0.0412	0.054313	0.049305	0.022396
Otu000108	3982	40	32	16	26	33	18	658	469	226	65	56	50	76	103	54	59	35	17	66	35	11	109	60	39	128	91	51	58	53	30	52	48	26	409	342	341	0.057264	0.049081	0.018014	0.035567	0.053067	0.020988	0.835832	0.75188	0.282158	0.078452	0.08367	0.053324
Otu000109	3928	57	75	51	4	2	3	33	29	15	20	18	8	4	5	2	5	6	1	7	6	1	3	8	2	671	588	334	770	726	460	4	4	1	4	0	1	0.081601	0.115034	0.05742	0.005472	0.003216	0.003498	0.041919	0.046491	0.018727	0.024139	0.026894	0.008532
Otu000110	3887	60	161	1000	6	14	91	27	23	112	21	39	323	16	9	67	68	77	321	5	6	18	17	26	100	7	6	47	11	9	22	54	112	671	46	30	265	0.085896	0.24694	1.12589	0.008208	0.022513	0.106104	0.034297	0.036873	0.13983	0.025346	0.05827	0.344475
Otu000111	3844	235	217	216	4	5	2	63	45	23	120	109	124	33	21	13	41	13	16	404	292	194	81	47	48	243	212	147	174	200	117	134	113	120	10	5	3	0.336426	0.332832	0.243191	0.005472	0.008041	0.002332	0.080026	0.072142	0.028715	0.144835	0.162857	0.132244
Otu000112	3829	96	83	90	68	58	53	52	30	17	51	36	45	148	130	86	304	231	131	127	89	56	194	194	122	242	213	137	174	148	103	57	70	44	58	49	43	0.137433	0.127305	0.10133	0.093021	0.09327	0.061797	0.066054	0.048095	0.021224	0.061555	0.053788	0.047992
Otu000113	3807	97	111	102	158	118	122	230	179	94	144	113	141	160	139	94	53	32	35	113	60	34	123	83	58	47	54	55	67	70	38	120	110	108	186	169	190	0.138865	0.170251	0.11484	0.216136	0.189756	0.142249	0.29216	0.286965	0.117358	0.173802	0.168833	0.150374
Otu000114	3799	157	188	159	77	57	54	137	108	56	523	194	204	68	53	47	86	65	49	43	23	16	116	100	72	45	35	18	32	42	22	311	260	215	64	50	53	0.224761	0.288352	0.179016	0.105332	0.091662	0.062963	0.174026	0.173141	0.069915	0.631238	0.289855	0.217563
Otu000115	3787	50	72	54	82	73	70	76	63	27	276	129	115	126	82	64	66	57	20	94	60	35	168	120	77	180	150	94	283	232	172	144	121	104	100	63	88	0.07158	0.110433	0.060798	0.112172	0.117392	0.081618	0.09654	0.100999	0.033709	0.33312	0.192739	0.122646
Otu000116	3787	60	57	67	463	386	397	37	45	14	9	4	7	261	198	178	6	4	2	64	43	19	116	84	67	22	20	16	22	34	18	28	26	18	344	312	339	0.085896	0.087426	0.075434	0.633362	0.620728	0.462893	0.047	0.072142	0.017479	0.010863	0.005976	0.007465
Otu000117	3765	201	221	189	74	50	71	64	49	36	45	24	27	168	151	118	272	160	116	247	144	100	315	178	142	48	21	17	22	25	16	110	125	111	50	34	24	0.287751	0.338967	0.212792	0.101228	0.080405	0.082784	0.081297	0.078555	0.044946	0.054313	0.035858	0.028795
Otu000118	3709	19	54	396	16	23	250	19	13	101	10	10	116	50	39	312	73	75	462	39	32	174	65	74	302	10	13	69	11	2	36	42	51	279	73	46	353	0.0272	0.082825	0.445851	0.021887	0.036986	0.291494	0.024135	0.020841	0.126097	0.01207	0.014941	0.123712
Otu000119	3653	2	7	21	1	1	1	2	2	7	11	8	26	1	1	7	19	15	38	5	0	3	9	12	34	468	308	612	703	413	779	23	22	67	8	9	8	0.002863	0.010737	0.023644	0.001368	0.001608	0.001166	0.002541	0.003206	0.008739	0.013277	0.011953	0.027729
Otu000120	3650	25	26	272	22	18	192	12	28	121	17	10	163	30	34	290	44	36	224	48	54	339	81	44	324	58	44	409	34	52	345	18	17	120	12	9	78	0.03579	0.039879	0.306241	0.030095	0.028946	0.223868	0.015243	0.044888	0.151067	0.020518	0.014941	0.173837
Otu000121	3643	12	19	14	14	12	11	11	9	8	19	28	18	12	15	6	15	5	5	4	6	5	6	15	5	509	439	283	858	748	438	14	17	8	16	18	21	0.017179	0.029142	0.015762	0.019151	0.019297	0.012826	0.013973	0.014428	0.009988	0.022932	0.041835	0.019197
Otu000122	3630	112	107	261	159	111	271	43	31	43	76	63	112	134	95	217	150	92	182	68	61	80	111	110	169	53	57	93	38	53	61	52	31	49	74	69	142	0.160339	0.164115	0.293856	0.217504	0.1785	0.31598	0.054621	0.049698	0.053685	0.091729	0.094128	0.119446
Otu000123	3573	10	1	2	118	101	95	3	5	5	18	11	14	75	51	46	46	49	22	5	6	2	12	10	6	10	15	2	13	9	4	5	6	2	996	853	945	0.014316	0.001534	0.002252	0.161418	0.162419	0.110768	0.003811	0.008016	0.006242	0.021725	0.016435	0.014931
Otu000124	3572	4	6	117	17	24	155	41	10	114	4	5	55	117	85	698	26	51	324	39	74	650	69	57	497	6	9	78	6	8	51	5	15	96	9	4	46	0.005726	0.009203	0.131729	0.023255	0.038595	0.180726	0.052081	0.016032	0.142327	0.004828	0.00747	0.058657
Otu000125	3569	10	20	151	9	15	98	74	39	206	27	32	253	58	59	317	43	57	270	47	90	429	56	74	363	28	23	198	12	38	134	14	29	136	20	16	124	0.014316	0.030676	0.170009	0.012312	0.024122	0.114266	0.093999	0.062523	0.257188	0.032588	0.047811	0.269821
Otu000126	3568	106	119	102	174	111	120	108	87	44	350	156	168	147	99	107	67	54	36	167	112	64	110	67	51	35	39	25	20	17	16	133	104	96	142	112	103	0.151749	0.182521	0.11484	0.238024	0.1785	0.139917	0.137188	0.139474	0.054933	0.422435	0.233079	0.179169
Otu000127	3536	198	168	170	16	11	9	238	174	114	151	110	134	59	44	55	27	28	21	277	159	114	74	57	43	5	3	0	0	4	3	387	379	286	11	4	3	0.283456	0.257677	0.1914	0.021887	0.017689	0.010494	0.302322	0.278949	0.142327	0.18225	0.164351	0.142909
Otu000128	3535	26	30	25	4	7	4	32	35	38	37	31	29	171	146	101	10	6	4	26	20	5	292	192	154	79	56	45	259	290	198	111	124	109	285	266	288	0.037222	0.046014	0.028147	0.005472	0.011257	0.004664	0.040648	0.05611	0.047442	0.044657	0.046317	0.030928
Otu000129	3531	90	81	80	175	144	131	72	59	27	77	72	63	50	56	34	123	95	62	109	83	50	119	80	53	130	139	99	179	178	123	66	70	70	173	173	146	0.128844	0.124237	0.090071	0.239392	0.231567	0.152743	0.091459	0.094586	0.033709	0.092936	0.107575	0.067189
Otu000130	3510	97	84	87	58	46	57	295	204	109	189	181	179	135	139	125	119	101	80	91	65	33	119	95	61	34	47	26	33	50	38	102	108	101	78	72	72	0.138865	0.128838	0.097952	0.079341	0.073973	0.066461	0.374727	0.327044	0.136085	0.228115	0.270432	0.190901
Otu000131	3438	4	5	2	2	8	1	5	0	0	10	4	3	5	3	1	1480	1118	709	8	6	0	8	9	0	11	6	1	4	2	1	5	6	1	5	2	3	0.005726	0.007669	0.002252	0.002736	0.012865	0.001166	0.006351	0	0	0.01207	0.005976	0.003199
Otu000132	3414	96	76	61	434	340	245	54	47	16	139	122	143	51	44	40	195	141	96	27	12	9	124	76	46	3	4	3	7	3	3	89	79	71	190	170	158	0.137433	0.116568	0.068679	0.593691	0.546756	0.285664	0.068594	0.075348	0.019976	0.167767	0.18228	0.152507
Otu000133	3393	40	49	83	67	51	72	43	53	248	116	76	180	28	31	46	103	93	135	41	36	29	58	53	73	110	94	117	116	110	160	59	63	117	176	147	320	0.057264	0.075156	0.093448	0.091653	0.082013	0.08395	0.054621	0.084967	0.309625	0.140007	0.113551	0.191967
Otu000134	3366	63	48	40	163	118	129	236	145	90	103	63	64	194	163	159	78	52	54	65	37	21	280	180	135	22	16	8	22	18	11	145	115	86	83	71	89	0.090191	0.073622	0.045035	0.222976	0.189756	0.150411	0.299782	0.232457	0.112364	0.124317	0.094128	0.068255
Otu000135	3362	6	15	70	9	29	140	87	19	76	21	23	132	90	78	258	12	27	147	15	56	219	19	39	117	3	16	61	17	28	80	82	238	966	25	34	108	0.00859	0.023007	0.078812	0.012312	0.046635	0.163237	0.110513	0.03046	0.094885	0.025346	0.034364	0.140776
Otu000136	3352	206	176	185	131	96	86	59	51	27	224	182	146	89	54	47	182	110	64	73	33	12	146	88	79	2	5	1	2	7	3	185	159	123	113	119	87	0.294909	0.269947	0.208289	0.179202	0.154378	0.100274	0.074945	0.081761	0.033709	0.270358	0.271926	0.155707
Otu000137	3344	14	24	404	15	41	296	55	19	180	12	9	124	31	37	262	33	62	537	5	18	290	22	38	247	1	2	31	2	6	46	9	56	378	1	5	32	0.020042	0.036811	0.454858	0.020519	0.065932	0.345129	0.069864	0.03046	0.224728	0.014483	0.013447	0.132244
Otu000138	3344	128	141	153	67	54	44	51	55	27	74	52	82	48	31	28	134	75	68	198	137	74	238	139	104	109	97	55	221	198	175	68	73	42	37	27	40	0.183245	0.216264	0.17226	0.091653	0.086838	0.051303	0.064783	0.088174	0.033709	0.089315	0.077693	0.087452
Otu000139	3325	54	61	51	187	138	111	43	35	21	53	32	30	158	138	95	309	194	156	133	73	44	227	144	109	5	6	3	6	6	1	59	65	52	196	165	165	0.077306	0.093561	0.05742	0.255807	0.221918	0.129423	0.054621	0.05611	0.026218	0.063969	0.047811	0.031995
Otu000140	3316	73	76	99	298	249	270	38	23	20	29	26	20	182	153	178	121	78	45	98	81	61	182	115	101	22	14	10	11	12	7	58	50	59	154	139	164	0.104507	0.116568	0.111463	0.40765	0.400418	0.314814	0.04827	0.036873	0.02497	0.035002	0.038847	0.02133
Otu000141	3274	9	10	78	8	7	83	43	13	140	3	3	37	171	139	1155	31	38	295	46	66	516	4	9	45	3	5	9	1	2	6	15	21	189	8	6	60	0.012884	0.015338	0.087819	0.010944	0.011257	0.096776	0.054621	0.020841	0.174788	0.003621	0.004482	0.03946
Otu000142	3262	231	239	236	35	46	35	128	89	64	98	76	93	76	71	65	124	109	67	124	147	81	172	110	93	25	39	18	27	27	28	135	147	140	31	21	15	0.330699	0.366576	0.265709	0.047878	0.073973	0.040809	0.162593	0.142681	0.079903	0.118282	0.113551	0.099183
Otu000143	3253	85	63	63	147	92	136	71	49	61	120	84	83	118	92	59	361	239	186	117	96	48	133	96	65	8	5	1	10	8	6	61	74	58	134	111	113	0.121686	0.096629	0.070931	0.201089	0.147946	0.158573	0.090189	0.078555	0.076158	0.144835	0.125504	0.088518
Otu000144	3251	36	19	39	663	476	543	26	18	10	40	25	23	33	27	26	34	35	26	32	14	6	39	30	25	7	6	3	7	10	3	13	13	9	367	297	271	0.051538	0.029142	0.04391	0.906952	0.765458	0.633125	0.033027	0.028857	0.012485	0.048278	0.037352	0.024529
Otu000145	3246	15	62	78	106	153	240	142	42	35	9	13	24	166	139	148	32	113	112	31	186	134	43	116	97	13	23	17	29	66	38	29	152	159	95	139	250	0.021474	0.095095	0.087819	0.145003	0.24604	0.279834	0.180377	0.067333	0.043697	0.010863	0.019423	0.025596
Otu000146	3244	97	96	116	81	87	62	118	107	59	133	103	122	62	68	50	68	37	34	161	86	74	158	92	85	116	125	97	185	148	112	63	59	53	46	38	46	0.138865	0.147244	0.130603	0.110804	0.139905	0.072291	0.149891	0.171538	0.073661	0.160525	0.153892	0.130111
Otu000147	3208	114	149	95	213	136	110	107	58	29	105	75	64	113	96	91	228	163	109	122	77	54	82	54	37	36	32	18	31	26	21	122	102	90	85	63	101	0.163202	0.228535	0.106959	0.291374	0.218702	0.128257	0.135918	0.092983	0.036206	0.12673	0.112057	0.068255
Otu000148	3205	25	27	276	32	15	161	10	6	69	46	24	283	29	31	225	34	22	214	75	43	395	70	47	336	32	23	180	18	18	158	35	24	197	4	2	19	0.03579	0.041412	0.310744	0.043774	0.024122	0.187722	0.012703	0.009619	0.086146	0.05552	0.035858	0.301815
Otu000149	3193	48	47	39	19	12	14	118	80	33	201	157	154	77	69	47	48	36	29	80	48	28	90	55	48	227	166	118	266	233	149	141	136	107	29	23	21	0.068717	0.072088	0.04391	0.025991	0.019297	0.016324	0.149891	0.128252	0.0412	0.242598	0.234573	0.164239
Otu000150	3174	7	23	173	5	15	97	34	89	466	16	8	133	55	47	326	30	21	220	15	48	275	11	9	103	32	21	206	19	34	227	13	21	185	17	16	157	0.010021	0.035277	0.194778	0.00684	0.024122	0.1131	0.043189	0.142681	0.581795	0.019311	0.011953	0.141842
Otu000151	3161	0	5	22	0	0	1	1	1	0	4	5	57	57	75	228	544	562	1520	7	8	22	1	1	2	6	3	11	8	5	5	0	0	0	0	0	0	0	0.007669	0.024769	0	0	0.001166	0.00127	0.001603	0	0.004828	0.00747	0.06079
Otu000152	3138	27	15	180	42	37	229	36	24	171	39	16	171	43	34	234	57	57	282	51	32	217	46	40	218	5	3	29	3	1	15	16	26	146	90	61	445	0.038653	0.023007	0.202659	0.057454	0.0595	0.267009	0.045729	0.038476	0.213491	0.047071	0.023906	0.182369
Otu000153	3123	20	44	95	7	12	10	176	219	275	24	32	76	425	512	786	36	43	59	32	28	37	30	27	24	4	4	5	1	1	1	13	9	28	11	4	13	0.028632	0.067487	0.106959	0.009576	0.019297	0.01166	0.223566	0.351091	0.343334	0.028967	0.047811	0.081053
Otu000154	3107	51	36	47	97	111	108	473	342	197	162	138	162	101	75	71	72	47	34	72	42	28	66	49	37	29	20	25	29	26	21	50	57	56	65	47	64	0.073012	0.055216	0.052917	0.132691	0.1785	0.125925	0.600833	0.548279	0.245952	0.195527	0.206186	0.172771
Otu000155	3101	75	53	60	117	95	96	138	125	54	78	82	59	79	69	59	108	78	52	152	115	62	183	102	77	93	68	65	63	57	52	59	76	50	129	122	99	0.10737	0.081291	0.067553	0.16005	0.15277	0.111934	0.175296	0.200394	0.067418	0.094143	0.122516	0.062923
Otu000156	3099	2	11	99	11	26	188	14	9	34	3	7	59	19	15	108	19	31	197	4	9	73	23	20	132	85	74	557	82	90	761	10	18	142	21	14	132	0.002863	0.016872	0.111463	0.015047	0.041811	0.219204	0.017784	0.014428	0.042449	0.003621	0.010459	0.062923
Otu000157	3054	1	8	91	33	49	570	12	5	33	3	12	50	38	31	251	37	37	316	34	59	421	34	43	289	8	8	65	7	14	61	12	18	111	25	35	233	0.001432	0.01227	0.102456	0.045142	0.078797	0.664607	0.015243	0.008016	0.0412	0.003621	0.017929	0.053324
Otu000158	3049	114	87	75	90	78	88	44	42	18	82	62	65	83	82	60	237	167	109	60	45	18	421	245	176	29	28	14	7	11	7	92	90	91	47	48	37	0.163202	0.13344	0.084441	0.123116	0.125432	0.102606	0.055891	0.067333	0.022473	0.09897	0.092634	0.069322
Otu000159	3048	3	1	7	0	2	6	18	8	19	0	1	5	2	6	5	0	1	3	0	1	2	0	2	3	46	142	460	256	459	1468	10	17	92	0	0	3	0.004295	0.001534	0.007881	0	0.003216	0.006996	0.022865	0.012825	0.023721	0	0.001494	0.005332
Otu000160	3034	10	8	89	120	126	945	12	5	60	12	7	50	13	21	139	74	51	351	11	8	44	14	15	62	10	7	49	12	8	54	12	13	62	101	49	410	0.014316	0.01227	0.100204	0.164154	0.202621	1.10185	0.015243	0.008016	0.074909	0.014483	0.010459	0.053324
Otu000161	3024	42	54	55	358	290	285	17	15	9	22	20	10	100	64	48	318	251	189	32	29	19	72	39	37	53	41	25	32	35	23	12	22	13	154	127	112	0.060127	0.082825	0.061924	0.489727	0.46635	0.332303	0.021594	0.024047	0.011236	0.026553	0.029882	0.010665
Otu000162	2959	22	38	37	237	161	182	32	36	41	91	89	71	98	77	62	128	94	57	64	38	29	187	151	129	13	19	17	14	11	18	21	17	24	257	190	207	0.031495	0.058284	0.041658	0.324205	0.258905	0.212208	0.040648	0.057714	0.051188	0.109833	0.132975	0.07572
Otu000163	2951	16	33	187	1	7	21	51	18	169	8	14	112	52	25	230	20	25	205	13	22	113	39	48	273	59	52	275	37	42	232	35	71	383	12	6	45	0.022906	0.050615	0.210541	0.001368	0.011257	0.024486	0.064783	0.028857	0.210994	0.009656	0.020917	0.119446
Otu000164	2943	57	74	240	57	46	194	33	30	66	93	49	261	47	48	115	31	27	61	77	44	117	66	46	114	41	34	96	54	46	103	58	67	182	71	42	156	0.081601	0.1135	0.270212	0.077973	0.073973	0.226199	0.041919	0.048095	0.0824	0.112247	0.073211	0.278352
Otu000165	2904	34	91	90	1	4	1	30	7	9	1	4	5	14	8	7	2	7	10	0	19	9	4	10	8	119	379	285	376	669	619	9	32	31	4	3	3	0.048674	0.139575	0.10133	0.001368	0.006432	0.001166	0.038108	0.011222	0.011236	0.001207	0.005976	0.005332
Otu000166	2898	39	28	32	183	144	140	44	40	23	98	94	79	145	127	110	69	52	46	88	54	37	174	116	77	108	97	43	102	97	47	51	49	44	93	64	64	0.055832	0.042946	0.036028	0.250335	0.231567	0.163237	0.055891	0.064126	0.028715	0.118282	0.140445	0.084252
Otu000167	2891	189	422	364	0	4	2	83	28	13	47	46	46	90	39	51	9	13	5	150	296	151	31	35	23	66	68	43	32	47	55	103	183	147	3	3	4	0.270572	0.647259	0.409822	0	0.006432	0.002332	0.105432	0.044888	0.01623	0.056727	0.068729	0.049058
Otu000168	2886	10	8	4	197	174	155	47	17	13	36	27	32	109	76	67	143	130	93	121	60	39	50	66	44	63	45	23	39	31	16	27	27	21	323	283	270	0.014316	0.01227	0.004504	0.269486	0.27981	0.180726	0.059702	0.027254	0.01623	0.04345	0.040341	0.034128
Otu000169	2882	44	38	31	305	227	195	62	35	23	100	68	91	119	89	93	94	57	41	109	81	50	157	95	70	10	14	8	14	17	14	76	46	56	122	113	118	0.06299	0.058284	0.034902	0.417225	0.36504	0.227365	0.078756	0.05611	0.028715	0.120696	0.101599	0.09705
Otu000170	2875	69	65	54	82	80	64	36	23	5	16	12	11	154	155	99	112	78	66	343	309	157	214	143	130	53	30	15	29	26	10	22	24	14	65	67	43	0.09878	0.099696	0.060798	0.112172	0.128648	0.074623	0.045729	0.036873	0.006242	0.019311	0.017929	0.011731
Otu000171	2874	25	75	552	1	9	79	89	48	235	24	30	200	14	9	41	37	26	189	37	52	318	28	47	248	4	1	13	0	2	7	25	27	194	28	21	139	0.03579	0.115034	0.621489	0.001368	0.014473	0.092112	0.113053	0.076951	0.293394	0.028967	0.044823	0.213297
Otu000172	2847	86	88	58	168	104	114	76	69	42	58	57	54	119	96	89	107	49	42	123	77	50	179	103	85	30	24	16	15	30	13	89	96	74	128	122	117	0.123117	0.134973	0.065301	0.229816	0.167243	0.132921	0.09654	0.110618	0.052436	0.070004	0.085164	0.05759
Otu000173	2823	84	71	64	74	61	49	57	40	39	86	64	76	90	67	71	131	100	90	116	90	47	179	105	97	108	89	47	98	83	69	96	96	68	46	33	42	0.120254	0.108899	0.072057	0.101228	0.098094	0.057133	0.072405	0.064126	0.048691	0.103798	0.095622	0.081053
Otu000174	2763	25	19	11	161	98	75	51	35	18	226	157	142	51	46	41	205	151	92	193	102	68	148	117	77	50	27	16	28	38	8	30	21	17	81	86	52	0.03579	0.029142	0.012385	0.22024	0.157594	0.087448	0.064783	0.05611	0.022473	0.272772	0.234573	0.151441
Otu000175	2755	8	6	55	1	10	93	4	17	74	9	16	88	13	21	105	39	54	307	14	7	72	9	13	58	89	78	607	121	67	411	12	15	76	28	16	142	0.011453	0.009203	0.061924	0.001368	0.016081	0.108436	0.005081	0.027254	0.092388	0.010863	0.023906	0.093851
Otu000176	2742	16	16	19	3	8	6	17	12	2	18	19	24	17	20	9	13	15	1	21	15	8	62	30	24	357	323	241	493	453	396	18	18	24	9	11	4	0.022906	0.024541	0.021392	0.004104	0.012865	0.006996	0.021594	0.019238	0.002497	0.021725	0.028388	0.025596
Otu000177	2742	14	27	139	24	39	241	4	2	25	4	6	43	55	62	386	71	99	435	25	33	160	45	56	292	9	1	40	4	4	19	8	16	72	48	31	203	0.020042	0.041412	0.156498	0.032831	0.062716	0.281	0.005081	0.003206	0.031212	0.004828	0.008965	0.045859
Otu000178	2710	113	93	65	202	184	177	77	54	28	72	75	73	112	98	64	48	24	18	21	17	18	77	58	48	4	2	3	8	1	2	78	78	71	233	205	209	0.161771	0.142642	0.073183	0.276326	0.295891	0.206378	0.09781	0.08657	0.034958	0.086901	0.112057	0.077853
Otu000179	2699	2	1	2	0	1	0	0	1	1	0	1	0	1	3	1	1	1	0	0	0	1	2	4	7	249	264	409	388	529	825	0	1	1	0	1	2	0.002863	0.001534	0.002252	0	0.001608	0	0	0.001603	0.001248	0	0.001494	0
Otu000180	2657	54	51	45	26	28	9	51	31	15	98	57	67	132	144	78	55	35	16	334	269	133	213	165	104	52	61	40	85	72	46	24	32	13	9	7	6	0.077306	0.078223	0.050665	0.035567	0.045027	0.010494	0.064783	0.049698	0.018727	0.118282	0.085164	0.071454
Otu000181	2637	165	182	175	52	43	26	92	80	33	56	49	69	72	91	46	29	15	8	79	76	50	79	68	46	45	60	57	54	65	43	53	66	54	169	144	146	0.236214	0.27915	0.19703	0.071133	0.069149	0.030315	0.116864	0.128252	0.0412	0.06759	0.073211	0.073587
Otu000182	2608	50	43	48	62	41	37	59	36	22	177	154	184	9	12	12	52	43	23	20	3	7	52	23	35	153	135	110	304	275	257	34	45	26	19	19	27	0.07158	0.065953	0.054042	0.084813	0.065932	0.043141	0.074945	0.057714	0.027467	0.213631	0.230091	0.196233
Otu000183	2596	1	1	6	1	1	0	0	2	2	2	1	2	1	1	1	3	2	0	1	0	0	0	0	3	718	517	1077	81	57	102	4	4	5	0	0	0	0.001432	0.001534	0.006755	0.001368	0.001608	0	0	0.003206	0.002497	0.002414	0.001494	0.002133
Otu000184	2596	49	121	470	0	0	3	48	10	38	1	1	2	51	49	145	44	101	397	19	97	418	9	20	80	1	0	8	2	1	5	14	91	298	2	0	1	0.070148	0.185589	0.529166	0	0	0.003498	0.060973	0.016032	0.047442	0.001207	0.001494	0.002133
Otu000185	2590	6	9	6	212	152	191	37	17	13	74	81	67	45	44	34	90	74	51	33	32	15	84	59	33	111	93	80	75	68	40	37	30	24	214	186	173	0.00859	0.013804	0.006755	0.290006	0.244432	0.222702	0.047	0.027254	0.01623	0.089315	0.121022	0.071454
Otu000186	2560	2	1	1	2	1	7	21	7	21	0	1	4	4	1	6	0	0	1	1	2	1	0	1	1	0	0	2	0	0	3	0	0	0	345	441	1683	0.002863	0.001534	0.001126	0.002736	0.001608	0.008162	0.026675	0.011222	0.026218	0	0.001494	0.004266
Otu000187	2550	130	130	113	34	30	20	90	88	47	123	118	115	100	82	50	99	69	32	187	126	84	110	92	44	30	24	16	30	16	13	87	78	74	23	23	23	0.186108	0.199393	0.127225	0.04651	0.048243	0.02332	0.114323	0.141078	0.058679	0.148456	0.176304	0.122646
Otu000188	2547	58	62	50	59	30	48	72	41	23	84	60	103	54	44	30	92	58	47	106	88	53	106	64	39	82	82	59	158	168	138	53	71	58	82	61	64	0.083033	0.095095	0.056294	0.080709	0.048243	0.055967	0.091459	0.065729	0.028715	0.101384	0.089646	0.109848
Otu000189	2543	128	93	82	14	9	7	41	30	21	89	63	61	184	150	128	91	65	62	262	200	107	122	92	63	14	31	7	14	13	11	93	88	71	13	16	8	0.183245	0.142642	0.092323	0.019151	0.014473	0.008162	0.052081	0.048095	0.026218	0.107419	0.094128	0.065056
Otu000190	2542	39	38	45	30	16	19	105	97	53	51	29	44	192	157	151	104	40	39	263	179	118	219	131	94	22	13	11	16	7	13	55	50	52	10	23	17	0.055832	0.058284	0.050665	0.041039	0.02573	0.022154	0.133377	0.155506	0.06617	0.061555	0.043329	0.046925
Otu000191	2524	215	204	165	51	48	22	71	57	26	94	76	74	18	27	19	49	33	20	63	39	15	48	38	23	190	163	86	139	113	86	54	54	57	37	29	21	0.307794	0.312893	0.185771	0.069766	0.077189	0.025651	0.090189	0.09138	0.032461	0.113454	0.113551	0.07892
Otu000192	2512	44	45	45	88	82	94	136	128	75	36	27	52	188	135	119	24	24	15	95	59	41	72	48	44	5	4	3	2	5	2	194	167	144	95	97	78	0.06299	0.069021	0.050665	0.12038	0.131865	0.109602	0.172755	0.205204	0.093636	0.04345	0.040341	0.055457
Otu000193	2508	1	22	16	2	7	7	74	18	12	6	8	9	41	55	68	37	108	114	7	64	34	88	283	301	27	91	88	128	224	190	9	79	80	36	66	108	0.001432	0.033743	0.018014	0.002736	0.011257	0.008162	0.093999	0.028857	0.014982	0.007242	0.011953	0.009598
Otu000194	2508	16	4	6	10	12	29	6	375	1841	4	10	18	5	9	11	7	5	4	6	3	8	4	5	5	13	3	6	4	3	6	5	5	10	10	19	21	0.022906	0.006135	0.006755	0.01368	0.019297	0.033813	0.007622	0.601183	2.29846	0.004828	0.014941	0.019197
Otu000195	2489	21	19	21	26	34	26	265	184	125	78	54	85	48	42	27	75	52	43	63	51	24	65	55	43	9	10	6	6	8	4	33	26	20	316	256	269	0.030064	0.029142	0.023644	0.035567	0.054676	0.030315	0.336619	0.294981	0.156061	0.094143	0.080681	0.090651
Otu000196	2485	20	25	279	10	4	57	11	13	72	13	6	86	9	10	107	17	11	100	30	23	141	28	24	175	58	37	455	33	50	430	10	6	97	2	2	34	0.028632	0.038345	0.314122	0.01368	0.006432	0.066461	0.013973	0.020841	0.089891	0.01569	0.008965	0.091718
Otu000197	2481	24	28	26	83	75	59	32	16	16	26	19	25	58	50	26	78	71	27	144	95	62	178	125	62	186	154	115	172	140	88	25	26	23	56	44	47	0.034358	0.042946	0.029273	0.11354	0.120608	0.068793	0.040648	0.02565	0.019976	0.031381	0.028388	0.026662
Otu000198	2477	4	8	30	72	136	781	4	3	10	3	1	26	37	33	222	25	12	103	13	24	112	21	23	88	13	10	78	8	22	78	6	9	25	45	67	325	0.005726	0.01227	0.033777	0.098493	0.218702	0.910628	0.005081	0.004809	0.012485	0.003621	0.001494	0.027729
Otu000199	2466	27	28	31	9	5	1	56	47	30	41	18	24	174	136	124	206	147	121	135	99	74	374	235	197	15	12	14	13	15	9	15	13	16	2	3	0	0.038653	0.042946	0.034902	0.012312	0.008041	0.001166	0.071135	0.075348	0.037455	0.049485	0.026894	0.025596
Otu000200	2465	35	26	27	53	55	52	45	30	16	190	133	153	199	186	124	58	46	27	12	9	4	38	23	15	12	7	6	9	15	5	237	228	186	80	58	66	0.050106	0.039879	0.030399	0.072501	0.088446	0.060631	0.057162	0.048095	0.019976	0.229322	0.198715	0.163172
Otu000201	2460	82	68	54	11	15	4	35	16	6	29	17	18	14	15	9	26	15	13	326	237	128	126	82	58	241	202	136	172	147	110	8	16	8	6	5	5	0.117391	0.104298	0.060798	0.015047	0.024122	0.004664	0.044459	0.02565	0.007491	0.035002	0.0254	0.019197
Otu000202	2449	15	26	384	0	1	16	42	14	100	28	41	564	8	6	47	15	38	266	2	24	154	0	2	8	5	8	62	2	14	66	15	32	271	12	10	151	0.021474	0.039879	0.43234	0	0.001608	0.018656	0.053351	0.022444	0.124849	0.033795	0.061258	0.601497
Otu000203	2435	4	9	48	20	33	150	6	7	23	0	16	55	21	20	101	11	6	48	24	43	172	23	51	213	1	1	12	4	5	18	3	1	23	169	180	914	0.005726	0.013804	0.054042	0.027359	0.053067	0.174897	0.007622	0.011222	0.028715	0	0.023906	0.058657
Otu000204	2425	56	54	37	86	78	55	115	113	121	124	97	122	29	34	17	77	67	42	17	8	13	46	16	21	15	21	21	10	5	3	30	37	35	291	277	235	0.08017	0.082825	0.041658	0.117644	0.125432	0.064129	0.14608	0.181157	0.151067	0.149663	0.144928	0.130111
Otu000205	2424	28	21	21	45	43	22	15	17	10	8	16	10	345	305	285	70	52	29	19	18	14	23	13	10	63	63	43	118	99	76	5	5	4	188	167	154	0.040085	0.03221	0.023644	0.061558	0.069149	0.025651	0.019054	0.027254	0.012485	0.009656	0.023906	0.010665
Otu000206	2412	84	70	61	67	67	56	81	67	28	97	74	89	57	39	38	103	73	37	83	55	37	84	55	44	99	78	45	73	69	42	90	86	79	69	57	79	0.120254	0.107365	0.068679	0.091653	0.107743	0.065295	0.102891	0.107411	0.034958	0.117075	0.110563	0.094917
Otu000207	2405	5	7	3	14	9	12	552	440	275	5	10	10	3	0	2	1	0	0	19	8	14	19	8	4	0	2	1	1	2	2	7	5	4	352	267	342	0.007158	0.010737	0.003378	0.019151	0.014473	0.013992	0.701184	0.705388	0.343334	0.006035	0.014941	0.010665
Otu000208	2379	112	111	106	126	77	69	59	45	36	164	101	101	94	66	50	87	47	50	127	65	51	119	75	44	1	8	3	6	1	1	79	58	63	64	56	57	0.160339	0.170251	0.119344	0.172362	0.123824	0.080452	0.074945	0.072142	0.044946	0.197941	0.150904	0.107715
Otu000209	2375	214	218	174	70	40	36	59	38	25	41	42	20	25	21	12	187	124	63	86	62	42	88	43	34	136	103	64	78	76	32	37	37	12	14	10	12	0.306362	0.334366	0.195904	0.095757	0.064324	0.041975	0.074945	0.06092	0.031212	0.049485	0.062752	0.02133
Otu000210	2373	22	26	21	19	13	17	50	38	35	29	10	17	133	99	87	80	54	35	437	383	230	128	94	74	35	18	13	30	31	24	25	24	14	8	12	8	0.031495	0.039879	0.023644	0.025991	0.020905	0.019822	0.063513	0.06092	0.043697	0.035002	0.014941	0.01813
Otu000211	2344	1	1	1	0	3	6	0	2	1	0	0	6	0	2	0	0	0	7	0	3	0	0	1	7	127	109	539	188	231	1088	0	2	2	1	1	15	0.001432	0.001534	0.001126	0	0.004824	0.006996	0	0.003206	0.001248	0	0	0.006399
Otu000212	2338	34	45	115	5	28	82	35	30	68	34	37	111	42	49	110	78	53	99	76	83	132	85	92	152	68	43	111	62	41	73	38	54	114	11	18	30	0.048674	0.069021	0.129477	0.00684	0.045027	0.09561	0.044459	0.048095	0.084897	0.041037	0.055282	0.11838
Otu000213	2331	164	141	155	73	42	52	24	17	17	44	37	33	42	48	24	75	50	28	32	32	13	51	39	24	26	26	14	12	17	10	274	267	216	77	68	67	0.234782	0.216264	0.174512	0.09986	0.06754	0.060631	0.030486	0.027254	0.021224	0.053106	0.055282	0.035194
Otu000214	2328	39	33	33	124	110	98	282	210	87	46	33	32	65	49	44	30	28	23	35	17	7	43	29	20	15	10	8	30	45	39	58	59	49	146	156	196	0.055832	0.050615	0.037154	0.169626	0.176892	0.114266	0.358214	0.336663	0.108618	0.05552	0.049305	0.034128
Otu000215	2326	38	38	25	36	29	30	9	15	20	20	15	19	30	35	27	93	50	44	126	73	57	93	81	43	269	195	140	232	217	135	14	23	14	14	18	9	0.054401	0.058284	0.028147	0.049246	0.046635	0.034979	0.011432	0.024047	0.02497	0.024139	0.022411	0.020263
Otu000216	2295	39	33	224	16	11	82	10	5	46	35	22	176	23	21	177	51	36	179	37	39	149	53	27	194	35	16	137	26	12	117	36	24	145	10	9	43	0.055832	0.050615	0.252198	0.021887	0.017689	0.09561	0.012703	0.008016	0.05743	0.042243	0.03287	0.187701
Otu000217	2292	26	26	266	69	63	541	16	11	75	11	10	171	16	13	117	41	48	238	6	5	27	5	4	34	5	4	29	10	6	33	7	4	75	28	31	221	0.037222	0.039879	0.299485	0.094389	0.101311	0.630793	0.020324	0.017635	0.093636	0.013277	0.014941	0.182369
Otu000218	2287	5	10	116	17	24	204	1	2	22	1	1	22	83	56	482	9	23	160	26	46	317	42	51	355	5	3	49	4	4	27	5	7	59	4	6	39	0.007158	0.015338	0.130603	0.023255	0.038595	0.237859	0.00127	0.003206	0.027467	0.001207	0.001494	0.023463
Otu000219	2285	55	44	46	12	11	7	48	33	26	51	58	45	138	107	58	87	69	45	243	149	76	238	213	117	32	43	22	37	30	20	23	36	33	15	12	6	0.078738	0.067487	0.051791	0.016415	0.017689	0.008162	0.060973	0.052904	0.032461	0.061555	0.086658	0.047992
Otu000220	2282	5	5	8	624	523	493	9	6	5	21	12	10	22	25	18	17	14	8	24	7	3	53	30	24	2	3	4	7	5	2	9	9	6	105	70	94	0.007158	0.007669	0.009007	0.853602	0.841039	0.574827	0.011432	0.009619	0.006242	0.025346	0.017929	0.010665
Otu000221	2270	15	15	10	10	9	10	4	8	11	19	15	19	4	2	5	11	8	3	6	8	5	11	7	3	386	342	247	376	357	291	8	11	7	14	10	3	0.021474	0.023007	0.011259	0.01368	0.014473	0.01166	0.005081	0.012825	0.013733	0.022932	0.022411	0.020263
Otu000222	2252	11	12	5	195	133	117	4	6	6	13	15	7	174	136	102	350	228	166	53	43	22	118	91	59	8	6	2	3	1	0	11	11	15	52	32	45	0.015748	0.018405	0.005629	0.266751	0.213878	0.136419	0.005081	0.009619	0.007491	0.01569	0.022411	0.007465
Otu000223	2249	80	58	34	74	71	60	34	26	23	69	57	69	72	52	57	118	76	49	95	61	52	163	94	78	104	78	59	87	65	41	46	44	33	22	25	23	0.114528	0.08896	0.03828	0.101228	0.114175	0.069959	0.043189	0.041682	0.028715	0.08328	0.085164	0.073587
Otu000224	2246	5	3	2	19	20	23	8	2	2	12	8	5	4	6	2	12	5	1	4	5	1	7	4	10	547	534	353	255	182	160	4	8	8	12	8	5	0.007158	0.004601	0.002252	0.025991	0.032162	0.026817	0.010162	0.003206	0.002497	0.014483	0.011953	0.005332
Otu000225	2242	74	111	63	21	11	22	65	43	27	46	46	63	73	63	51	102	55	45	146	114	49	265	160	138	45	46	26	33	55	12	39	44	46	14	15	14	0.105938	0.170251	0.070931	0.028727	0.017689	0.025651	0.082567	0.068936	0.033709	0.05552	0.068729	0.067189
Otu000226	2232	18	28	163	4	11	32	47	19	87	37	38	299	0	1	0	29	21	181	12	31	124	24	49	182	37	21	91	12	23	97	11	13	117	41	65	267	0.025769	0.042946	0.183519	0.005472	0.017689	0.037311	0.059702	0.03046	0.108618	0.044657	0.056776	0.318879
Otu000227	2231	4	10	43	16	36	335	13	3	46	10	7	102	13	13	90	38	35	270	19	20	178	18	19	148	14	15	117	12	17	177	8	7	66	32	31	249	0.005726	0.015338	0.048413	0.021887	0.057892	0.390602	0.016513	0.004809	0.05743	0.01207	0.010459	0.108781
Otu000228	2225	28	29	27	152	112	101	91	77	38	111	54	68	119	93	77	74	70	34	33	35	13	71	39	24	1	3	3	5	4	0	62	42	54	184	159	138	0.040085	0.04448	0.030399	0.207929	0.180108	0.117764	0.115594	0.123443	0.047442	0.133972	0.080681	0.072521
Otu000229	2220	4	8	36	49	70	203	142	48	62	3	12	30	98	90	189	30	61	154	8	97	100	16	19	73	5	3	16	3	4	24	8	29	71	88	103	264	0.005726	0.01227	0.040532	0.06703	0.112567	0.236693	0.180377	0.076951	0.077406	0.003621	0.017929	0.031995
Otu000230	2219	29	34	29	229	195	181	35	30	10	60	54	43	148	90	78	66	33	19	107	76	31	119	74	50	3	7	2	1	8	3	49	31	50	85	92	68	0.041516	0.052149	0.032651	0.313261	0.31358	0.211042	0.044459	0.048095	0.012485	0.072417	0.080681	0.045859
Otu000231	2204	67	15	7	69	52	50	228	144	106	33	37	33	71	78	85	27	33	12	24	21	19	47	31	25	18	16	10	18	7	12	23	19	14	257	211	285	0.095917	0.023007	0.007881	0.094389	0.083621	0.058299	0.289619	0.230854	0.13234	0.03983	0.055282	0.035194
Otu000232	2199	4	1	3	3	1	2	91	68	80	4	3	4	35	25	54	10	8	11	449	312	335	248	151	282	0	2	4	1	1	0	2	1	1	1	2	0	0.005726	0.001534	0.003378	0.004104	0.001608	0.002332	0.115594	0.109015	0.099879	0.004828	0.004482	0.004266
Otu000233	2197	54	54	133	3	3	4	161	106	205	174	121	439	119	95	221	13	3	11	3	0	2	29	21	54	4	2	1	3	2	8	43	33	68	1	2	2	0.077306	0.082825	0.149743	0.004104	0.004824	0.004664	0.204512	0.169934	0.25594	0.210011	0.180786	0.468187
Otu000234	2194	46	57	41	36	34	26	33	32	17	66	64	68	153	132	123	131	86	76	109	75	44	153	95	79	47	64	41	35	46	43	28	16	19	28	21	30	0.065854	0.087426	0.046161	0.049246	0.054676	0.030315	0.041919	0.051301	0.021224	0.079659	0.095622	0.072521
Otu000235	2187	45	73	63	47	55	53	97	70	24	330	140	124	30	28	27	106	96	41	58	25	15	66	46	27	30	29	18	15	24	12	115	85	66	39	32	36	0.064422	0.111967	0.070931	0.064294	0.088446	0.061797	0.123215	0.112221	0.029964	0.398296	0.209174	0.132244
Otu000236	2180	5	8	6	160	92	99	82	53	45	149	89	111	108	87	69	208	120	87	34	19	14	41	23	23	23	13	18	20	12	8	51	46	33	79	64	81	0.007158	0.01227	0.006755	0.218872	0.147946	0.115432	0.104161	0.084967	0.056182	0.179837	0.132975	0.11838
Otu000237	2179	68	139	315	0	2	5	222	107	119	144	155	391	17	9	22	8	4	10	37	44	79	12	15	29	26	15	31	11	19	16	15	36	54	0	1	2	0.097349	0.213197	0.354654	0	0.003216	0.00583	0.281998	0.171538	0.14857	0.173802	0.231585	0.416995
Otu000238	2178	15	35	243	19	9	124	3	3	15	4	7	28	6	3	53	7	6	26	14	6	44	21	9	60	70	52	572	55	60	527	3	1	36	5	5	32	0.021474	0.053683	0.27359	0.025991	0.014473	0.144581	0.003811	0.004809	0.018727	0.004828	0.010459	0.029862
Otu000239	2169	100	115	83	36	31	28	99	77	59	106	98	107	58	75	48	75	55	49	106	65	58	108	75	48	7	6	4	5	7	3	120	121	86	25	11	15	0.14316	0.176386	0.093448	0.049246	0.049851	0.032647	0.125756	0.123443	0.073661	0.127937	0.146422	0.114114
Otu000240	2161	0	3	3	7	10	28	10	7	6	2	1	3	0	1	3	1	3	5	5	4	25	1	3	7	54	149	491	172	260	876	0	5	12	1	2	1	0	0.004601	0.003378	0.009576	0.016081	0.032647	0.012703	0.011222	0.007491	0.002414	0.001494	0.003199
Otu000241	2151	78	70	50	76	55	56	46	36	40	88	73	64	94	83	65	83	66	38	107	68	33	108	88	65	13	9	4	8	8	3	87	89	68	96	67	69	0.111665	0.107365	0.056294	0.103964	0.088446	0.065295	0.058432	0.057714	0.049939	0.106212	0.109069	0.068255
Otu000242	2147	47	34	38	10	5	4	48	40	14	38	31	34	33	25	17	25	15	10	25	22	19	38	29	24	193	129	89	370	324	233	58	46	33	13	15	19	0.067285	0.052149	0.042784	0.01368	0.008041	0.004664	0.060973	0.064126	0.017479	0.045864	0.046317	0.03626
Otu000243	2123	17	37	240	8	25	153	3	9	38	5	3	41	23	22	183	40	58	356	16	15	117	43	48	271	11	9	50	7	12	35	8	13	77	17	18	95	0.024337	0.05675	0.270212	0.010944	0.040203	0.178394	0.003811	0.014428	0.047442	0.006035	0.004482	0.043726
Otu000244	2118	4	8	77	6	9	45	25	9	72	14	10	43	51	60	307	48	52	267	33	68	272	15	55	243	12	8	45	15	11	62	9	14	77	9	7	56	0.005726	0.01227	0.086693	0.008208	0.014473	0.052469	0.031757	0.014428	0.089891	0.016897	0.014941	0.045859
Otu000245	2080	3	1	2	0	9	14	7	4	1	0	4	0	35	22	13	54	120	99	80	521	301	76	184	163	25	81	56	36	66	63	0	8	3	9	9	11	0.004295	0.001534	0.002252	0	0.014473	0.016324	0.008892	0.006413	0.001248	0	0.005976	0
Otu000246	2066	12	10	13	6	3	4	52	41	23	132	103	98	60	63	36	135	75	55	296	228	122	182	116	59	16	11	9	2	9	2	33	26	20	9	5	0	0.017179	0.015338	0.014637	0.008208	0.004824	0.004664	0.066054	0.065729	0.028715	0.159318	0.153892	0.104515
Otu000247	2059	51	41	38	50	40	38	37	20	17	90	78	58	88	68	54	45	36	23	63	45	22	200	148	105	33	23	13	27	22	23	59	41	42	132	118	71	0.073012	0.062885	0.042784	0.068398	0.064324	0.044307	0.047	0.032063	0.021224	0.108626	0.11654	0.061856
Otu000248	2048	3	3	4	2	7	1	835	677	359	12	2	2	2	3	0	4	2	0	14	10	2	1	2	1	2	3	0	1	1	0	35	31	21	3	2	1	0.004295	0.004601	0.004504	0.002736	0.011257	0.001166	1.06067	1.08534	0.448207	0.014483	0.002988	0.002133
Otu000249	2047	143	147	111	3	3	0	54	45	14	37	28	39	15	12	19	53	43	31	175	160	116	84	47	50	96	86	72	98	72	64	40	35	48	2	5	0	0.204719	0.225467	0.124973	0.004104	0.004824	0	0.068594	0.072142	0.017479	0.044657	0.041835	0.041593
Otu000250	2038	71	77	64	53	38	42	56	51	18	182	156	149	29	23	12	208	129	75	48	30	16	70	51	31	3	2	2	4	5	0	106	104	57	32	20	24	0.101643	0.118102	0.072057	0.072501	0.061108	0.048971	0.071135	0.081761	0.022473	0.219666	0.233079	0.158906
Otu000251	2033	56	52	42	84	72	66	50	51	129	74	76	65	79	83	54	86	63	40	40	29	16	96	60	45	36	37	23	36	34	26	42	50	43	75	67	56	0.08017	0.079757	0.047287	0.114908	0.115784	0.076954	0.063513	0.081761	0.161055	0.089315	0.113551	0.069322
Otu000252	2026	30	32	170	16	5	86	34	23	183	43	31	370	26	19	144	12	8	65	19	11	83	12	9	38	8	13	56	8	12	38	35	31	222	11	17	106	0.042948	0.049081	0.1914	0.021887	0.008041	0.100274	0.043189	0.036873	0.228473	0.051899	0.046317	0.394599
Otu000253	2025	2	3	0	6	3	6	6	6	9	4	1	1	4	4	1	4	3	3	2	4	2	1	5	1	16	10	5	4	3	4	1	2	1	626	561	711	0.002863	0.004601	0	0.008208	0.004824	0.006996	0.007622	0.009619	0.011236	0.004828	0.001494	0.001066
Otu000254	2024	193	157	131	16	8	10	61	51	28	102	63	81	6	16	8	59	59	36	28	22	13	4	8	6	25	22	16	15	8	2	91	74	102	199	148	156	0.276298	0.240805	0.147491	0.021887	0.012865	0.01166	0.077486	0.081761	0.034958	0.12311	0.094128	0.086385
Otu000255	2016	8	14	84	4	10	48	45	22	109	9	11	76	37	31	176	63	91	367	15	19	124	9	22	52	25	21	123	20	32	149	5	11	60	14	26	84	0.011453	0.021473	0.094574	0.005472	0.016081	0.055967	0.057162	0.035269	0.136085	0.010863	0.016435	0.081053
Otu000256	1998	5	7	101	20	22	340	3	1	6	1	1	15	29	13	155	60	74	603	5	12	112	33	43	205	2	4	16	0	1	5	2	6	34	4	8	50	0.007158	0.010737	0.113714	0.027359	0.035378	0.396432	0.003811	0.001603	0.007491	0.001207	0.001494	0.015997
Otu000257	1979	18	16	109	11	15	97	6	2	31	7	3	37	28	22	159	61	54	273	21	18	111	39	34	167	34	20	177	33	24	134	12	17	102	8	7	72	0.025769	0.024541	0.122721	0.015047	0.024122	0.1131	0.007622	0.003206	0.038703	0.008449	0.004482	0.03946
Otu000258	1978	9	7	4	10	0	1	6	14	57	15	10	9	29	35	20	31	22	10	105	66	55	13	5	2	164	146	109	295	362	284	2	1	0	30	26	24	0.012884	0.010737	0.004504	0.01368	0	0.001166	0.007622	0.022444	0.071164	0.018104	0.014941	0.009598
Otu000259	1977	21	38	24	117	92	86	6	8	1	4	5	2	42	45	35	61	65	29	189	132	90	141	89	68	101	97	63	29	61	34	46	44	40	33	28	11	0.030064	0.058284	0.027021	0.16005	0.147946	0.100274	0.007622	0.012825	0.001248	0.004828	0.00747	0.002133
Otu000260	1959	44	40	39	84	112	107	66	38	30	134	112	116	35	20	32	42	28	21	21	34	14	39	49	43	22	33	20	29	30	19	51	47	45	128	101	134	0.06299	0.061352	0.04391	0.114908	0.180108	0.12476	0.083837	0.06092	0.037455	0.161732	0.167339	0.123712
Otu000261	1924	9	10	84	5	3	55	17	16	97	25	16	259	9	9	107	21	11	67	34	17	251	50	26	216	1	0	6	1	1	3	23	16	169	21	31	238	0.012884	0.015338	0.094574	0.00684	0.004824	0.064129	0.021594	0.02565	0.121103	0.030174	0.023906	0.27622
Otu000262	1920	2	3	1	4	3	1	2	2	0	0	4	0	4	4	1	2	3	0	2	6	0	5	5	0	503	436	256	250	241	165	5	3	1	4	1	1	0.002863	0.004601	0.001126	0.005472	0.004824	0.001166	0.002541	0.003206	0	0	0.005976	0
Otu000263	1916	39	27	37	50	68	49	56	31	15	49	40	36	56	54	31	147	127	87	109	83	53	146	89	67	25	25	19	31	25	22	44	60	41	24	36	18	0.055832	0.041412	0.041658	0.068398	0.109351	0.057133	0.071135	0.049698	0.018727	0.059141	0.059764	0.038393
Otu000264	1909	28	59	82	35	67	78	40	10	10	5	17	23	50	50	59	25	83	86	12	130	109	94	286	273	0	3	2	2	3	0	6	48	70	14	25	25	0.040085	0.090494	0.092323	0.047878	0.107743	0.090946	0.05081	0.016032	0.012485	0.006035	0.0254	0.024529
Otu000265	1908	8	11	113	9	14	102	13	15	100	11	8	81	52	42	225	31	26	119	33	43	301	35	58	205	8	12	36	6	1	21	10	20	81	13	5	40	0.011453	0.016872	0.127225	0.012312	0.022513	0.11893	0.016513	0.024047	0.124849	0.013277	0.011953	0.086385
Otu000266	1891	8	15	169	0	0	3	44	23	164	20	26	275	14	7	109	4	6	29	36	46	456	17	21	167	3	11	31	0	2	13	8	19	142	0	2	1	0.011453	0.023007	0.190275	0	0	0.003498	0.055891	0.036873	0.204752	0.024139	0.038847	0.293283
Otu000267	1887	73	63	40	43	24	32	79	58	23	201	156	190	65	65	56	156	83	65	12	12	5	19	22	9	16	3	0	2	6	5	68	70	67	39	25	35	0.104507	0.096629	0.045035	0.058822	0.038595	0.037311	0.100351	0.092983	0.028715	0.242598	0.233079	0.202632
Otu000268	1883	66	44	43	88	66	50	20	22	11	134	83	107	56	48	46	144	118	67	73	36	19	145	72	59	5	3	0	4	6	2	43	41	39	49	34	40	0.094485	0.067487	0.048413	0.12038	0.106135	0.058299	0.025405	0.035269	0.013733	0.161732	0.12401	0.114114
Otu000269	1852	30	26	35	67	65	52	139	120	72	43	28	37	37	37	43	19	17	16	34	40	24	38	28	22	75	74	57	112	101	62	34	31	22	81	69	65	0.042948	0.039879	0.039406	0.091653	0.104527	0.060631	0.176566	0.192379	0.089891	0.051899	0.041835	0.03946
Otu000270	1847	25	24	12	179	123	135	24	17	12	24	23	27	41	46	36	110	91	56	44	43	15	88	53	32	47	57	35	34	48	31	32	26	18	97	74	68	0.03579	0.036811	0.013511	0.244863	0.197797	0.157407	0.030486	0.027254	0.014982	0.028967	0.034364	0.028795
Otu000271	1827	54	49	32	142	109	104	161	102	53	63	50	63	46	39	27	44	37	19	57	51	30	83	54	32	7	10	6	6	5	2	57	59	48	39	40	47	0.077306	0.075156	0.036028	0.194249	0.175283	0.121262	0.204512	0.163522	0.06617	0.076038	0.074705	0.067189
Otu000272	1820	26	34	32	109	113	84	103	94	54	66	69	77	96	88	49	17	23	15	43	38	14	39	21	14	7	5	6	16	16	17	66	58	50	88	75	98	0.037222	0.052149	0.036028	0.149107	0.181716	0.097942	0.130837	0.150697	0.067418	0.079659	0.103093	0.082119
Otu000273	1811	3	7	1	11	9	2	3	3	1	1	2	1	21	18	16	318	220	126	113	75	49	223	171	136	47	43	41	41	35	27	2	4	3	11	14	13	0.004295	0.010737	0.001126	0.015047	0.014473	0.002332	0.003811	0.004809	0.001248	0.001207	0.002988	0.001066
Otu000274	1809	46	48	52	33	35	27	35	22	17	33	28	16	43	64	45	60	63	40	151	114	48	184	103	103	42	39	24	38	32	19	36	51	38	39	25	16	0.065854	0.073622	0.058546	0.045142	0.056284	0.031481	0.044459	0.035269	0.021224	0.03983	0.041835	0.017064
Otu000275	1781	17	24	24	41	30	55	14	20	34	35	32	46	20	19	18	5	4	8	7	5	6	14	14	11	200	179	128	211	208	163	29	36	25	42	29	28	0.024337	0.036811	0.027021	0.056086	0.048243	0.064129	0.017784	0.032063	0.042449	0.042243	0.047811	0.049058
Otu000276	1775	20	25	17	62	43	57	25	29	13	60	43	53	43	39	26	158	113	85	33	21	11	74	44	42	10	8	4	26	16	18	182	160	119	43	34	19	0.028632	0.038345	0.01914	0.084813	0.069149	0.066461	0.031757	0.046491	0.01623	0.072417	0.064246	0.056524
Otu000277	1774	40	40	40	57	75	72	28	39	10	31	36	31	90	81	71	84	57	32	78	88	55	123	76	61	11	3	10	2	8	6	60	64	51	58	56	50	0.057264	0.061352	0.045035	0.077973	0.120608	0.08395	0.035567	0.062523	0.012485	0.037416	0.053788	0.033061
Otu000278	1773	106	112	106	33	16	23	31	27	12	122	59	43	111	86	62	71	54	34	35	34	19	119	69	47	12	15	16	22	12	6	80	77	65	17	12	8	0.151749	0.171784	0.119344	0.045142	0.02573	0.026817	0.039378	0.043285	0.014982	0.147249	0.088152	0.045859
Otu000279	1770	18	18	13	0	0	1	12	9	9	38	18	17	245	146	145	28	25	17	191	132	83	150	94	93	43	38	42	28	40	21	15	19	18	0	4	0	0.025769	0.027608	0.014637	0	0	0.001166	0.015243	0.014428	0.011236	0.045864	0.026894	0.01813
Otu000280	1756	14	17	233	16	8	150	4	2	30	7	2	61	17	11	127	20	15	138	16	11	99	24	19	153	22	23	163	23	20	166	3	6	68	3	7	58	0.020042	0.026074	0.262331	0.021887	0.012865	0.174897	0.005081	0.003206	0.037455	0.008449	0.002988	0.065056
Otu000281	1750	24	10	9	49	28	36	361	265	192	46	47	60	40	30	14	68	37	33	20	20	1	33	20	20	14	18	6	18	7	9	14	14	13	65	49	60	0.034358	0.015338	0.010133	0.06703	0.045027	0.041975	0.458564	0.424836	0.239709	0.05552	0.070223	0.063989
Otu000282	1749	2	3	31	3	1	4	89	20	77	6	16	103	21	13	49	26	65	296	2	3	22	30	86	296	3	2	17	5	9	30	19	72	261	13	9	45	0.002863	0.004601	0.034902	0.004104	0.001608	0.004664	0.113053	0.032063	0.096133	0.007242	0.023906	0.109848
Otu000283	1735	7	17	92	2	4	25	22	22	91	4	2	69	57	48	365	13	15	71	22	42	297	19	27	179	6	2	35	7	5	17	10	13	100	0	2	26	0.010021	0.026074	0.103581	0.002736	0.006432	0.029149	0.027946	0.035269	0.113612	0.004828	0.002988	0.073587
Otu000284	1731	32	17	11	49	34	24	4	1	2	10	0	5	20	15	16	120	79	41	32	23	29	33	18	16	198	177	124	179	153	138	12	12	10	30	34	33	0.045811	0.026074	0.012385	0.06703	0.054676	0.027983	0.005081	0.001603	0.002497	0.01207	0	0.005332
Otu000285	1726	45	55	43	56	58	40	64	58	33	119	133	89	38	45	22	51	47	25	30	24	12	69	44	26	36	33	23	47	37	36	59	43	36	62	34	54	0.064422	0.084358	0.048413	0.076605	0.09327	0.046639	0.081297	0.092983	0.0412	0.143628	0.198715	0.094917
Otu000286	1725	15	24	10	3	4	1	0	0	2	0	3	1	6	6	3	24	29	7	3	1	0	0	3	1	301	298	187	319	285	175	1	2	0	5	5	1	0.021474	0.036811	0.011259	0.004104	0.006432	0.001166	0	0	0.002497	0	0.004482	0.001066
Otu000287	1716	5	6	5	163	113	112	2	4	1	5	8	5	37	24	20	22	32	10	82	60	44	110	65	30	25	19	8	17	19	14	8	3	3	244	194	197	0.007158	0.009203	0.005629	0.222976	0.181716	0.130589	0.002541	0.006413	0.001248	0.006035	0.011953	0.005332
Otu000288	1711	16	15	206	32	43	416	5	4	32	4	6	54	7	12	98	13	11	147	4	4	54	8	12	66	1	4	22	11	5	21	4	0	14	47	22	291	0.022906	0.023007	0.231932	0.043774	0.069149	0.485046	0.006351	0.006413	0.039952	0.004828	0.008965	0.05759
Otu000289	1705	0	1	0	0	2	0	0	255	1422	0	1	1	0	1	2	0	0	0	0	3	4	0	0	2	0	1	1	0	1	1	0	2	1	0	2	2	0	0.001534	0	0	0.003216	0	0	0.408805	1.77535	0	0.001494	0.001066
Otu000290	1695	1	0	16	2	3	30	2	2	9	0	1	4	13	17	143	25	28	256	39	60	545	24	40	295	4	2	38	5	6	68	0	1	13	0	1	2	0.001432	0	0.018014	0.002736	0.004824	0.034979	0.002541	0.003206	0.011236	0	0.001494	0.004266
Otu000291	1693	38	36	36	33	33	31	62	55	38	46	49	43	53	40	25	44	32	15	42	35	20	50	36	20	110	84	52	125	111	86	54	46	40	28	19	26	0.054401	0.055216	0.040532	0.045142	0.053067	0.036145	0.078756	0.088174	0.047442	0.05552	0.073211	0.045859
Otu000292	1689	132	109	89	207	184	139	8	9	4	46	35	34	24	18	4	31	38	20	22	17	5	45	30	17	2	0	0	4	2	4	110	98	77	50	38	37	0.188971	0.167183	0.100204	0.283166	0.295891	0.162071	0.010162	0.014428	0.004994	0.05552	0.052293	0.03626
Otu000293	1688	294	281	265	7	6	9	20	20	9	15	6	46	132	105	91	84	62	32	15	5	3	2	6	0	8	12	4	15	14	4	40	33	35	4	3	1	0.42089	0.430995	0.29836	0.009576	0.009649	0.010494	0.025405	0.032063	0.011236	0.018104	0.008965	0.049058
Otu000294	1684	29	28	28	69	58	43	86	73	51	49	52	45	84	84	70	71	46	41	39	36	28	83	58	32	13	7	12	11	12	7	43	50	27	95	52	72	0.041516	0.042946	0.031525	0.094389	0.09327	0.050137	0.109242	0.11703	0.063673	0.059141	0.077693	0.047992
Otu000295	1679	1	9	12	1	1	2	29	16	17	11	7	12	4	3	5	1	0	0	0	0	0	7	16	6	32	84	98	270	442	519	7	24	32	2	3	6	0.001432	0.013804	0.013511	0.001368	0.001608	0.002332	0.036838	0.02565	0.021224	0.013277	0.010459	0.012798
Otu000296	1677	1	2	1	138	245	256	0	3	0	0	2	0	304	279	219	17	37	22	4	6	4	1	3	2	2	0	1	4	0	3	2	5	0	38	31	45	0.001432	0.003068	0.001126	0.188777	0.393986	0.29849	0	0.004809	0	0	0.002988	0
Otu000297	1677	58	73	56	7	3	2	59	44	54	85	60	59	18	9	8	27	17	6	132	101	58	218	155	106	25	17	15	15	17	13	39	57	37	11	4	12	0.083033	0.111967	0.06305	0.009576	0.004824	0.002332	0.074945	0.070539	0.067418	0.102591	0.089646	0.062923
Otu000298	1674	1	0	0	1	0	2	1	0	0	1	1	0	4	4	15	408	390	670	22	42	58	7	13	24	0	0	0	0	2	1	1	1	1	1	1	2	0.001432	0	0	0.001368	0	0.002332	0.00127	0	0	0.001207	0.001494	0
Otu000299	1650	3	9	25	2	9	38	18	16	49	17	16	116	114	84	504	5	2	26	3	3	14	1	1	4	0	3	2	0	0	2	37	70	396	7	9	45	0.004295	0.013804	0.028147	0.002736	0.014473	0.044307	0.022865	0.02565	0.061176	0.020518	0.023906	0.123712
Otu000300	1640	9	16	120	1	1	13	42	20	114	4	7	74	60	53	258	26	15	112	41	43	290	18	37	128	5	3	11	3	3	17	4	15	60	5	3	9	0.012884	0.024541	0.135106	0.001368	0.001608	0.015158	0.053351	0.032063	0.142327	0.004828	0.010459	0.07892
Otu000301	1635	130	117	116	9	6	3	87	60	25	125	91	103	55	45	39	66	40	26	48	17	10	116	67	63	18	12	10	13	16	12	18	19	26	10	5	12	0.186108	0.179453	0.130603	0.012312	0.009649	0.003498	0.110513	0.096189	0.031212	0.15087	0.135963	0.109848
Otu000302	1632	9	10	10	3	4	0	10	23	98	12	9	10	64	49	46	33	16	12	316	302	161	198	111	80	5	3	2	3	8	1	2	5	3	6	6	2	0.012884	0.015338	0.011259	0.004104	0.006432	0	0.012703	0.036873	0.122352	0.014483	0.013447	0.010665
Otu000303	1626	34	19	28	156	128	99	11	7	6	7	10	9	91	69	62	46	30	18	63	61	26	183	137	79	5	6	0	3	3	3	28	21	5	68	53	52	0.048674	0.029142	0.031525	0.2134	0.205837	0.115432	0.013973	0.011222	0.007491	0.008449	0.014941	0.009598
Otu000304	1625	20	9	15	41	58	59	266	175	112	21	10	18	57	47	49	73	52	29	41	24	16	134	69	69	6	3	4	3	1	1	10	15	14	39	34	31	0.028632	0.013804	0.016888	0.056086	0.09327	0.068793	0.337889	0.280552	0.13983	0.025346	0.014941	0.019197
Otu000305	1625	16	22	240	9	4	70	20	20	90	5	13	92	17	11	147	38	12	219	12	8	91	33	14	105	15	9	72	7	6	60	3	4	28	13	6	94	0.022906	0.033743	0.270212	0.012312	0.006432	0.081618	0.025405	0.032063	0.112364	0.006035	0.019423	0.098117
Otu000306	1618	8	4	9	0	2	1	63	61	75	24	12	39	9	4	6	0	2	2	0	2	2	2	1	3	1	1	5	4	2	13	8	4	14	335	297	603	0.011453	0.006135	0.010133	0	0.003216	0.001166	0.080026	0.097792	0.093636	0.028967	0.017929	0.041593
Otu000307	1611	12	12	7	47	38	27	6	4	4	11	2	8	6	1	1	1	4	0	3	1	0	2	0	1	106	95	58	431	398	234	12	10	6	22	18	23	0.017179	0.018405	0.007881	0.064294	0.061108	0.031481	0.007622	0.006413	0.004994	0.013277	0.002988	0.008532
Otu000308	1606	3	3	1	28	33	25	58	34	16	10	8	9	7	3	0	9	7	5	3	4	1	15	8	4	1	0	1	1	2	3	6	4	5	451	434	404	0.004295	0.004601	0.001126	0.038303	0.053067	0.029149	0.073675	0.054507	0.019976	0.01207	0.011953	0.009598
Otu000309	1598	39	41	33	70	54	50	64	56	20	63	51	49	47	38	27	66	52	23	38	45	15	81	52	28	39	35	26	24	17	16	47	51	68	68	48	57	0.055832	0.062885	0.037154	0.095757	0.086838	0.058299	0.081297	0.089777	0.02497	0.076038	0.076199	0.052258
Otu000310	1597	47	37	19	107	65	44	42	32	16	75	87	37	59	63	27	78	52	16	62	49	14	67	79	31	30	29	7	34	21	5	46	61	20	59	58	22	0.067285	0.05675	0.021392	0.146371	0.104527	0.051303	0.053351	0.051301	0.019976	0.090522	0.129987	0.03946
Otu000311	1593	24	27	20	154	112	114	14	6	4	6	6	7	104	77	74	175	104	78	60	35	25	98	59	57	5	6	5	0	2	1	10	2	5	45	43	29	0.034358	0.041412	0.022518	0.210665	0.180108	0.132921	0.017784	0.009619	0.004994	0.007242	0.008965	0.007465
Otu000312	1589	163	168	155	8	8	5	31	61	190	49	34	33	27	27	20	39	37	15	23	11	9	46	21	24	22	19	12	9	4	2	106	108	94	3	4	2	0.233351	0.257677	0.174512	0.010944	0.012865	0.00583	0.039378	0.097792	0.237212	0.059141	0.050799	0.035194
Otu000313	1581	24	27	28	11	4	6	81	53	34	133	92	109	121	87	79	114	87	65	97	50	37	41	22	13	2	1	1	2	0	0	41	33	39	16	14	17	0.034358	0.041412	0.031525	0.015047	0.006432	0.006996	0.102891	0.084967	0.042449	0.160525	0.137457	0.116247
Otu000314	1567	53	60	61	13	11	24	63	42	30	83	45	81	6	5	3	18	10	8	18	12	7	35	40	21	128	106	85	130	113	121	51	37	31	7	5	4	0.075875	0.092027	0.068679	0.017783	0.017689	0.027983	0.080026	0.067333	0.037455	0.100177	0.067234	0.086385
Otu000315	1567	64	76	95	56	61	76	44	33	25	72	70	83	52	35	41	41	27	32	51	43	30	45	37	53	6	4	4	9	6	4	59	51	62	31	39	50	0.091622	0.116568	0.106959	0.076605	0.098094	0.088614	0.055891	0.052904	0.031212	0.086901	0.104587	0.088518
Otu000316	1562	39	19	17	45	59	62	25	16	14	83	55	54	60	60	63	28	27	24	51	18	26	67	39	36	67	48	34	24	44	15	28	25	21	98	84	87	0.055832	0.029142	0.01914	0.061558	0.094878	0.072291	0.031757	0.02565	0.017479	0.100177	0.082175	0.05759
Otu000317	1557	0	1	0	0	0	3	0	1	0	1	1	0	0	0	1	1	2	0	1	1	1	1	0	0	284	295	417	120	153	267	0	0	1	1	2	2	0	0.001534	0	0	0	0.003498	0	0.001603	0	0.001207	0.001494	0
Otu000318	1555	7	26	70	60	85	356	9	1	5	3	1	4	33	34	42	16	44	91	11	47	85	18	38	96	3	3	4	4	4	5	4	20	69	50	52	155	0.010021	0.039879	0.078812	0.082077	0.136689	0.415088	0.011432	0.001603	0.006242	0.003621	0.001494	0.004266
Otu000319	1554	1	0	2	2	1	10	388	113	812	0	1	7	3	3	22	11	12	127	2	0	6	0	0	3	1	0	1	2	0	0	0	2	6	1	0	15	0.001432	0	0.002252	0.002736	0.001608	0.01166	0.492861	0.181157	1.01377	0	0.001494	0.007465
Otu000320	1553	6	7	56	7	8	86	5	7	50	2	4	18	11	22	103	23	15	73	42	45	231	33	41	169	28	23	187	23	17	98	5	13	53	5	4	33	0.00859	0.010737	0.06305	0.009576	0.012865	0.100274	0.006351	0.011222	0.062424	0.002414	0.005976	0.019197
Otu000321	1549	17	19	25	25	19	26	30	38	84	26	27	19	25	18	12	23	18	8	27	14	12	29	18	21	105	102	77	188	190	139	27	32	19	34	27	29	0.024337	0.029142	0.028147	0.034199	0.030554	0.030315	0.038108	0.06092	0.104873	0.031381	0.040341	0.020263
Otu000322	1548	10	14	10	10	6	5	142	134	79	289	118	129	13	9	5	128	120	55	18	8	1	5	4	2	35	34	26	31	41	26	13	8	14	2	0	4	0.014316	0.021473	0.011259	0.01368	0.009649	0.00583	0.180377	0.214823	0.09863	0.348811	0.176304	0.137577
Otu000323	1548	188	445	894	0	0	0	2	0	2	0	0	2	0	1	2	0	0	1	0	0	0	1	0	2	0	2	2	2	0	1	0	1	0	0	0	0	0.26914	0.682536	1.00654	0	0	0	0.002541	0	0.002497	0	0	0.002133
Otu000324	1544	5	4	78	3	3	46	1	5	42	6	4	63	15	21	148	13	12	83	18	24	249	22	21	179	12	6	102	10	14	164	8	15	119	0	5	24	0.007158	0.006135	0.087819	0.004104	0.004824	0.053635	0.00127	0.008016	0.052436	0.007242	0.005976	0.067189
Otu000325	1539	101	127	99	5	10	3	32	27	20	46	28	23	40	36	29	51	42	22	143	92	55	135	120	77	17	13	8	9	17	7	36	28	28	7	3	3	0.144591	0.194791	0.111463	0.00684	0.016081	0.003498	0.040648	0.043285	0.02497	0.05552	0.041835	0.024529
Otu000326	1538	56	44	33	71	45	47	54	61	30	66	64	66	41	54	35	44	24	24	53	43	26	54	30	20	32	34	14	52	57	23	57	50	51	31	24	28	0.08017	0.067487	0.037154	0.097125	0.072365	0.054801	0.068594	0.097792	0.037455	0.079659	0.095622	0.070388
Otu000327	1536	0	0	2	0	0	1	0	268	1247	0	1	0	0	0	1	0	1	1	0	1	2	0	0	1	0	2	2	0	0	1	0	0	3	0	1	1	0	0	0.002252	0	0	0.001166	0	0.429646	1.55686	0	0.001494	0
Otu000328	1524	82	77	62	43	31	25	76	66	32	78	81	65	42	30	33	48	44	28	40	37	25	53	34	29	17	21	16	22	14	5	56	70	46	35	28	33	0.117391	0.118102	0.069805	0.058822	0.049851	0.029149	0.09654	0.105808	0.039952	0.094143	0.121022	0.069322
Otu000329	1522	55	56	51	34	27	19	48	31	21	123	93	120	22	15	12	68	41	34	86	48	42	68	56	42	10	4	0	8	8	2	62	61	52	40	29	34	0.078738	0.085892	0.05742	0.04651	0.043419	0.022154	0.060973	0.049698	0.026218	0.148456	0.138951	0.127978
Otu000330	1516	51	48	47	9	8	11	92	60	39	57	47	42	61	60	55	46	31	21	111	77	46	44	23	17	40	29	18	25	20	13	92	89	67	7	7	6	0.073012	0.073622	0.052917	0.012312	0.012865	0.012826	0.116864	0.096189	0.048691	0.068797	0.070223	0.044792
Otu000331	1509	29	24	22	65	66	50	26	33	13	34	34	8	40	36	21	42	32	16	119	116	57	111	79	55	39	29	23	40	38	24	37	35	21	32	39	24	0.041516	0.036811	0.024769	0.088917	0.106135	0.058299	0.033027	0.052904	0.01623	0.041037	0.050799	0.008532
Otu000332	1505	57	86	558	1	0	4	7	7	43	3	7	41	0	0	7	1	3	20	2	1	3	4	2	21	2	1	9	11	3	28	44	71	457	0	0	1	0.081601	0.131906	0.628244	0.001368	0	0.004664	0.008892	0.011222	0.053685	0.003621	0.010459	0.043726
Otu000333	1502	19	11	19	20	16	18	11	7	5	5	4	5	164	151	83	101	64	37	74	58	29	172	98	48	56	43	38	29	21	12	18	22	21	13	7	3	0.0272	0.016872	0.021392	0.027359	0.02573	0.020988	0.013973	0.011222	0.006242	0.006035	0.005976	0.005332
Otu000334	1499	79	64	48	7	8	3	144	125	83	62	44	34	51	68	34	101	63	43	40	24	10	45	29	31	8	9	5	2	1	0	78	90	59	2	5	0	0.113096	0.098163	0.054042	0.009576	0.012865	0.003498	0.182918	0.200394	0.103624	0.074831	0.06574	0.03626
Otu000335	1489	1	2	23	10	18	161	46	12	57	2	0	21	44	33	203	15	23	134	7	11	91	1	13	44	1	2	9	5	7	23	2	11	73	40	40	304	0.001432	0.003068	0.025895	0.01368	0.028946	0.187722	0.058432	0.019238	0.071164	0.002414	0	0.022396
Otu000336	1484	4	8	87	0	2	24	11	27	138	16	13	176	16	16	99	13	12	68	21	28	86	23	32	154	16	23	102	24	19	68	12	14	89	5	4	34	0.005726	0.01227	0.097952	0	0.003216	0.027983	0.013973	0.043285	0.172291	0.019311	0.019423	0.187701
Otu000337	1482	0	4	4	15	17	107	47	20	29	0	1	12	2	0	16	0	0	1	0	6	14	1	1	2	20	51	171	78	159	527	2	14	44	18	18	81	0	0.006135	0.004504	0.020519	0.027338	0.12476	0.059702	0.032063	0.036206	0	0.001494	0.012798
Otu000338	1480	7	10	7	9	8	4	7	5	4	20	12	12	9	10	9	10	8	4	24	14	6	20	5	4	139	134	80	336	289	190	18	14	8	17	14	13	0.010021	0.015338	0.007881	0.012312	0.012865	0.004664	0.008892	0.008016	0.004994	0.024139	0.017929	0.012798
Otu000339	1474	36	31	34	4	2	0	25	22	15	51	15	22	38	22	14	119	85	64	35	32	22	171	125	106	92	55	44	33	47	20	32	29	29	1	2	0	0.051538	0.047547	0.03828	0.005472	0.003216	0	0.031757	0.035269	0.018727	0.061555	0.022411	0.023463
Otu000340	1474	11	18	144	2	1	9	5	0	35	0	2	25	0	2	23	6	7	29	109	144	651	24	26	143	0	4	20	2	0	7	1	3	16	1	0	4	0.015748	0.027608	0.162127	0.002736	0.001608	0.010494	0.006351	0	0.043697	0	0.002988	0.026662
Otu000341	1474	53	44	110	39	29	70	22	15	40	28	18	50	41	30	56	69	51	62	32	26	47	53	40	73	59	45	66	33	29	46	19	18	26	11	5	19	0.075875	0.067487	0.123847	0.05335	0.046635	0.081618	0.027946	0.024047	0.049939	0.033795	0.026894	0.053324
Otu000342	1472	28	30	15	57	40	28	35	26	13	82	62	72	67	37	27	61	41	40	26	23	13	65	37	36	14	25	10	59	63	39	51	58	40	54	47	51	0.040085	0.046014	0.016888	0.077973	0.064324	0.032647	0.044459	0.041682	0.01623	0.09897	0.092634	0.076787
Otu000343	1462	9	7	9	3	1	2	3	3	0	1	4	0	3	5	2	4	7	1	0	1	0	2	2	1	242	231	137	320	255	196	2	1	1	1	4	2	0.012884	0.010737	0.010133	0.004104	0.001608	0.002332	0.003811	0.004809	0	0.001207	0.005976	0
Otu000344	1452	22	16	17	109	103	129	17	40	57	65	65	75	17	18	16	40	22	33	22	31	8	80	33	32	34	31	24	23	18	18	9	15	16	62	72	63	0.031495	0.024541	0.01914	0.149107	0.165635	0.150411	0.021594	0.064126	0.071164	0.078452	0.097116	0.079986
Otu000345	1450	76	60	143	33	15	52	89	59	63	86	63	120	32	30	55	40	30	27	0	0	2	38	23	38	1	2	6	10	2	10	54	57	73	25	6	30	0.108801	0.092027	0.161002	0.045142	0.024122	0.060631	0.113053	0.094586	0.078655	0.103798	0.094128	0.127978
Otu000346	1445	10	8	28	8	6	16	7	9	14	8	7	18	2	5	12	4	1	12	4	9	15	13	12	16	100	87	225	153	163	400	14	13	18	7	5	16	0.014316	0.01227	0.031525	0.010944	0.009649	0.018656	0.008892	0.014428	0.017479	0.009656	0.010459	0.019197
Otu000347	1432	9	21	32	7	18	18	88	27	13	13	23	35	56	52	76	14	55	47	6	45	30	7	36	32	3	10	5	4	26	18	48	205	245	28	32	48	0.012884	0.03221	0.036028	0.009576	0.028946	0.020988	0.111783	0.043285	0.01623	0.01569	0.034364	0.037327
Otu000348	1430	32	25	33	107	58	63	29	21	20	38	37	51	85	76	66	48	40	21	75	46	15	62	37	33	6	6	6	9	3	8	46	31	14	68	51	64	0.045811	0.038345	0.037154	0.146371	0.09327	0.073457	0.036838	0.033666	0.02497	0.045864	0.055282	0.054391
Otu000349	1425	30	31	212	1	3	23	12	7	60	20	6	96	16	5	69	22	9	62	32	20	109	50	33	138	18	20	105	14	17	93	4	11	73	0	1	3	0.042948	0.047547	0.238688	0.001368	0.004824	0.026817	0.015243	0.011222	0.074909	0.024139	0.008965	0.102383
Otu000350	1408	101	98	73	29	32	17	39	20	5	22	24	14	59	52	30	30	21	12	110	71	35	106	44	28	32	28	18	39	34	12	30	36	24	30	30	23	0.144591	0.150311	0.08219	0.039671	0.051459	0.019822	0.04954	0.032063	0.006242	0.026553	0.035858	0.014931
Otu000351	1404	58	53	38	14	18	26	43	47	102	55	41	52	57	27	25	25	28	13	50	46	29	47	35	18	39	23	25	30	38	30	44	43	46	49	42	48	0.083033	0.081291	0.042784	0.019151	0.028946	0.030315	0.054621	0.075348	0.127346	0.066383	0.061258	0.055457
Otu000352	1404	3	16	87	16	31	369	3	4	34	7	2	44	26	16	139	27	26	194	6	2	39	15	21	110	2	1	23	1	4	20	3	7	25	8	5	68	0.004295	0.024541	0.097952	0.021887	0.049851	0.430245	0.003811	0.006413	0.042449	0.008449	0.002988	0.046925
Otu000353	1403	4	1	0	1	2	0	5	3	1	6	7	4	0	2	1	57	56	32	131	76	51	139	109	61	134	88	61	136	115	102	3	3	2	4	2	4	0.005726	0.001534	0	0.001368	0.003216	0	0.006351	0.004809	0.001248	0.007242	0.010459	0.004266
Otu000354	1402	8	18	118	1	1	5	57	19	143	14	11	125	47	43	193	4	12	27	8	14	55	8	5	57	9	3	66	8	7	28	20	47	216	1	2	2	0.011453	0.027608	0.132854	0.001368	0.001608	0.00583	0.072405	0.03046	0.178534	0.016897	0.016435	0.133311
Otu000355	1400	0	0	1	0	1	0	0	203	1175	0	0	2	0	2	4	0	0	2	1	0	0	0	1	1	0	0	1	1	1	0	0	2	2	0	0	0	0	0	0.001126	0	0.001608	0	0	0.32544	1.46697	0	0	0.002133
Otu000356	1400	74	55	70	72	43	65	49	39	24	112	96	129	32	31	23	21	15	10	21	15	8	9	11	6	0	2	1	0	1	1	79	67	57	63	47	52	0.105938	0.084358	0.078812	0.098493	0.069149	0.075788	0.062243	0.062523	0.029964	0.135179	0.143433	0.137577
Otu000357	1397	49	28	45	43	59	36	15	20	6	17	17	21	54	42	30	77	42	32	24	24	9	28	17	15	89	89	48	74	71	59	30	37	27	52	33	38	0.070148	0.042946	0.050665	0.058822	0.094878	0.041975	0.019054	0.032063	0.007491	0.020518	0.0254	0.022396
Otu000358	1383	3	17	73	31	37	198	57	20	59	20	22	110	6	5	19	15	39	129	1	8	48	2	12	27	1	5	11	4	5	12	23	62	255	11	11	25	0.004295	0.026074	0.08219	0.042407	0.0595	0.230863	0.072405	0.032063	0.073661	0.024139	0.03287	0.117313
Otu000359	1377	10	16	9	20	12	5	442	320	225	7	2	9	20	24	17	14	9	5	8	14	6	14	12	16	18	6	0	14	15	6	7	9	8	19	18	21	0.014316	0.024541	0.010133	0.027359	0.019297	0.00583	0.561455	0.51301	0.280909	0.008449	0.002988	0.009598
Otu000360	1377	13	12	13	58	45	36	12	3	4	21	23	14	105	92	70	70	40	18	46	25	31	173	139	84	12	6	5	7	3	5	12	8	11	55	51	55	0.018611	0.018405	0.014637	0.079341	0.072365	0.041975	0.015243	0.004809	0.004994	0.025346	0.034364	0.014931
Otu000361	1377	1	0	0	1	2	15	316	85	713	10	10	87	4	1	13	0	0	1	0	0	3	0	0	0	0	1	6	0	1	9	1	10	83	1	0	3	0.001432	0	0	0.001368	0.003216	0.01749	0.401402	0.136268	0.890171	0.01207	0.014941	0.092784
Otu000362	1369	1	3	19	11	19	77	42	12	30	17	28	82	22	20	41	1	4	11	1	16	23	3	7	6	9	33	37	50	79	225	18	87	253	20	9	53	0.001432	0.004601	0.021392	0.015047	0.030554	0.08978	0.053351	0.019238	0.037455	0.020518	0.041835	0.087452
Otu000363	1367	10	7	28	1	5	3	54	47	73	2	7	18	71	83	167	15	25	60	21	24	40	147	124	234	5	3	1	0	0	0	12	14	28	14	6	18	0.014316	0.010737	0.031525	0.001368	0.008041	0.003498	0.068594	0.075348	0.091139	0.002414	0.010459	0.019197
Otu000364	1364	9	20	10	18	15	14	11	12	4	26	19	18	20	9	24	46	24	24	43	31	22	219	147	114	28	32	18	111	106	90	8	9	6	26	17	14	0.012884	0.030676	0.011259	0.024623	0.024122	0.016324	0.013973	0.019238	0.004994	0.031381	0.028388	0.019197
Otu000365	1364	0	0	4	16	19	196	8	3	17	3	2	23	2	9	63	3	11	53	3	20	116	13	29	215	0	8	53	6	12	84	0	8	64	38	29	234	0	0	0.004504	0.021887	0.030554	0.228531	0.010162	0.004809	0.021224	0.003621	0.002988	0.024529
Otu000366	1358	35	23	24	10	5	5	43	17	13	153	106	111	21	18	17	80	40	45	6	6	3	27	20	20	2	1	0	0	1	0	137	127	133	36	30	43	0.050106	0.035277	0.027021	0.01368	0.008041	0.00583	0.054621	0.027254	0.01623	0.184664	0.158374	0.11838
Otu000367	1358	13	15	21	60	117	104	22	14	10	43	22	34	86	71	53	49	43	19	33	30	8	25	26	27	20	9	3	17	9	10	37	36	41	96	77	58	0.018611	0.023007	0.023644	0.082077	0.188148	0.121262	0.027946	0.022444	0.012485	0.051899	0.03287	0.03626
Otu000368	1355	16	22	6	9	15	5	28	43	11	34	30	23	10	17	1	18	19	10	8	11	2	11	9	2	168	143	78	219	197	125	13	11	4	16	12	9	0.022906	0.033743	0.006755	0.012312	0.024122	0.00583	0.035567	0.068936	0.013733	0.041037	0.044823	0.024529
Otu000369	1354	13	12	102	8	4	42	17	12	31	7	10	51	12	14	88	17	16	126	19	6	75	22	18	112	29	28	155	25	22	145	10	14	46	6	12	28	0.018611	0.018405	0.11484	0.010944	0.006432	0.048971	0.021594	0.019238	0.038703	0.008449	0.014941	0.054391
Otu000370	1354	49	56	43	5	4	2	15	12	8	10	5	5	24	14	17	15	15	6	232	198	118	203	135	110	7	5	4	3	0	4	11	9	7	2	1	0	0.070148	0.085892	0.048413	0.00684	0.006432	0.002332	0.019054	0.019238	0.009988	0.01207	0.00747	0.005332
Otu000371	1349	0	2	0	0	0	3	1	182	1129	0	0	2	0	1	0	0	2	0	0	1	2	2	1	3	0	1	1	0	1	5	0	3	1	0	3	3	0	0.003068	0	0	0	0.003498	0.00127	0.291774	1.40954	0	0	0.002133
Otu000372	1344	16	39	81	5	9	12	13	23	40	12	11	68	25	30	85	16	26	48	70	50	130	96	99	208	8	12	19	7	3	14	9	12	38	4	1	5	0.022906	0.059818	0.091197	0.00684	0.014473	0.013992	0.016513	0.036873	0.049939	0.014483	0.016435	0.072521
Otu000373	1344	59	45	38	10	8	5	70	35	25	39	43	26	41	42	29	68	45	30	93	66	36	58	35	32	40	32	22	46	42	27	58	46	38	8	4	3	0.084464	0.069021	0.042784	0.01368	0.012865	0.00583	0.088918	0.05611	0.031212	0.047071	0.064246	0.027729
Otu000374	1342	48	55	121	21	12	28	29	29	26	104	33	104	42	37	50	35	27	55	57	45	53	37	26	46	23	19	44	14	8	19	25	19	33	6	2	10	0.068717	0.084358	0.136232	0.028727	0.019297	0.032647	0.036838	0.046491	0.032461	0.125524	0.049305	0.110914
Otu000375	1328	6	7	72	1	6	24	4	14	46	8	13	124	13	17	76	5	13	46	25	26	124	35	39	173	20	12	111	18	11	80	18	20	104	3	2	12	0.00859	0.010737	0.081064	0.001368	0.009649	0.027983	0.005081	0.022444	0.05743	0.009656	0.019423	0.132244
Otu000376	1320	30	33	22	3	0	0	3	4	1	4	1	1	4	2	1	0	2	0	574	380	222	3	3	0	2	9	4	1	1	5	2	1	0	2	0	0	0.042948	0.050615	0.024769	0.004104	0	0	0.003811	0.006413	0.001248	0.004828	0.001494	0.001066
Otu000377	1316	6	14	55	5	4	45	48	26	161	0	2	24	19	15	100	14	18	90	8	13	127	21	32	212	13	19	64	9	4	43	7	10	66	2	2	18	0.00859	0.021473	0.061924	0.00684	0.006432	0.052469	0.060973	0.041682	0.201006	0	0.002988	0.025596
Otu000378	1312	21	28	191	0	1	3	52	13	136	18	24	185	2	1	18	43	37	210	2	2	13	1	3	15	7	11	66	14	13	68	12	12	78	3	2	7	0.030064	0.042946	0.215044	0	0.001608	0.003498	0.066054	0.020841	0.169794	0.021725	0.035858	0.1973
Otu000379	1312	151	130	122	8	5	6	19	18	12	110	71	71	14	7	3	15	21	13	17	19	7	15	4	6	3	4	2	0	3	1	149	154	121	4	3	4	0.216171	0.199393	0.137358	0.010944	0.008041	0.006996	0.024135	0.028857	0.014982	0.132765	0.106081	0.07572
Otu000380	1310	3	6	75	1	0	19	9	9	57	8	5	57	33	40	257	13	26	58	10	20	108	23	30	164	6	4	14	1	0	7	25	16	182	3	6	15	0.004295	0.009203	0.084441	0.001368	0	0.022154	0.011432	0.014428	0.071164	0.009656	0.00747	0.06079
Otu000381	1308	29	29	70	13	8	9	174	95	130	44	23	60	33	19	36	20	15	12	4	3	5	15	13	14	4	8	6	7	7	9	34	16	44	98	66	136	0.041516	0.04448	0.078812	0.017783	0.012865	0.010494	0.221025	0.1523	0.162303	0.053106	0.034364	0.063989
Otu000382	1306	3	7	68	3	8	46	12	11	83	2	0	43	13	8	72	14	14	102	15	10	208	14	15	81	12	6	78	6	16	77	6	9	152	11	7	74	0.004295	0.010737	0.07656	0.004104	0.012865	0.053635	0.015243	0.017635	0.103624	0.002414	0	0.045859
Otu000383	1306	1241	0	0	2	0	0	3	1	0	5	1	0	2	2	4	8	0	0	5	0	0	5	0	0	9	2	1	2	0	0	3	0	3	6	0	1	1.77661	0	0	0.002736	0	0	0.003811	0.001603	0	0.006035	0.001494	0
Otu000384	1299	51	42	23	34	26	16	35	24	18	60	65	52	30	37	32	85	61	52	35	22	17	105	86	57	9	11	6	6	8	7	45	40	32	23	22	25	0.073012	0.064419	0.025895	0.04651	0.041811	0.018656	0.044459	0.038476	0.022473	0.072417	0.097116	0.055457
Otu000385	1297	30	22	12	39	27	20	22	17	9	41	15	25	89	62	29	108	78	57	104	70	34	56	47	37	6	1	3	7	8	5	39	30	26	47	31	44	0.042948	0.033743	0.013511	0.05335	0.043419	0.02332	0.027946	0.027254	0.011236	0.049485	0.022411	0.026662
Otu000386	1296	3	7	5	15	20	19	12	3	3	21	23	18	15	6	1	10	7	3	15	7	6	3	4	2	204	184	103	193	180	153	16	10	10	8	3	4	0.004295	0.010737	0.005629	0.020519	0.032162	0.022154	0.015243	0.004809	0.003745	0.025346	0.034364	0.019197
Otu000387	1294	3	6	20	53	94	212	5	0	2	1	3	5	47	38	81	18	55	83	10	63	91	18	54	105	2	2	3	2	2	4	7	29	71	16	35	54	0.004295	0.009203	0.022518	0.072501	0.151162	0.247187	0.006351	0	0.002497	0.001207	0.004482	0.005332
Otu000388	1293	8	8	11	36	31	51	73	34	41	80	65	185	15	14	22	88	61	44	48	26	23	40	38	25	16	9	7	14	3	19	26	21	59	20	16	16	0.011453	0.01227	0.012385	0.049246	0.049851	0.059465	0.092729	0.054507	0.051188	0.096557	0.097116	0.1973
Otu000389	1293	8	8	90	0	0	4	25	12	62	9	9	94	6	4	36	10	10	45	2	3	12	14	10	54	38	40	247	33	47	258	10	16	72	0	0	5	0.011453	0.01227	0.10133	0	0	0.004664	0.031757	0.019238	0.077406	0.010863	0.013447	0.10025
Otu000390	1286	40	38	38	152	126	101	25	15	2	73	35	37	31	19	23	41	34	21	31	12	11	40	21	21	9	4	1	13	5	5	59	54	38	46	26	39	0.057264	0.058284	0.042784	0.207929	0.202621	0.117764	0.031757	0.024047	0.002497	0.088108	0.052293	0.03946
Otu000391	1282	131	143	123	2	3	1	184	128	88	157	108	141	2	4	4	1	2	0	10	8	3	1	0	0	4	0	0	1	3	1	10	7	7	2	2	1	0.187539	0.219332	0.138484	0.002736	0.004824	0.001166	0.233728	0.205204	0.109867	0.189492	0.161363	0.150374
Otu000392	1279	30	22	22	28	21	17	45	28	27	130	109	82	65	52	48	63	49	32	25	18	11	28	14	11	7	4	3	5	3	0	34	43	37	65	60	41	0.042948	0.033743	0.024769	0.038303	0.03377	0.019822	0.057162	0.044888	0.033709	0.156904	0.162857	0.087452
Otu000393	1275	2	4	0	2	4	1	6	5	2	2	1	2	8	3	3	14	11	4	381	225	138	165	113	112	11	7	6	8	4	2	9	10	9	1	0	0	0.002863	0.006135	0	0.002736	0.006432	0.001166	0.007622	0.008016	0.002497	0.002414	0.001494	0.002133
Otu000394	1275	85	55	41	59	47	28	42	28	11	62	77	33	56	29	13	65	44	14	52	39	18	55	43	21	3	5	2	4	2	3	53	66	32	37	26	25	0.121686	0.084358	0.046161	0.080709	0.075581	0.032647	0.053351	0.044888	0.013733	0.074831	0.115046	0.035194
Otu000395	1274	1242	0	0	3	0	0	2	0	0	1	0	0	3	1	3	1	0	0	4	0	0	2	0	0	1	0	0	1	0	0	7	0	0	2	1	0	1.77805	0	0	0.004104	0	0	0.002541	0	0	0.001207	0	0
Otu000396	1262	37	31	65	55	50	136	23	18	28	62	54	126	10	4	6	17	13	22	10	5	4	19	10	22	13	20	16	26	23	16	54	56	72	36	42	61	0.052969	0.047547	0.073183	0.075237	0.080405	0.158573	0.029216	0.028857	0.034958	0.074831	0.080681	0.134377
Otu000397	1257	6	8	3	22	23	20	7	14	3	16	19	22	8	8	8	16	9	3	25	8	6	7	2	5	176	161	103	87	99	61	17	13	4	89	90	89	0.00859	0.01227	0.003378	0.030095	0.036986	0.02332	0.008892	0.022444	0.003745	0.019311	0.028388	0.023463
Otu000398	1252	17	24	31	4	3	0	16	8	10	7	4	2	114	112	92	112	83	48	146	112	54	113	69	58	1	0	1	2	1	1	0	0	1	2	3	1	0.024337	0.036811	0.034902	0.005472	0.004824	0	0.020324	0.012825	0.012485	0.008449	0.005976	0.002133
Otu000399	1250	9	9	16	19	17	32	18	22	24	50	33	70	40	37	33	117	76	74	41	20	16	62	45	33	34	24	17	25	22	20	22	38	49	31	16	39	0.012884	0.013804	0.018014	0.025991	0.027338	0.037311	0.022865	0.035269	0.029964	0.060348	0.049305	0.074654
Otu000400	1248	13	19	73	0	0	2	4	2	5	5	2	8	23	16	20	0	2	1	17	28	40	19	12	23	6	9	5	3	13	20	119	255	482	1	1	0	0.018611	0.029142	0.08219	0	0	0.002332	0.005081	0.003206	0.006242	0.006035	0.002988	0.008532
Otu000401	1246	40	38	40	64	67	65	44	37	15	49	41	50	12	21	11	36	25	10	50	42	40	87	59	35	2	1	0	1	3	1	74	79	81	7	7	12	0.057264	0.058284	0.045035	0.087549	0.107743	0.075788	0.055891	0.059317	0.018727	0.059141	0.061258	0.053324
Otu000402	1245	5	4	43	5	8	73	10	5	39	2	2	38	8	5	37	7	7	45	12	14	123	7	11	43	20	23	134	49	51	313	3	7	43	5	4	40	0.007158	0.006135	0.048413	0.00684	0.012865	0.085116	0.012703	0.008016	0.048691	0.002414	0.002988	0.040526
Otu000403	1240	14	24	7	54	48	31	17	9	4	13	9	7	46	21	23	29	18	11	99	71	35	132	96	54	43	44	18	59	52	42	10	12	12	31	25	20	0.020042	0.036811	0.007881	0.073869	0.077189	0.036145	0.021594	0.014428	0.004994	0.01569	0.013447	0.007465
Otu000404	1236	29	22	22	22	16	11	19	14	7	24	41	25	10	5	7	54	29	13	6	6	4	2	9	1	124	138	93	156	147	120	15	15	11	7	7	5	0.041516	0.033743	0.024769	0.030095	0.02573	0.012826	0.024135	0.022444	0.008739	0.028967	0.061258	0.026662
Otu000405	1233	54	39	40	22	25	20	16	8	16	13	13	14	62	56	39	96	65	38	121	58	48	94	72	36	19	15	10	6	19	12	15	26	10	15	16	5	0.077306	0.059818	0.045035	0.030095	0.040203	0.02332	0.020324	0.012825	0.019976	0.01569	0.019423	0.014931
Otu000406	1229	8	18	33	8	11	4	23	11	7	4	7	8	27	15	17	8	19	13	0	20	7	7	15	11	20	68	66	150	301	256	3	15	15	10	11	13	0.011453	0.027608	0.037154	0.010944	0.017689	0.004664	0.029216	0.017635	0.008739	0.004828	0.010459	0.008532
Otu000407	1219	21	22	9	11	5	0	15	9	7	17	9	11	20	16	7	12	6	11	50	35	21	42	26	26	132	146	112	130	137	104	5	3	4	17	9	12	0.030064	0.033743	0.010133	0.015047	0.008041	0	0.019054	0.014428	0.008739	0.020518	0.013447	0.011731
Otu000408	1208	69	77	57	20	16	11	48	40	21	63	43	35	90	69	60	46	41	16	58	44	27	44	36	22	5	13	1	5	9	0	21	23	14	17	23	24	0.09878	0.118102	0.064175	0.027359	0.02573	0.012826	0.060973	0.064126	0.026218	0.076038	0.064246	0.037327
Otu000409	1208	2	9	97	0	0	7	41	12	134	12	18	178	4	4	31	16	6	75	2	3	25	9	9	36	0	0	6	1	2	7	28	44	378	0	1	11	0.002863	0.013804	0.109211	0	0	0.008162	0.052081	0.019238	0.167297	0.014483	0.026894	0.189834
Otu000410	1206	0	8	20	0	0	1	0	0	1	1	0	7	1	2	5	1	3	16	0	1	3	0	4	4	52	50	424	42	60	475	3	3	17	0	0	2	0	0.01227	0.022518	0	0	0.001166	0	0	0.001248	0.001207	0	0.007465
Otu000411	1202	6	9	73	5	16	190	2	2	12	2	0	25	11	8	92	8	12	120	10	14	112	45	29	288	4	4	27	3	1	8	1	8	29	3	1	22	0.00859	0.013804	0.08219	0.00684	0.02573	0.221536	0.002541	0.003206	0.014982	0.002414	0	0.026662
Otu000412	1201	26	23	20	52	34	57	24	13	5	38	30	33	40	28	28	50	40	38	50	37	23	79	36	38	16	25	16	28	22	17	35	31	43	52	32	42	0.037222	0.035277	0.022518	0.071133	0.054676	0.066461	0.030486	0.020841	0.006242	0.045864	0.044823	0.035194
Otu000413	1201	0	0	5	3	0	9	10	3	17	1	1	18	2	1	8	6	3	22	2	2	6	3	0	7	0	2	12	2	0	3	0	2	4	148	131	768	0	0	0.005629	0.004104	0	0.010494	0.012703	0.004809	0.021224	0.001207	0.001494	0.019197
Otu000414	1192	15	9	15	105	101	75	48	25	16	7	4	8	75	65	85	16	6	6	38	23	7	40	32	29	5	7	4	7	4	2	63	46	54	48	48	54	0.021474	0.013804	0.016888	0.143635	0.162419	0.087448	0.060973	0.040079	0.019976	0.008449	0.005976	0.008532
Otu000415	1191	5	6	100	0	7	41	8	7	65	7	2	96	10	4	42	21	11	137	2	6	48	10	11	99	22	14	141	15	18	118	1	5	90	2	2	18	0.007158	0.009203	0.112589	0	0.011257	0.047805	0.010162	0.011222	0.081152	0.008449	0.002988	0.102383
Otu000416	1189	27	27	20	54	48	45	4	9	8	12	5	7	14	16	15	15	12	8	118	92	54	117	69	67	67	37	45	49	35	22	19	18	18	5	7	4	0.038653	0.041412	0.022518	0.073869	0.077189	0.052469	0.005081	0.014428	0.009988	0.014483	0.00747	0.007465
Otu000417	1180	5	11	41	34	63	163	29	12	14	1	4	12	50	74	189	7	9	23	5	22	67	4	19	39	4	21	28	10	16	39	10	32	93	6	1	23	0.007158	0.016872	0.046161	0.04651	0.101311	0.190054	0.036838	0.019238	0.017479	0.001207	0.005976	0.012798
Otu000418	1179	4	11	6	81	53	55	279	191	110	18	6	19	43	26	28	12	4	2	9	4	1	49	25	21	5	4	2	5	4	5	0	2	10	19	29	37	0.005726	0.016872	0.006755	0.110804	0.08523	0.064129	0.354403	0.306203	0.137333	0.021725	0.008965	0.020263
Otu000419	1174	5	1	0	33	34	47	7	4	4	16	10	7	145	122	122	14	18	6	15	13	9	109	75	77	0	1	0	3	0	0	1	1	3	108	71	93	0.007158	0.001534	0	0.045142	0.054676	0.054801	0.008892	0.006413	0.004994	0.019311	0.014941	0.007465
Otu000420	1174	9	15	134	0	0	1	23	5	53	6	7	44	5	7	7	25	21	137	39	36	306	14	17	97	7	8	49	6	11	69	0	2	12	0	1	1	0.012884	0.023007	0.150869	0	0	0.001166	0.029216	0.008016	0.06617	0.007242	0.010459	0.046925
Otu000421	1171	11	12	9	12	12	5	11	11	7	6	3	6	25	31	14	62	42	6	105	65	53	278	191	135	5	6	3	4	1	4	12	12	7	4	1	0	0.015748	0.018405	0.010133	0.016415	0.019297	0.00583	0.013973	0.017635	0.008739	0.007242	0.004482	0.006399
Otu000422	1171	30	37	27	56	31	34	10	12	6	10	7	5	66	54	28	71	49	31	83	53	42	77	61	47	39	43	16	30	31	19	12	11	12	11	13	7	0.042948	0.05675	0.030399	0.076605	0.049851	0.039643	0.012703	0.019238	0.007491	0.01207	0.010459	0.005332
Otu000423	1170	9	20	105	10	7	63	16	8	50	19	18	123	7	6	31	15	9	47	16	12	43	8	10	58	35	23	99	14	11	97	11	18	81	8	10	53	0.012884	0.030676	0.118218	0.01368	0.011257	0.073457	0.020324	0.012825	0.062424	0.022932	0.026894	0.131178
Otu000424	1161	38	24	97	7	4	48	18	22	59	34	22	89	15	8	29	12	10	32	26	20	45	29	19	43	14	12	43	36	31	65	31	44	95	11	7	22	0.054401	0.036811	0.109211	0.009576	0.006432	0.055967	0.022865	0.035269	0.073661	0.041037	0.03287	0.094917
Otu000425	1153	13	24	12	3	4	1	44	20	11	111	96	79	1	2	1	8	1	2	4	4	0	0	4	0	158	134	90	133	108	75	4	0	4	1	1	0	0.018611	0.036811	0.013511	0.004104	0.006432	0.001166	0.055891	0.032063	0.013733	0.133972	0.143433	0.084252
Otu000426	1149	2	2	0	0	1	0	1	3	1	2	1	0	2	3	0	1	2	0	3	0	0	0	0	1	105	82	69	329	312	224	0	1	0	0	2	0	0.002863	0.003068	0	0	0.001608	0	0.00127	0.004809	0.001248	0.002414	0.001494	0
Otu000427	1148	23	19	24	9	9	6	59	31	23	39	14	23	8	9	17	30	15	20	77	51	41	91	60	63	45	51	44	62	43	55	6	13	7	23	13	25	0.032927	0.029142	0.027021	0.012312	0.014473	0.006996	0.074945	0.049698	0.028715	0.047071	0.020917	0.024529
Otu000428	1147	38	35	34	39	20	20	75	67	27	42	42	43	50	49	30	80	44	31	32	27	20	107	62	31	1	0	0	0	1	0	19	16	20	16	16	13	0.054401	0.053683	0.03828	0.05335	0.032162	0.02332	0.09527	0.107411	0.033709	0.050692	0.062752	0.045859
Otu000429	1143	23	17	26	84	64	66	4	2	0	30	24	15	58	40	41	115	89	61	33	20	8	62	56	45	3	0	0	1	0	0	19	19	11	46	28	33	0.032927	0.026074	0.029273	0.114908	0.102919	0.076954	0.005081	0.003206	0	0.036209	0.035858	0.015997
Otu000430	1140	6	8	38	14	15	52	7	1	5	1	2	6	31	32	70	41	99	306	4	18	59	11	21	46	2	9	25	12	19	35	3	23	90	3	5	21	0.00859	0.01227	0.042784	0.019151	0.024122	0.060631	0.008892	0.001603	0.006242	0.001207	0.002988	0.006399
Otu000431	1135	36	30	44	31	24	24	42	25	15	74	40	43	13	17	12	56	28	36	45	20	10	38	27	21	36	22	12	60	58	31	27	35	31	29	23	20	0.051538	0.046014	0.049539	0.042407	0.038595	0.027983	0.053351	0.040079	0.018727	0.089315	0.059764	0.045859
Otu000432	1133	40	28	23	35	20	22	47	51	25	37	27	28	36	19	35	9	5	5	45	26	20	35	15	12	28	19	10	16	19	12	143	116	100	9	9	7	0.057264	0.042946	0.025895	0.047878	0.032162	0.025651	0.059702	0.081761	0.031212	0.044657	0.040341	0.029862
Otu000433	1132	3	11	102	9	5	70	2	3	12	2	0	9	1	3	6	17	6	95	12	26	186	46	56	409	1	0	15	0	3	10	2	0	5	1	1	3	0.004295	0.016872	0.11484	0.012312	0.008041	0.081618	0.002541	0.004809	0.014982	0.002414	0	0.009598
Otu000434	1121	2	4	21	8	7	78	2	1	14	3	2	12	5	4	35	5	10	50	13	17	74	13	17	61	24	28	254	41	59	184	3	4	15	10	5	36	0.002863	0.006135	0.023644	0.010944	0.011257	0.090946	0.002541	0.001603	0.017479	0.003621	0.002988	0.012798
Otu000435	1121	11	10	15	8	6	11	15	10	8	20	11	15	6	5	8	12	7	4	11	18	4	15	8	4	164	112	107	164	147	117	16	9	21	6	5	11	0.015748	0.015338	0.016888	0.010944	0.009649	0.012826	0.019054	0.016032	0.009988	0.024139	0.016435	0.015997
Otu000436	1119	51	41	41	68	44	40	29	6	7	51	29	44	18	17	11	77	59	35	62	41	23	91	46	42	17	18	7	8	7	5	20	18	14	10	12	10	0.073012	0.062885	0.046161	0.093021	0.070757	0.046639	0.036838	0.009619	0.008739	0.061555	0.043329	0.046925
Otu000437	1117	1	1	3	4	7	23	20	3	20	0	1	3	59	47	162	3	7	42	2	10	44	10	25	80	5	11	32	18	38	84	3	17	60	42	48	182	0.001432	0.001534	0.003378	0.005472	0.011257	0.026817	0.025405	0.004809	0.02497	0	0.001494	0.003199
Otu000438	1115	18	27	14	103	101	100	107	82	33	39	26	8	36	24	15	19	7	11	30	17	10	70	40	36	0	0	0	3	1	0	24	18	21	30	13	32	0.025769	0.041412	0.015762	0.140899	0.162419	0.116598	0.135918	0.131459	0.0412	0.047071	0.038847	0.008532
Otu000439	1110	1	2	2	1	1	13	0	0	1	2	0	2	3	3	10	2	2	21	2	2	9	1	0	7	68	64	321	61	73	389	1	2	13	3	3	25	0.001432	0.003068	0.002252	0.001368	0.001608	0.015158	0	0	0.001248	0.002414	0	0.002133
Otu000440	1109	19	25	33	28	14	27	41	30	51	45	31	43	25	23	31	30	16	20	57	26	20	20	19	15	68	75	49	55	50	34	23	14	22	11	10	9	0.0272	0.038345	0.037154	0.038303	0.022513	0.031481	0.052081	0.048095	0.063673	0.054313	0.046317	0.045859
Otu000441	1107	16	14	81	14	13	30	17	19	43	39	36	95	30	22	48	19	33	70	17	15	40	37	30	67	14	18	30	17	10	25	20	31	50	16	8	23	0.022906	0.021473	0.091197	0.019151	0.020905	0.034979	0.021594	0.03046	0.053685	0.047071	0.053788	0.101316
Otu000442	1106	96	91	93	0	1	3	40	50	17	50	36	56	6	3	3	3	12	6	106	67	45	11	5	9	41	32	28	29	20	11	47	50	33	0	4	2	0.137433	0.139575	0.104707	0	0.001608	0.003498	0.05081	0.080158	0.021224	0.060348	0.053788	0.059723
Otu000443	1106	1	4	26	8	5	154	6	5	35	6	2	53	6	4	58	19	22	177	5	7	79	14	12	96	4	7	46	4	7	44	2	6	29	10	12	131	0.001432	0.006135	0.029273	0.010944	0.008041	0.17956	0.007622	0.008016	0.043697	0.007242	0.002988	0.056524
Otu000444	1103	0	6	5	1	2	1	9	4	3	0	1	1	7	8	13	1	16	30	3	30	59	3	8	11	29	86	150	96	187	307	0	6	10	4	1	5	0	0.009203	0.005629	0.001368	0.003216	0.001166	0.011432	0.006413	0.003745	0	0.001494	0.001066
Otu000445	1103	29	32	37	12	6	7	16	11	5	19	24	21	1	3	3	6	3	4	4	4	2	4	6	3	175	135	88	132	126	125	12	11	19	5	6	7	0.041516	0.049081	0.041658	0.016415	0.009649	0.008162	0.020324	0.017635	0.006242	0.022932	0.035858	0.022396
Otu000446	1094	76	55	58	52	34	25	33	20	13	45	29	31	37	27	25	46	32	16	38	34	15	65	47	22	0	2	0	1	2	0	56	54	38	26	27	13	0.108801	0.084358	0.065301	0.071133	0.054676	0.029149	0.041919	0.032063	0.01623	0.054313	0.043329	0.033061
Otu000447	1089	110	82	83	0	1	0	29	29	21	13	11	6	11	7	10	18	14	12	156	127	47	115	69	45	9	9	3	5	2	0	20	12	8	3	2	0	0.157476	0.125771	0.093448	0	0.001608	0	0.036838	0.046491	0.026218	0.01569	0.016435	0.006399
Otu000448	1080	12	16	20	80	49	62	8	17	29	36	37	34	36	40	39	24	24	16	11	14	6	34	23	17	20	29	19	21	21	20	26	16	21	72	56	75	0.017179	0.024541	0.022518	0.109436	0.078797	0.072291	0.010162	0.027254	0.036206	0.04345	0.055282	0.03626
Otu000449	1073	25	24	30	28	13	18	12	14	4	48	37	27	39	17	27	101	64	63	8	8	5	36	24	14	35	31	20	60	51	31	30	26	20	34	28	21	0.03579	0.036811	0.033777	0.038303	0.020905	0.020988	0.015243	0.022444	0.004994	0.057934	0.055282	0.028795
Otu000450	1072	12	24	145	8	5	86	1	1	13	1	2	13	12	3	67	3	5	24	37	15	221	45	26	212	5	1	12	4	1	13	9	1	33	0	0	12	0.017179	0.036811	0.163253	0.010944	0.008041	0.100274	0.00127	0.001603	0.01623	0.001207	0.002988	0.013864
Otu000451	1068	12	9	9	0	1	2	18	13	27	37	27	86	63	50	99	21	28	32	55	40	66	108	62	126	4	0	3	2	7	3	16	15	27	0	0	0	0.017179	0.013804	0.010133	0	0.001608	0.002332	0.022865	0.020841	0.033709	0.044657	0.040341	0.091718
Otu000452	1063	12	15	14	15	9	8	19	15	5	25	25	21	87	58	66	109	57	48	24	21	17	31	31	22	41	24	12	27	41	24	29	18	22	28	18	25	0.017179	0.023007	0.015762	0.020519	0.014473	0.009328	0.024135	0.024047	0.006242	0.030174	0.037352	0.022396
Otu000453	1062	10	16	5	64	62	48	69	40	16	13	11	14	21	11	18	17	21	5	143	98	59	79	53	32	11	13	8	17	17	12	12	5	8	13	15	6	0.014316	0.024541	0.005629	0.087549	0.099703	0.055967	0.087648	0.064126	0.019976	0.01569	0.016435	0.014931
Otu000454	1055	7	8	62	2	2	36	13	3	13	5	7	69	12	9	61	9	19	93	2	14	72	20	25	111	10	13	81	10	15	97	4	11	90	6	5	39	0.010021	0.01227	0.069805	0.002736	0.003216	0.041975	0.016513	0.004809	0.01623	0.006035	0.010459	0.073587
Otu000455	1055	0	0	2	0	0	0	0	130	916	0	0	2	0	0	0	0	0	0	0	0	0	0	0	0	0	0	1	0	0	0	0	2	0	0	0	2	0	0	0.002252	0	0	0	0	0.20841	1.14361	0	0	0.002133
Otu000456	1052	14	11	14	85	69	81	19	15	8	23	23	28	8	10	13	54	44	22	5	5	3	35	23	24	24	9	8	13	16	9	7	14	6	120	87	103	0.020042	0.016872	0.015762	0.116276	0.110959	0.094444	0.024135	0.024047	0.009988	0.02776	0.034364	0.029862
Otu000457	1052	51	38	34	28	26	22	14	9	9	27	26	17	19	11	17	32	25	13	71	61	26	39	45	32	45	31	28	65	71	33	17	21	9	15	11	14	0.073012	0.058284	0.03828	0.038303	0.041811	0.025651	0.017784	0.014428	0.011236	0.032588	0.038847	0.01813
Otu000458	1051	45	33	19	4	2	0	49	45	29	14	15	14	44	34	31	26	15	9	142	106	82	59	39	34	27	19	10	10	16	8	31	19	16	3	2	0	0.064422	0.050615	0.021392	0.005472	0.003216	0	0.062243	0.072142	0.036206	0.016897	0.022411	0.014931
Otu000459	1048	12	11	19	34	25	34	11	10	4	9	6	4	46	30	22	78	40	33	91	67	42	97	75	76	20	18	11	18	15	22	11	14	6	12	12	13	0.017179	0.016872	0.021392	0.04651	0.040203	0.039643	0.013973	0.016032	0.004994	0.010863	0.008965	0.004266
Otu000460	1048	0	1	18	9	13	150	2	1	5	0	2	24	14	25	178	28	17	125	18	14	91	24	34	146	0	0	2	3	0	3	3	4	24	14	6	50	0	0.001534	0.020266	0.012312	0.020905	0.174897	0.002541	0.001603	0.006242	0	0.002988	0.025596
Otu000461	1035	25	27	75	35	19	51	17	13	25	13	7	34	22	14	37	60	44	81	39	19	46	29	25	65	12	8	18	17	10	28	22	17	30	12	14	25	0.03579	0.041412	0.084441	0.047878	0.030554	0.059465	0.021594	0.020841	0.031212	0.01569	0.010459	0.03626
Otu000462	1033	14	16	192	1	1	2	10	4	30	0	2	14	13	7	40	12	8	61	22	26	193	16	24	110	18	14	94	9	11	59	0	6	3	0	1	0	0.020042	0.024541	0.21617	0.001368	0.001608	0.002332	0.012703	0.006413	0.037455	0	0.002988	0.014931
Otu000463	1031	3	12	37	0	0	3	6	3	3	2	2	5	2	8	5	3	4	14	28	194	326	2	5	5	13	51	77	25	59	124	1	3	4	1	1	0	0.004295	0.018405	0.041658	0	0	0.003498	0.007622	0.004809	0.003745	0.002414	0.002988	0.005332
Otu000464	1027	40	37	34	67	58	48	38	37	20	37	32	38	13	11	15	22	23	10	11	3	4	22	13	5	11	5	12	15	11	18	15	35	24	82	86	75	0.057264	0.05675	0.03828	0.091653	0.09327	0.055967	0.04827	0.059317	0.02497	0.044657	0.047811	0.040526
Otu000465	1020	30	26	26	51	46	37	41	22	31	87	72	92	18	23	21	26	18	15	12	13	9	30	26	19	6	1	0	7	7	5	38	46	41	25	18	35	0.042948	0.039879	0.029273	0.069766	0.073973	0.043141	0.052081	0.035269	0.038703	0.105005	0.107575	0.098117
Otu000466	1019	12	11	37	0	0	0	31	15	48	26	33	103	5	6	23	0	0	7	26	28	38	30	34	43	30	22	35	36	8	27	67	70	164	2	0	2	0.017179	0.016872	0.041658	0	0	0	0.039378	0.024047	0.059927	0.031381	0.049305	0.109848
Otu000467	1019	8	12	5	19	24	12	120	78	51	44	32	28	52	51	36	6	5	1	29	18	6	46	20	17	23	7	9	17	15	11	35	27	22	49	46	38	0.011453	0.018405	0.005629	0.025991	0.038595	0.013992	0.152431	0.125046	0.063673	0.053106	0.047811	0.029862
Otu000468	1018	13	31	205	0	0	4	3	4	32	1	3	25	5	1	23	6	8	34	11	11	24	2	2	25	1	5	23	3	1	20	36	72	376	1	0	7	0.018611	0.047547	0.230806	0	0	0.004664	0.003811	0.006413	0.039952	0.001207	0.004482	0.026662
Otu000469	1013	30	18	30	23	17	28	22	20	9	23	14	17	15	13	24	37	30	16	46	31	23	83	46	25	41	35	32	63	56	56	19	17	16	17	11	10	0.042948	0.027608	0.033777	0.031463	0.027338	0.032647	0.027946	0.032063	0.011236	0.02776	0.020917	0.01813
Otu000470	1013	20	23	13	21	16	16	85	53	44	20	18	26	28	21	20	100	70	46	34	14	12	64	35	39	4	3	0	4	1	4	15	17	13	43	35	36	0.028632	0.035277	0.014637	0.028727	0.02573	0.018656	0.107972	0.084967	0.054933	0.024139	0.026894	0.027729
Otu000471	1013	19	19	180	0	0	1	18	8	86	9	7	88	6	5	20	5	8	46	29	15	126	13	7	77	16	12	101	5	9	57	2	0	16	0	0	3	0.0272	0.029142	0.202659	0	0	0.001166	0.022865	0.012825	0.10737	0.010863	0.010459	0.093851
Otu000472	1012	5	8	7	11	10	11	52	10	7	4	2	2	29	28	20	7	29	16	11	54	33	11	30	25	12	29	18	89	102	53	19	26	31	68	71	72	0.007158	0.01227	0.007881	0.015047	0.016081	0.012826	0.066054	0.016032	0.008739	0.004828	0.002988	0.002133
Otu000473	1012	17	26	23	0	0	0	272	217	143	18	12	12	25	22	15	7	6	9	26	20	9	1	1	2	0	1	1	2	0	0	51	44	28	0	1	1	0.024337	0.039879	0.025895	0	0	0	0.345511	0.347885	0.178534	0.021725	0.017929	0.012798
Otu000474	1010	72	65	73	1	2	0	71	55	33	223	173	177	5	1	1	2	3	0	1	2	0	0	2	0	4	5	1	1	1	0	17	9	7	1	2	0	0.103075	0.099696	0.08219	0.001368	0.003216	0	0.090189	0.088174	0.0412	0.269151	0.258479	0.188768
Otu000475	1008	70	54	48	1	1	1	10	3	2	270	223	259	0	1	0	0	0	0	1	0	0	0	0	0	2	0	0	3	0	2	25	17	14	1	0	0	0.100212	0.082825	0.054042	0.001368	0.001608	0.001166	0.012703	0.004809	0.002497	0.325878	0.333184	0.27622
Otu000476	1007	0	1	0	1	1	0	0	2	6	0	1	0	0	0	1	0	1	0	1	0	0	0	0	0	217	189	146	175	139	112	7	1	4	0	1	1	0	0.001534	0	0.001368	0.001608	0	0	0.003206	0.007491	0	0.001494	0
Otu000477	1006	9	12	54	11	16	22	27	15	30	61	38	82	37	27	40	27	30	44	55	37	68	41	34	66	3	4	4	4	6	3	16	15	19	12	7	30	0.012884	0.018405	0.060798	0.015047	0.02573	0.025651	0.034297	0.024047	0.037455	0.073624	0.056776	0.087452
Otu000478	1004	28	28	42	51	51	55	26	17	7	30	15	25	35	37	29	75	60	37	18	16	12	60	38	36	2	3	6	2	4	1	36	23	23	21	22	33	0.040085	0.042946	0.047287	0.069766	0.082013	0.064129	0.033027	0.027254	0.008739	0.036209	0.022411	0.026662
Otu000479	1004	22	39	19	29	25	20	14	11	8	24	12	16	48	60	47	47	35	33	76	60	33	55	28	20	17	25	14	10	8	5	33	17	27	31	25	11	0.031495	0.059818	0.021392	0.039671	0.040203	0.02332	0.017784	0.017635	0.009988	0.028967	0.017929	0.017064
Otu000480	1003	3	0	9	20	34	370	0	1	6	1	0	19	11	5	59	1	4	32	2	9	32	5	2	64	0	4	10	1	2	5	0	2	17	34	20	219	0.004295	0	0.010133	0.027359	0.054676	0.431411	0	0.001603	0.007491	0.001207	0	0.020263
Otu000481	1000	21	20	66	29	19	48	11	13	23	50	10	33	41	35	73	26	16	37	41	28	57	46	52	51	17	16	19	8	15	10	6	13	17	4	7	22	0.030064	0.030676	0.074308	0.039671	0.030554	0.055967	0.013973	0.020841	0.028715	0.060348	0.014941	0.035194
Otu000482	998	2	11	40	1	2	21	31	18	58	3	8	54	21	5	60	12	6	47	18	25	93	11	12	38	21	24	111	17	19	118	7	13	66	3	1	1	0.002863	0.016872	0.045035	0.001368	0.003216	0.024486	0.039378	0.028857	0.072412	0.003621	0.011953	0.05759
Otu000483	997	32	21	22	17	11	23	6	8	3	8	6	5	4	7	12	28	19	9	32	16	12	15	15	12	121	97	78	113	88	70	13	10	11	14	20	19	0.045811	0.03221	0.024769	0.023255	0.017689	0.026817	0.007622	0.012825	0.003745	0.009656	0.008965	0.005332
Otu000484	997	0	3	11	0	0	2	1	1	5	1	4	25	8	6	34	4	11	22	4	2	23	1	10	62	1	1	8	0	0	7	56	112	571	0	1	0	0	0.004601	0.012385	0	0	0.002332	0.00127	0.001603	0.006242	0.001207	0.005976	0.026662
Otu000485	996	38	24	36	31	27	28	30	40	79	51	31	28	11	9	8	15	12	3	62	34	29	19	12	11	19	14	18	24	17	16	28	38	37	45	37	35	0.054401	0.036811	0.040532	0.042407	0.043419	0.032647	0.038108	0.064126	0.09863	0.061555	0.046317	0.029862
Otu000486	996	41	30	22	38	35	27	32	27	13	100	32	31	24	12	14	18	18	7	24	14	9	93	79	49	3	6	2	11	13	2	58	48	28	12	9	15	0.058696	0.046014	0.024769	0.051982	0.056284	0.031481	0.040648	0.043285	0.01623	0.120696	0.047811	0.033061
Otu000487	995	0	0	1	0	0	1	0	183	800	0	0	0	0	1	1	0	1	3	0	1	0	0	0	0	0	0	0	0	0	1	0	1	1	0	0	0	0	0	0.001126	0	0	0.001166	0	0.293377	0.998789	0	0	0
Otu000488	993	18	8	10	14	15	8	24	28	12	60	43	37	7	18	16	18	17	12	19	17	10	38	25	22	52	22	28	43	35	39	56	35	37	63	43	44	0.025769	0.01227	0.011259	0.019151	0.024122	0.009328	0.030486	0.044888	0.014982	0.072417	0.064246	0.03946
Otu000489	988	6	4	70	1	2	10	11	8	28	4	9	82	9	9	103	20	8	103	21	8	138	33	23	146	1	4	27	2	0	25	8	8	51	0	1	5	0.00859	0.006135	0.078812	0.001368	0.003216	0.01166	0.013973	0.012825	0.034958	0.004828	0.013447	0.087452
Otu000490	988	27	20	15	6	8	7	39	28	20	127	110	107	13	11	7	3	3	4	3	4	3	19	19	24	3	3	0	0	1	0	46	29	21	106	85	67	0.038653	0.030676	0.016888	0.008208	0.012865	0.008162	0.04954	0.044888	0.02497	0.153284	0.164351	0.114114
Otu000491	986	16	19	28	33	24	64	50	25	25	50	32	67	11	3	8	21	9	11	10	10	4	9	9	18	20	11	32	60	41	35	16	16	28	50	33	88	0.022906	0.029142	0.031525	0.045142	0.038595	0.074623	0.063513	0.040079	0.031212	0.060348	0.047811	0.071454
Otu000492	979	10	4	5	65	70	55	35	50	27	27	19	25	8	9	10	16	7	7	4	1	4	4	4	6	15	18	8	53	39	25	21	20	11	119	94	84	0.014316	0.006135	0.005629	0.088917	0.112567	0.064129	0.044459	0.080158	0.033709	0.032588	0.028388	0.026662
Otu000493	979	22	13	186	5	0	12	6	7	25	6	8	49	2	2	14	2	0	12	32	17	147	55	37	240	5	5	18	0	2	6	7	3	28	0	1	5	0.031495	0.019939	0.209415	0.00684	0	0.013992	0.007622	0.011222	0.031212	0.007242	0.011953	0.052258
Otu000494	976	2	8	49	3	2	29	10	8	72	4	3	58	16	5	70	16	20	118	9	8	176	10	7	45	0	0	8	0	0	1	8	37	156	3	3	12	0.002863	0.01227	0.055168	0.004104	0.003216	0.033813	0.012703	0.012825	0.089891	0.004828	0.004482	0.061856
Otu000495	973	55	50	48	22	17	22	1	0	2	6	1	6	4	6	3	178	123	96	36	24	10	38	39	30	2	3	0	1	1	0	31	36	13	20	27	22	0.078738	0.076689	0.054042	0.030095	0.027338	0.025651	0.00127	0	0.002497	0.007242	0.001494	0.006399
Otu000496	967	49	47	41	2	2	2	41	14	24	51	44	42	32	37	35	93	68	37	35	12	7	88	54	31	9	8	10	4	2	7	15	12	11	0	1	0	0.070148	0.072088	0.046161	0.002736	0.003216	0.002332	0.052081	0.022444	0.029964	0.061555	0.06574	0.044792
Otu000497	966	9	3	8	89	54	121	10	6	6	2	9	12	61	44	70	18	25	21	48	36	29	32	29	38	0	1	0	0	0	0	5	12	11	43	45	69	0.012884	0.004601	0.009007	0.121748	0.086838	0.141083	0.012703	0.009619	0.007491	0.002414	0.013447	0.012798
Otu000498	963	19	15	19	0	2	4	39	35	14	17	10	8	28	22	13	10	10	3	96	74	32	92	53	38	22	12	8	6	8	7	82	98	67	0	0	0	0.0272	0.023007	0.021392	0	0.003216	0.004664	0.04954	0.05611	0.017479	0.020518	0.014941	0.008532
Otu000499	962	6	12	7	64	67	42	5	10	6	20	8	12	30	17	10	24	21	11	40	25	10	50	32	26	23	22	23	17	23	8	8	7	7	93	78	98	0.00859	0.018405	0.007881	0.087549	0.107743	0.048971	0.006351	0.016032	0.007491	0.024139	0.011953	0.012798
Otu000500	960	13	12	14	9	9	9	20	19	8	17	11	15	3	9	9	10	3	2	10	9	3	18	8	2	161	112	64	139	103	62	18	30	11	7	4	7	0.018611	0.018405	0.015762	0.012312	0.014473	0.010494	0.025405	0.03046	0.009988	0.020518	0.016435	0.015997
Otu000501	959	52	48	42	52	24	29	17	10	13	16	17	10	15	16	9	10	7	5	33	16	13	29	14	6	95	61	42	43	31	21	59	36	44	8	8	8	0.074443	0.073622	0.047287	0.071133	0.038595	0.033813	0.021594	0.016032	0.01623	0.019311	0.0254	0.010665
Otu000502	957	28	26	21	69	51	53	25	17	8	40	51	48	23	36	11	31	31	28	15	17	12	45	38	15	11	13	10	15	15	15	17	25	19	22	24	32	0.040085	0.039879	0.023644	0.094389	0.082013	0.061797	0.031757	0.027254	0.009988	0.048278	0.076199	0.051191
Otu000503	956	1	0	3	6	6	9	1	3	4	3	11	12	5	5	11	12	8	17	8	15	5	2	5	4	181	147	284	66	32	60	3	3	1	6	6	11	0.001432	0	0.003378	0.008208	0.009649	0.010494	0.00127	0.004809	0.004994	0.003621	0.016435	0.012798
Otu000504	955	1	1	18	3	4	89	2	1	9	1	0	21	22	17	155	25	26	131	4	15	72	14	11	84	10	6	39	7	6	27	6	9	28	12	4	75	0.001432	0.001534	0.020266	0.004104	0.006432	0.103772	0.002541	0.001603	0.011236	0.001207	0	0.022396
Otu000505	938	0	6	6	0	1	1	15	4	5	190	186	481	1	0	0	7	11	10	0	0	0	1	0	0	3	0	2	0	1	2	0	1	3	0	1	0	0	0.009203	0.006755	0	0.001608	0.001166	0.019054	0.006413	0.006242	0.229322	0.277902	0.512979
Otu000506	934	1	1	2	0	0	0	1	0	0	0	0	0	0	0	1	1	2	0	0	0	3	0	2	0	28	100	106	165	253	266	0	1	0	0	1	0	0.001432	0.001534	0.002252	0	0	0	0.00127	0	0	0	0	0
Otu000507	932	2	1	0	1	1	0	2	2	1	0	3	1	71	51	45	4	1	0	160	124	75	178	104	93	3	0	0	0	0	0	1	4	0	1	1	2	0.002863	0.001534	0	0.001368	0.001608	0	0.002541	0.003206	0.001248	0	0.004482	0.001066
Otu000508	929	3	4	31	4	5	33	2	0	8	0	0	6	21	21	118	31	28	141	26	15	90	34	37	180	8	4	18	4	3	11	4	5	31	1	0	2	0.004295	0.006135	0.034902	0.005472	0.008041	0.038477	0.002541	0	0.009988	0	0	0.006399
Otu000509	929	72	48	68	8	3	12	48	31	18	23	24	25	32	20	13	13	6	6	21	5	9	27	19	6	16	13	8	8	15	10	40	51	39	63	40	69	0.103075	0.073622	0.07656	0.010944	0.004824	0.013992	0.060973	0.049698	0.022473	0.02776	0.035858	0.026662
Otu000510	927	23	10	17	42	36	43	24	20	16	31	30	23	13	8	13	21	12	8	21	8	10	24	8	7	55	53	21	91	61	33	20	23	18	37	28	19	0.032927	0.015338	0.01914	0.057454	0.057892	0.050137	0.030486	0.032063	0.019976	0.037416	0.044823	0.024529
Otu000511	923	7	17	59	13	31	92	9	9	12	4	12	32	4	9	33	13	21	91	5	23	51	11	20	65	7	3	17	13	13	55	4	18	63	13	16	58	0.010021	0.026074	0.066427	0.017783	0.049851	0.10727	0.011432	0.014428	0.014982	0.004828	0.017929	0.034128
Otu000512	923	24	9	14	6	5	11	45	38	17	33	25	22	54	58	35	59	38	27	36	22	12	33	21	13	24	24	18	15	21	11	17	23	17	38	35	23	0.034358	0.013804	0.015762	0.008208	0.008041	0.012826	0.057162	0.06092	0.021224	0.03983	0.037352	0.023463
Otu000513	922	33	27	23	12	6	1	48	51	24	42	43	35	36	25	18	33	20	16	32	32	15	53	46	37	17	7	8	8	11	7	51	35	38	5	17	10	0.047243	0.041412	0.025895	0.016415	0.009649	0.001166	0.060973	0.081761	0.029964	0.050692	0.064246	0.037327
Otu000514	922	17	16	22	14	5	16	22	12	7	21	11	17	10	11	10	19	6	11	64	58	30	46	23	32	63	60	43	60	68	54	18	12	14	13	11	6	0.024337	0.024541	0.024769	0.019151	0.008041	0.018656	0.027946	0.019238	0.008739	0.025346	0.016435	0.01813
Otu000515	921	20	33	34	7	9	9	10	4	1	32	29	50	61	48	48	64	56	36	43	18	31	90	53	50	0	1	0	1	2	1	26	26	24	2	1	1	0.028632	0.050615	0.03828	0.009576	0.014473	0.010494	0.012703	0.006413	0.001248	0.038623	0.043329	0.053324
Otu000516	919	28	18	29	26	31	39	29	23	14	41	27	21	43	56	35	30	19	15	27	23	17	28	21	15	26	24	10	1	1	9	10	6	11	56	53	57	0.040085	0.027608	0.032651	0.035567	0.049851	0.045473	0.036838	0.036873	0.017479	0.049485	0.040341	0.022396
Otu000517	919	1	5	50	2	6	25	3	7	51	7	9	92	15	18	92	4	4	34	24	10	127	6	5	35	11	9	69	7	8	58	15	12	52	9	6	31	0.001432	0.007669	0.056294	0.002736	0.009649	0.029149	0.003811	0.011222	0.063673	0.008449	0.013447	0.098117
Otu000518	918	1	6	5	3	3	3	6	9	3	7	13	10	28	18	18	4	4	1	4	8	7	15	14	16	2	2	1	3	1	0	8	5	3	260	188	239	0.001432	0.009203	0.005629	0.004104	0.004824	0.003498	0.007622	0.014428	0.003745	0.008449	0.019423	0.010665
Otu000519	912	58	51	61	1	2	0	42	27	17	110	87	82	69	50	55	52	48	25	0	0	0	13	6	4	1	2	0	1	0	0	14	27	7	0	0	0	0.083033	0.078223	0.068679	0.001368	0.003216	0	0.053351	0.043285	0.021224	0.132765	0.129987	0.087452
Otu000520	912	51	39	27	8	3	1	31	27	9	31	11	29	32	23	30	36	31	15	61	34	28	97	79	51	15	13	11	15	9	5	15	16	14	9	2	4	0.073012	0.059818	0.030399	0.010944	0.004824	0.001166	0.039378	0.043285	0.011236	0.037416	0.016435	0.030928
Otu000521	911	6	3	3	0	0	0	3	2	0	2	2	6	39	36	61	37	24	36	207	128	207	36	19	39	1	1	2	2	1	2	1	1	2	0	2	0	0.00859	0.004601	0.003378	0	0	0	0.003811	0.003206	0	0.002414	0.002988	0.006399
Otu000522	903	76	76	69	1	0	0	10	3	3	15	9	15	38	17	19	42	27	15	168	114	85	34	22	20	2	3	1	0	0	0	4	9	3	2	1	0	0.108801	0.116568	0.077686	0.001368	0	0	0.012703	0.004809	0.003745	0.018104	0.013447	0.015997
Otu000523	901	0	1	0	0	1	1	0	126	764	0	0	0	0	1	0	0	0	2	0	1	1	0	0	0	0	0	0	0	0	1	0	0	1	0	0	1	0	0.001534	0	0	0.001608	0.001166	0	0.201998	0.953843	0	0	0
Otu000524	898	2	1	1	3	4	5	4	16	75	5	3	3	95	151	226	10	16	20	4	10	8	20	27	31	3	2	8	13	14	8	8	4	6	30	18	44	0.002863	0.001534	0.001126	0.004104	0.006432	0.00583	0.005081	0.02565	0.093636	0.006035	0.004482	0.003199
Otu000525	896	10	10	18	0	0	0	6	2	2	2	3	13	0	5	6	7	4	2	10	11	8	10	6	8	112	87	125	109	134	151	5	7	19	1	3	0	0.014316	0.015338	0.020266	0	0	0	0.007622	0.003206	0.002497	0.002414	0.004482	0.013864
Otu000526	895	17	16	22	25	24	44	9	11	15	25	23	26	3	9	9	8	5	8	9	4	10	18	9	11	59	64	67	61	52	66	8	20	19	42	29	48	0.024337	0.024541	0.024769	0.034199	0.038595	0.051303	0.011432	0.017635	0.018727	0.030174	0.034364	0.027729
Otu000527	895	18	5	12	24	23	23	10	5	1	2	6	12	15	7	4	27	18	20	35	37	24	43	20	15	90	67	55	76	81	61	17	10	6	11	10	5	0.025769	0.007669	0.013511	0.032831	0.036986	0.026817	0.012703	0.008016	0.001248	0.002414	0.008965	0.012798
Otu000528	894	2	5	2	107	67	57	49	37	10	7	6	7	20	8	10	1	4	3	0	2	0	2	2	2	1	0	0	3	1	1	6	10	2	169	153	138	0.002863	0.007669	0.002252	0.146371	0.107743	0.066461	0.062243	0.059317	0.012485	0.008449	0.008965	0.007465
Otu000529	894	56	53	47	52	34	47	11	4	1	32	16	8	19	24	8	129	102	74	13	7	4	17	11	10	1	3	3	5	7	2	5	11	16	25	10	27	0.08017	0.081291	0.052917	0.071133	0.054676	0.054801	0.013973	0.006413	0.001248	0.038623	0.023906	0.008532
Otu000530	894	16	26	242	0	1	2	4	3	20	0	0	4	0	2	2	7	8	81	7	16	183	14	16	203	4	1	4	1	2	3	0	1	17	0	0	4	0.022906	0.039879	0.272464	0	0.001608	0.002332	0.005081	0.004809	0.02497	0	0	0.004266
Otu000531	892	68	55	58	3	6	6	26	16	4	32	27	27	8	13	10	8	3	2	4	3	0	9	9	4	14	18	7	9	10	2	159	135	112	11	9	5	0.097349	0.084358	0.065301	0.004104	0.009649	0.006996	0.033027	0.02565	0.004994	0.038623	0.040341	0.028795
Otu000532	884	36	26	20	33	25	12	141	93	54	95	78	51	18	8	2	8	7	2	13	13	3	6	7	5	32	27	12	4	8	3	8	8	3	5	6	12	0.051538	0.039879	0.022518	0.045142	0.040203	0.013992	0.179107	0.149093	0.067418	0.114661	0.11654	0.054391
Otu000533	883	14	29	57	0	0	0	6	3	6	7	4	20	105	92	161	39	50	78	36	47	72	12	15	22	0	0	0	0	0	0	2	1	4	0	1	0	0.020042	0.04448	0.064175	0	0	0	0.007622	0.004809	0.007491	0.008449	0.005976	0.02133
Otu000534	882	3	1	13	0	0	10	7	7	29	5	5	22	12	0	44	4	3	22	5	2	46	1	2	19	27	20	164	28	39	297	2	3	30	0	3	7	0.004295	0.001534	0.014637	0	0	0.01166	0.008892	0.011222	0.036206	0.006035	0.00747	0.023463
Otu000535	878	4	5	21	3	2	19	11	7	80	2	2	16	2	1	7	7	17	145	6	19	87	11	10	91	4	3	32	1	6	28	10	16	192	0	2	9	0.005726	0.007669	0.023644	0.004104	0.003216	0.022154	0.013973	0.011222	0.099879	0.002414	0.002988	0.017064
Otu000536	876	24	30	23	36	37	32	11	15	8	20	16	19	29	24	19	34	23	9	56	56	31	28	23	15	18	20	28	21	27	25	32	18	25	19	13	12	0.034358	0.046014	0.025895	0.049246	0.0595	0.037311	0.013973	0.024047	0.009988	0.024139	0.023906	0.020263
Otu000537	876	12	10	5	39	29	19	13	17	10	30	26	30	20	12	19	21	23	12	107	61	38	21	6	8	34	34	27	36	20	20	16	24	6	19	26	26	0.017179	0.015338	0.005629	0.05335	0.046635	0.022154	0.016513	0.027254	0.012485	0.036209	0.038847	0.031995
Otu000538	875	2	0	5	2	1	7	0	5	3	1	5	9	5	0	2	3	0	6	2	2	1	4	1	7	68	60	154	95	103	303	9	2	6	0	2	0	0.002863	0	0.005629	0.002736	0.001608	0.008162	0	0.008016	0.003745	0.001207	0.00747	0.009598
Otu000539	874	5	10	17	46	37	34	17	7	8	61	59	46	5	8	12	19	11	16	4	5	1	107	64	63	7	4	2	2	3	1	13	13	20	57	44	46	0.007158	0.015338	0.01914	0.062926	0.0595	0.039643	0.021594	0.011222	0.009988	0.073624	0.088152	0.049058
Otu000540	873	13	30	47	0	0	0	0	0	0	136	146	268	2	0	0	45	69	41	26	17	20	0	0	0	0	1	0	1	0	0	1	5	3	0	1	1	0.018611	0.046014	0.052917	0	0	0	0	0	0	0.164146	0.218138	0.285818
Otu000541	873	13	5	13	13	17	17	0	1	0	1	6	2	84	71	55	93	65	48	16	16	12	8	9	4	9	12	8	24	19	15	3	3	6	63	68	74	0.018611	0.007669	0.014637	0.017783	0.027338	0.019822	0	0.001603	0	0.001207	0.008965	0.002133
Otu000542	873	3	10	16	3	3	3	113	32	16	3	8	9	26	30	35	3	3	1	6	55	29	28	35	41	8	21	23	31	38	33	13	31	27	48	47	42	0.004295	0.015338	0.018014	0.004104	0.004824	0.003498	0.143539	0.051301	0.019976	0.003621	0.011953	0.009598
Otu000543	870	10	19	123	0	0	4	3	3	50	5	4	37	2	7	39	13	12	59	17	16	99	34	19	114	8	12	85	4	7	42	1	2	16	1	1	2	0.014316	0.029142	0.138484	0	0	0.004664	0.003811	0.004809	0.062424	0.006035	0.005976	0.03946
Otu000544	869	19	22	41	14	18	24	24	19	8	48	28	42	22	28	19	63	29	21	18	15	6	19	20	24	13	11	2	6	6	8	24	23	19	46	58	62	0.0272	0.033743	0.046161	0.019151	0.028946	0.027983	0.030486	0.03046	0.009988	0.057934	0.041835	0.044792
Otu000545	869	10	6	5	25	26	9	20	11	7	9	11	12	152	124	82	80	51	38	10	16	8	17	9	7	3	4	2	2	2	1	14	14	4	35	22	21	0.014316	0.009203	0.005629	0.034199	0.041811	0.010494	0.025405	0.017635	0.008739	0.010863	0.016435	0.012798
Otu000546	869	22	19	26	8	7	6	20	12	9	13	14	5	15	24	17	13	23	14	111	95	40	96	56	41	42	31	14	21	20	2	6	6	5	7	7	2	0.031495	0.029142	0.029273	0.010944	0.011257	0.006996	0.025405	0.019238	0.011236	0.01569	0.020917	0.005332
Otu000547	867	23	20	88	5	2	7	13	6	16	1	4	18	9	12	23	32	25	61	70	36	111	37	15	41	10	14	31	19	8	35	14	10	46	0	0	5	0.032927	0.030676	0.099078	0.00684	0.003216	0.008162	0.016513	0.009619	0.019976	0.001207	0.005976	0.019197
Otu000548	867	0	6	39	8	21	156	8	2	17	3	0	15	11	7	84	5	4	80	15	11	93	6	16	57	9	3	60	3	4	24	7	6	15	12	6	54	0	0.009203	0.04391	0.010944	0.03377	0.181892	0.010162	0.003206	0.021224	0.003621	0	0.015997
Otu000549	862	6	12	8	34	27	34	10	4	0	3	6	4	56	38	20	58	34	38	68	46	42	87	58	50	8	9	5	5	4	4	20	20	15	13	8	8	0.00859	0.018405	0.009007	0.04651	0.043419	0.039643	0.012703	0.006413	0	0.003621	0.008965	0.004266
Otu000550	860	17	14	16	29	28	26	20	14	8	38	24	17	35	21	30	35	18	26	38	26	11	26	18	21	35	43	22	37	34	22	15	9	23	13	21	30	0.024337	0.021473	0.018014	0.039671	0.045027	0.030315	0.025405	0.022444	0.009988	0.045864	0.035858	0.01813
Otu000551	860	3	0	11	2	4	10	3	41	217	3	2	11	2	0	5	0	2	4	5	1	3	3	0	7	43	48	96	68	66	174	5	2	9	0	3	7	0.004295	0	0.012385	0.002736	0.006432	0.01166	0.003811	0.065729	0.270922	0.003621	0.002988	0.011731
Otu000552	859	8	8	11	34	18	9	11	8	5	17	4	7	25	19	14	11	25	20	59	40	22	52	36	35	63	62	44	50	48	29	9	8	9	16	10	13	0.011453	0.01227	0.012385	0.04651	0.028946	0.010494	0.013973	0.012825	0.006242	0.020518	0.005976	0.007465
Otu000553	859	6	6	67	10	8	62	2	1	8	6	6	50	11	9	90	2	11	25	6	8	29	7	10	47	22	18	139	16	15	52	2	9	13	15	15	56	0.00859	0.009203	0.075434	0.01368	0.012865	0.072291	0.002541	0.001603	0.009988	0.007242	0.008965	0.053324
Otu000554	856	7	20	13	25	19	12	21	17	7	18	18	31	13	10	7	13	14	14	22	29	15	70	68	53	60	48	38	46	49	25	12	10	7	10	3	12	0.010021	0.030676	0.014637	0.034199	0.030554	0.013992	0.026675	0.027254	0.008739	0.021725	0.026894	0.033061
Otu000555	855	11	11	23	12	19	21	10	13	9	18	18	33	9	5	13	3	9	25	27	16	49	14	13	21	63	36	71	74	48	57	24	13	35	9	8	15	0.015748	0.016872	0.025895	0.016415	0.030554	0.024486	0.012703	0.020841	0.011236	0.021725	0.026894	0.035194
Otu000556	851	19	10	8	9	2	6	12	10	8	15	7	12	6	4	3	13	8	4	10	12	4	12	10	8	134	120	72	102	117	56	5	4	9	5	8	7	0.0272	0.015338	0.009007	0.012312	0.003216	0.006996	0.015243	0.016032	0.009988	0.018104	0.010459	0.012798
Otu000557	850	19	21	13	47	57	43	11	7	3	32	21	30	25	22	13	26	16	11	16	18	14	54	42	17	26	22	13	22	27	18	21	21	6	47	28	21	0.0272	0.03221	0.014637	0.064294	0.091662	0.050137	0.013973	0.011222	0.003745	0.038623	0.031376	0.031995
Otu000558	850	13	6	10	7	9	10	28	27	31	15	10	11	15	15	10	18	15	11	12	18	6	16	13	11	95	66	57	80	85	71	7	10	7	15	7	13	0.018611	0.009203	0.011259	0.009576	0.014473	0.01166	0.035567	0.043285	0.038703	0.018104	0.014941	0.011731
Otu000559	850	9	10	7	75	58	44	12	6	3	39	25	26	28	26	15	32	12	5	4	4	0	24	13	11	1	3	0	3	0	0	20	16	13	125	86	95	0.012884	0.015338	0.007881	0.102596	0.09327	0.051303	0.015243	0.009619	0.003745	0.047071	0.037352	0.027729
Otu000560	848	3	4	1	9	14	10	1	0	0	0	1	1	106	102	66	67	41	28	67	40	24	111	62	61	0	6	1	0	1	0	1	0	2	8	5	5	0.004295	0.006135	0.001126	0.012312	0.022513	0.01166	0.00127	0	0	0	0.001494	0.001066
Otu000561	846	112	108	95	29	18	27	7	2	0	50	51	29	12	8	9	71	29	8	25	23	22	22	13	11	7	3	2	1	1	3	3	6	3	18	11	7	0.160339	0.165649	0.106959	0.039671	0.028946	0.031481	0.008892	0.003206	0	0.060348	0.076199	0.030928
Otu000562	841	800	0	0	1	0	0	2	0	5	3	0	0	6	1	2	3	0	0	2	0	0	2	0	0	2	1	0	2	0	0	5	0	0	3	0	1	1.14528	0	0	0.001368	0	0	0.002541	0	0.006242	0.003621	0	0
Otu000563	840	0	0	12	2	12	56	1	1	3	0	0	1	22	14	124	39	41	204	19	21	108	11	14	70	0	0	5	0	2	9	1	1	5	7	2	33	0	0	0.013511	0.002736	0.019297	0.065295	0.00127	0.001603	0.003745	0	0	0.001066
Otu000564	840	42	34	36	26	36	29	17	12	1	14	13	9	23	17	19	95	76	59	23	19	6	23	11	14	11	6	3	6	11	1	29	30	30	20	19	20	0.060127	0.052149	0.040532	0.035567	0.057892	0.033813	0.021594	0.019238	0.001248	0.016897	0.019423	0.009598
Otu000565	835	14	24	15	20	30	26	23	23	6	32	18	5	21	8	2	11	13	2	37	34	15	34	27	9	78	39	18	59	60	30	19	23	17	17	20	6	0.020042	0.036811	0.016888	0.027359	0.048243	0.030315	0.029216	0.036873	0.007491	0.038623	0.026894	0.005332
Otu000566	830	0	2	12	10	16	117	10	0	15	0	1	0	2	1	14	23	28	259	4	1	23	31	36	205	0	0	4	0	0	0	0	0	5	2	2	7	0	0.003068	0.013511	0.01368	0.02573	0.136419	0.012703	0	0.018727	0	0.001494	0
Otu000567	829	9	3	3	7	4	3	271	213	113	16	20	14	6	4	10	15	16	5	20	8	6	14	3	3	1	0	0	3	2	1	0	1	3	9	11	12	0.012884	0.004601	0.003378	0.009576	0.006432	0.003498	0.344241	0.341472	0.141079	0.019311	0.029882	0.014931
Otu000568	829	15	8	6	5	2	2	105	84	77	13	5	4	58	46	48	5	3	2	20	19	14	25	22	15	43	33	18	24	19	24	5	10	4	14	12	20	0.021474	0.01227	0.006755	0.00684	0.003216	0.002332	0.133377	0.134665	0.096133	0.01569	0.00747	0.004266
Otu000569	827	6	5	1	32	19	20	10	8	15	8	9	5	20	13	11	58	32	35	28	13	7	24	34	22	72	91	38	55	38	37	6	5	2	20	12	16	0.00859	0.007669	0.001126	0.043774	0.030554	0.02332	0.012703	0.012825	0.018727	0.009656	0.013447	0.005332
Otu000570	827	12	16	10	0	4	1	48	26	26	23	26	20	80	75	58	15	4	2	31	40	15	29	25	13	8	11	5	7	7	8	63	48	55	6	7	3	0.017179	0.024541	0.011259	0	0.006432	0.001166	0.060973	0.041682	0.032461	0.02776	0.038847	0.02133
Otu000571	824	7	24	44	0	4	0	45	9	7	6	4	15	49	36	37	18	36	47	8	34	49	15	30	20	2	4	12	3	4	5	19	77	94	14	18	28	0.010021	0.036811	0.049539	0	0.006432	0	0.057162	0.014428	0.008739	0.007242	0.005976	0.015997
Otu000572	821	0	0	1	0	1	0	0	0	0	1	0	0	0	0	1	0	0	0	158	232	344	22	16	37	0	1	0	0	0	2	0	4	0	0	0	1	0	0	0.001126	0	0.001608	0	0	0	0	0.001207	0	0
Otu000573	818	6	7	5	3	2	1	4	11	20	12	12	11	11	13	7	12	14	6	48	25	10	62	44	38	77	66	37	96	82	57	3	5	4	3	0	4	0.00859	0.010737	0.005629	0.004104	0.003216	0.001166	0.005081	0.017635	0.02497	0.014483	0.017929	0.011731
Otu000574	818	1	0	0	18	27	77	158	90	88	39	44	144	8	4	6	5	5	8	2	1	0	0	0	1	0	0	0	0	0	2	5	10	19	14	3	39	0.001432	0	0	0.024623	0.043419	0.08978	0.200701	0.144284	0.109867	0.047071	0.06574	0.153574
Otu000575	817	1	5	38	0	2	21	11	9	61	3	0	38	20	15	122	6	5	32	11	8	113	8	12	77	11	6	53	4	6	45	2	3	52	1	0	16	0.001432	0.007669	0.042784	0	0.003216	0.024486	0.013973	0.014428	0.076158	0.003621	0	0.040526
Otu000576	817	22	14	24	29	39	18	6	3	2	18	11	21	35	34	25	19	16	7	40	27	20	67	58	34	41	30	23	30	28	14	7	7	3	21	13	11	0.031495	0.021473	0.027021	0.039671	0.062716	0.020988	0.007622	0.004809	0.002497	0.021725	0.016435	0.022396
Otu000577	816	8	10	8	51	51	47	12	11	3	50	40	35	14	28	24	21	20	29	10	10	6	31	27	23	9	7	4	10	5	2	13	18	16	68	29	66	0.011453	0.015338	0.009007	0.069766	0.082013	0.054801	0.015243	0.017635	0.003745	0.060348	0.059764	0.037327
Otu000578	811	10	10	17	66	47	60	17	11	35	24	15	18	2	5	6	22	17	20	37	31	22	42	32	20	14	7	7	21	25	16	22	45	29	15	11	13	0.014316	0.015338	0.01914	0.090285	0.075581	0.069959	0.021594	0.017635	0.043697	0.028967	0.022411	0.019197
Otu000579	810	25	39	20	0	1	1	70	58	16	58	41	34	38	31	31	25	15	5	28	37	12	16	14	9	37	26	4	21	12	11	34	19	21	1	0	0	0.03579	0.059818	0.022518	0	0.001608	0.001166	0.088918	0.092983	0.019976	0.070004	0.061258	0.03626
Otu000580	809	1	3	57	0	0	4	9	5	29	0	1	14	2	5	46	18	13	68	10	8	63	12	30	184	9	12	91	4	9	81	0	2	18	1	0	0	0.001432	0.004601	0.064175	0	0	0.004664	0.011432	0.008016	0.036206	0	0.001494	0.014931
Otu000581	809	10	16	35	2	0	0	53	36	67	50	32	112	17	13	25	12	20	29	0	0	0	0	0	2	5	4	6	17	10	28	53	46	109	0	0	0	0.014316	0.024541	0.039406	0.002736	0	0	0.067324	0.057714	0.083649	0.060348	0.047811	0.119446
Otu000582	807	7	7	13	155	108	174	5	1	1	8	6	13	10	6	9	10	5	6	5	0	1	8	4	9	1	0	0	0	0	0	2	3	1	76	54	99	0.010021	0.010737	0.014637	0.212033	0.173675	0.20288	0.006351	0.001603	0.001248	0.009656	0.008965	0.013864
Otu000583	807	19	16	1	7	7	0	4	3	0	6	5	0	9	9	0	29	22	0	10	6	0	8	7	1	149	168	3	163	134	7	6	4	0	2	2	0	0.0272	0.024541	0.001126	0.009576	0.011257	0	0.005081	0.004809	0	0.007242	0.00747	0
Otu000584	806	13	4	1	0	0	0	92	84	49	28	17	9	2	0	1	1	4	1	1	0	0	2	3	3	88	99	79	61	74	55	9	13	7	1	4	1	0.018611	0.006135	0.001126	0	0	0	0.116864	0.134665	0.061176	0.033795	0.0254	0.009598
Otu000585	805	13	2	12	21	10	13	275	206	112	2	6	5	8	14	11	9	7	3	11	3	3	13	10	6	3	4	0	1	0	0	2	4	0	6	3	7	0.018611	0.003068	0.013511	0.028727	0.016081	0.015158	0.349322	0.33025	0.13983	0.002414	0.008965	0.005332
Otu000586	805	31	21	289	1	1	24	7	4	45	12	7	145	1	0	5	4	1	13	1	0	3	5	2	12	7	0	38	6	7	44	6	6	51	0	0	6	0.04438	0.03221	0.325381	0.001368	0.001608	0.027983	0.008892	0.006413	0.056182	0.014483	0.010459	0.15464
Otu000587	800	5	19	101	1	0	2	2	2	14	6	0	49	4	3	40	9	6	116	1	2	21	6	11	41	3	4	44	4	9	50	15	27	173	0	1	9	0.007158	0.029142	0.113714	0.001368	0	0.002332	0.002541	0.003206	0.017479	0.007242	0	0.052258
Otu000588	796	2	3	4	2	5	1	10	5	1	2	4	4	241	189	164	32	16	17	11	7	2	21	17	11	3	2	0	2	3	0	5	4	3	0	2	1	0.002863	0.004601	0.004504	0.002736	0.008041	0.001166	0.012703	0.008016	0.001248	0.002414	0.005976	0.004266
Otu000589	796	22	31	26	0	1	1	27	15	13	84	49	40	61	31	19	28	13	16	32	17	9	7	2	2	35	31	16	0	1	0	50	66	51	0	0	0	0.031495	0.047547	0.029273	0	0.001608	0.001166	0.034297	0.024047	0.01623	0.101384	0.073211	0.042659
Otu000590	795	1	0	2	38	22	20	266	218	111	1	4	2	20	5	12	2	1	0	10	11	3	8	4	0	1	0	0	1	2	0	2	3	2	10	8	5	0.001432	0	0.002252	0.051982	0.035378	0.02332	0.337889	0.349488	0.138582	0.001207	0.005976	0.002133
Otu000591	795	0	0	0	0	0	2	0	130	655	0	0	2	0	0	0	0	0	1	0	0	0	0	0	3	0	0	0	0	0	0	0	0	0	0	1	1	0	0	0	0	0	0.002332	0	0.20841	0.817758	0	0	0.002133
Otu000592	794	4	29	43	1	2	2	20	6	16	10	6	20	82	52	83	46	49	80	12	19	26	29	30	72	4	2	6	1	5	5	7	8	15	0	2	0	0.005726	0.04448	0.048413	0.001368	0.003216	0.002332	0.025405	0.009619	0.019976	0.01207	0.008965	0.02133
Otu000593	792	1	5	80	3	0	29	4	4	19	0	1	3	13	15	108	8	7	51	15	33	227	7	11	80	1	1	15	1	0	14	1	5	20	0	0	10	0.001432	0.007669	0.090071	0.004104	0	0.033813	0.005081	0.006413	0.023721	0	0.001494	0.003199
Otu000594	792	0	0	5	1	0	0	0	0	4	0	0	9	11	4	75	27	30	202	10	12	79	32	17	217	4	1	29	0	2	15	0	0	3	0	0	3	0	0	0.005629	0.001368	0	0	0	0	0.004994	0	0	0.009598
Otu000595	788	6	7	5	7	7	6	7	4	2	8	6	5	7	3	6	9	10	7	8	1	3	14	9	3	154	114	85	100	78	68	1	9	7	8	4	10	0.00859	0.010737	0.005629	0.009576	0.011257	0.006996	0.008892	0.006413	0.002497	0.009656	0.008965	0.005332
Otu000596	788	25	17	30	60	24	56	17	19	12	43	25	46	29	19	27	12	7	10	26	27	14	37	19	15	4	4	2	7	6	13	29	19	22	26	17	23	0.03579	0.026074	0.033777	0.082077	0.038595	0.065295	0.021594	0.03046	0.014982	0.051899	0.037352	0.049058
Otu000597	787	2	0	17	1	0	2	36	17	69	1	0	7	2	0	1	0	1	0	0	2	2	0	1	9	22	20	151	35	44	307	2	0	1	4	5	26	0.002863	0	0.01914	0.001368	0	0.002332	0.045729	0.027254	0.086146	0.001207	0	0.007465
Otu000598	782	41	39	42	2	1	1	44	32	22	123	86	133	9	12	14	1	2	2	2	1	0	1	2	0	0	4	5	1	2	0	63	44	49	1	0	1	0.058696	0.059818	0.047287	0.002736	0.001608	0.001166	0.055891	0.051301	0.027467	0.148456	0.128492	0.141842
Otu000599	779	32	31	31	9	13	7	32	8	9	55	48	58	28	15	10	18	9	13	16	19	11	21	25	24	2	10	8	9	11	3	43	37	28	26	28	32	0.045811	0.047547	0.034902	0.012312	0.020905	0.008162	0.040648	0.012825	0.011236	0.066383	0.071717	0.061856
Otu000600	779	0	1	6	8	12	34	18	5	21	0	0	7	109	113	422	1	1	3	0	0	1	0	4	8	0	1	0	0	0	0	0	2	1	0	0	1	0	0.001534	0.006755	0.010944	0.019297	0.039643	0.022865	0.008016	0.026218	0	0	0.007465
Otu000601	779	1	2	4	1	2	6	13	10	17	25	31	106	2	1	0	1	2	9	2	1	8	0	1	1	2	11	20	1	1	2	27	84	291	19	21	54	0.001432	0.003068	0.004504	0.001368	0.003216	0.006996	0.016513	0.016032	0.021224	0.030174	0.046317	0.113047
Otu000602	774	26	28	79	5	4	7	3	2	4	4	0	8	54	48	93	18	8	24	14	9	13	34	30	47	22	17	21	38	33	49	1	4	7	5	6	9	0.037222	0.042946	0.088945	0.00684	0.006432	0.008162	0.003811	0.003206	0.004994	0.004828	0	0.008532
Otu000603	773	15	21	12	29	21	21	74	51	27	47	34	25	20	13	7	23	14	9	36	26	23	27	22	17	9	5	3	5	5	1	35	34	25	15	13	9	0.021474	0.03221	0.013511	0.039671	0.03377	0.024486	0.093999	0.081761	0.033709	0.056727	0.050799	0.026662
Otu000604	772	39	37	32	4	1	0	8	6	3	27	19	25	0	1	0	66	63	21	0	0	0	0	0	0	62	34	19	89	90	61	29	16	17	2	0	1	0.055832	0.05675	0.036028	0.005472	0.001608	0	0.010162	0.009619	0.003745	0.032588	0.028388	0.026662
Otu000605	771	14	13	11	24	21	16	15	12	4	5	10	6	21	19	18	53	32	16	10	6	3	55	25	37	22	23	5	83	61	35	16	21	9	19	17	14	0.020042	0.019939	0.012385	0.032831	0.03377	0.018656	0.019054	0.019238	0.004994	0.006035	0.014941	0.006399
Otu000606	770	66	53	53	1	0	1	51	31	33	59	45	56	44	30	25	46	29	27	4	2	0	1	3	0	3	2	2	0	1	0	34	36	29	0	2	1	0.094485	0.081291	0.059672	0.001368	0	0.001166	0.064783	0.049698	0.0412	0.07121	0.067234	0.059723
Otu000607	766	24	24	28	24	41	38	4	7	7	14	14	12	8	14	9	27	41	38	5	4	1	21	28	17	11	6	5	38	20	13	29	9	22	67	46	50	0.034358	0.036811	0.031525	0.032831	0.065932	0.044307	0.005081	0.011222	0.008739	0.016897	0.020917	0.012798
Otu000608	766	1	0	6	10	11	96	1	0	8	2	3	4	19	17	173	7	4	47	13	30	161	6	15	97	0	2	5	1	0	3	1	0	1	5	0	17	0.001432	0	0.006755	0.01368	0.017689	0.111934	0.00127	0	0.009988	0.002414	0.004482	0.004266
Otu000609	765	7	7	5	32	49	28	12	7	2	12	14	8	40	26	15	149	126	63	8	9	5	34	19	8	0	0	0	0	4	0	13	14	6	23	16	4	0.010021	0.010737	0.005629	0.043774	0.078797	0.032647	0.015243	0.011222	0.002497	0.014483	0.020917	0.008532
Otu000610	762	4	3	22	15	14	116	0	1	6	1	0	5	16	10	51	27	32	241	2	3	47	8	7	44	0	3	21	3	5	15	2	1	2	6	5	24	0.005726	0.004601	0.024769	0.020519	0.022513	0.135253	0	0.001603	0.007491	0.001207	0	0.005332
Otu000611	759	2	3	8	35	37	32	11	14	25	5	5	5	76	57	61	18	16	19	12	10	8	14	7	4	8	6	11	16	17	1	4	4	2	77	60	69	0.002863	0.004601	0.009007	0.047878	0.0595	0.037311	0.013973	0.022444	0.031212	0.006035	0.00747	0.005332
Otu000612	758	28	27	23	2	1	1	14	12	16	31	20	18	24	24	12	75	40	24	40	38	21	38	20	29	12	15	7	13	13	7	35	37	29	6	3	3	0.040085	0.041412	0.025895	0.002736	0.001608	0.001166	0.017784	0.019238	0.019976	0.037416	0.029882	0.019197
Otu000613	758	46	52	48	6	6	4	41	21	10	16	7	6	76	58	49	17	14	8	28	23	9	53	40	26	2	0	1	0	1	0	34	31	17	4	2	2	0.065854	0.079757	0.054042	0.008208	0.009649	0.004664	0.052081	0.033666	0.012485	0.019311	0.010459	0.006399
Otu000614	757	29	27	44	22	10	14	21	9	18	13	12	22	1	2	0	2	1	4	25	23	23	33	11	16	67	47	36	64	67	34	18	19	18	2	0	3	0.041516	0.041412	0.049539	0.030095	0.016081	0.016324	0.026675	0.014428	0.022473	0.01569	0.017929	0.023463
Otu000615	753	21	16	192	0	0	2	12	5	62	4	4	62	0	2	12	6	6	56	5	4	66	22	17	134	0	0	3	0	0	0	1	1	37	0	0	1	0.030064	0.024541	0.21617	0	0	0.002332	0.015243	0.008016	0.077406	0.004828	0.005976	0.066122
Otu000616	752	64	52	41	22	20	19	6	10	6	25	19	17	3	1	1	22	21	13	10	12	6	16	6	9	57	47	31	38	43	42	20	19	13	6	9	6	0.091622	0.079757	0.046161	0.030095	0.032162	0.022154	0.007622	0.016032	0.007491	0.030174	0.028388	0.01813
Otu000617	751	41	38	47	3	5	2	32	28	13	41	36	53	4	4	7	11	1	3	9	9	3	25	17	15	32	35	14	64	59	30	26	17	15	7	2	3	0.058696	0.058284	0.052917	0.004104	0.008041	0.002332	0.040648	0.044888	0.01623	0.049485	0.053788	0.056524
Otu000618	751	5	6	23	1	0	13	0	1	1	0	0	6	0	0	3	49	44	231	15	27	93	30	17	132	2	2	17	8	4	9	0	0	7	2	0	3	0.007158	0.009203	0.025895	0.001368	0	0.015158	0	0.001603	0.001248	0	0	0.006399
Otu000619	747	21	21	30	19	5	5	61	50	33	83	56	56	35	22	14	27	17	11	8	14	3	12	8	6	7	9	3	4	7	0	18	19	11	21	16	15	0.030064	0.03221	0.033777	0.025991	0.008041	0.00583	0.077486	0.080158	0.0412	0.100177	0.08367	0.059723
Otu000620	746	1	7	50	3	1	19	2	1	5	1	3	6	6	2	24	3	15	31	18	4	40	7	16	65	36	17	135	40	21	138	1	4	8	4	5	7	0.001432	0.010737	0.056294	0.004104	0.001608	0.022154	0.002541	0.001603	0.006242	0.001207	0.004482	0.006399
Otu000621	746	1	1	17	3	8	65	6	2	17	6	0	32	2	6	27	6	1	25	6	6	60	10	6	24	18	13	106	14	18	118	2	5	26	6	13	70	0.001432	0.001534	0.01914	0.004104	0.012865	0.075788	0.007622	0.003206	0.021224	0.007242	0	0.034128
Otu000622	745	0	2	22	9	6	39	1	2	5	8	2	17	5	6	12	3	1	15	14	7	39	21	12	76	26	14	132	24	21	170	5	2	13	2	2	10	0	0.003068	0.024769	0.012312	0.009649	0.045473	0.00127	0.003206	0.006242	0.009656	0.002988	0.01813
Otu000623	745	13	8	5	44	48	42	15	14	11	29	23	23	12	14	9	25	15	4	41	24	12	12	7	8	45	46	17	8	20	6	27	23	14	39	17	25	0.018611	0.01227	0.005629	0.06019	0.077189	0.048971	0.019054	0.022444	0.013733	0.035002	0.034364	0.024529
Otu000624	741	44	35	36	11	8	4	85	63	32	26	28	22	13	14	2	26	16	15	15	13	3	23	24	23	3	2	2	4	6	4	53	32	37	6	6	5	0.06299	0.053683	0.040532	0.015047	0.012865	0.004664	0.107972	0.100999	0.039952	0.031381	0.041835	0.023463
Otu000625	739	20	13	16	60	44	53	9	5	2	12	8	6	18	10	14	18	12	6	22	15	6	31	33	22	55	38	30	41	30	20	14	9	6	12	15	14	0.028632	0.019939	0.018014	0.082077	0.070757	0.061797	0.011432	0.008016	0.002497	0.014483	0.011953	0.006399
Otu000626	739	4	13	76	0	0	2	0	0	14	6	4	96	0	0	1	0	2	1	0	0	2	0	0	0	26	31	180	53	28	182	4	3	9	0	2	0	0.005726	0.019939	0.085567	0	0	0.002332	0	0	0.017479	0.007242	0.005976	0.102383
Otu000627	735	0	0	0	1	0	1	0	0	0	1	1	0	0	0	0	1	0	0	2	0	0	0	0	0	282	204	170	33	22	17	0	0	0	0	0	0	0	0	0	0.001368	0	0.001166	0	0	0	0.001207	0.001494	0
Otu000628	731	7	7	70	0	0	11	5	1	7	15	13	120	2	1	14	4	3	10	1	4	15	16	11	66	5	7	28	5	2	25	31	33	187	1	0	4	0.010021	0.010737	0.078812	0	0	0.012826	0.006351	0.001603	0.008739	0.018104	0.019423	0.127978
Otu000629	728	0	0	1	0	0	0	0	1	7	0	0	1	1	0	3	0	1	2	0	1	0	4	7	17	7	19	98	62	90	403	0	1	2	0	0	0	0	0	0.001126	0	0	0	0	0.001603	0.008739	0	0	0.001066
Otu000630	728	54	28	26	7	11	8	20	23	8	33	32	28	48	34	31	40	16	25	39	16	21	29	11	17	7	8	7	4	1	3	25	26	18	7	6	11	0.077306	0.042946	0.029273	0.009576	0.017689	0.009328	0.025405	0.036873	0.009988	0.03983	0.047811	0.029862
Otu000631	727	1	5	6	2	0	0	4	8	0	1	2	1	6	9	3	2	1	0	198	169	110	36	27	15	27	17	18	27	12	19	0	1	0	0	0	0	0.001432	0.007669	0.006755	0.002736	0	0	0.005081	0.012825	0	0.001207	0.002988	0.001066
Otu000632	725	21	10	7	56	62	40	14	9	6	31	18	12	19	13	10	61	33	25	26	12	9	14	27	14	4	0	2	1	4	0	29	19	20	33	34	30	0.030064	0.015338	0.007881	0.076605	0.099703	0.046639	0.017784	0.014428	0.007491	0.037416	0.026894	0.012798
Otu000633	723	7	25	40	0	1	2	28	15	17	104	87	173	4	4	7	12	7	8	2	0	0	0	0	0	3	5	7	5	14	13	26	46	61	0	0	0	0.010021	0.038345	0.045035	0	0.001608	0.002332	0.035567	0.024047	0.021224	0.125524	0.129987	0.184502
Otu000634	721	9	10	17	20	25	12	5	11	4	19	12	10	12	15	7	30	34	13	37	26	23	66	38	26	48	37	31	31	25	23	8	6	3	8	9	11	0.012884	0.015338	0.01914	0.027359	0.040203	0.013992	0.006351	0.017635	0.004994	0.022932	0.017929	0.010665
Otu000635	717	0	1	31	2	7	49	8	13	50	2	6	54	13	2	70	1	1	13	15	15	114	7	7	72	0	1	22	1	2	26	2	8	64	1	2	35	0	0.001534	0.034902	0.002736	0.011257	0.057133	0.010162	0.020841	0.062424	0.002414	0.008965	0.05759
Otu000636	716	5	9	4	0	0	3	17	8	1	1	1	0	78	57	42	45	37	14	44	53	38	36	39	23	8	15	1	9	10	2	22	62	30	1	1	0	0.007158	0.013804	0.004504	0	0	0.003498	0.021594	0.012825	0.001248	0.001207	0.001494	0
Otu000637	715	1	4	37	6	8	63	5	1	6	4	3	16	13	8	65	24	14	93	19	12	57	26	25	105	6	3	18	1	1	12	3	2	36	5	2	11	0.001432	0.006135	0.041658	0.008208	0.012865	0.073457	0.006351	0.001603	0.007491	0.004828	0.004482	0.017064
Otu000638	714	12	12	13	10	14	10	5	2	7	3	2	0	14	13	4	25	22	16	25	15	10	20	13	6	106	89	53	53	58	44	6	4	4	7	12	5	0.017179	0.018405	0.014637	0.01368	0.022513	0.01166	0.006351	0.003206	0.008739	0.003621	0.002988	0
Otu000639	712	0	0	1	1	0	0	0	0	1	0	0	0	1	0	2	0	0	0	0	0	0	0	0	2	0	0	1	0	0	1	0	0	0	102	129	471	0	0	0.001126	0.001368	0	0	0	0	0.001248	0	0	0
Otu000640	708	15	12	19	7	4	11	8	11	6	12	4	11	10	11	3	12	7	8	44	33	22	38	20	22	70	38	50	62	40	53	9	8	6	10	6	6	0.021474	0.018405	0.021392	0.009576	0.006432	0.012826	0.010162	0.017635	0.007491	0.014483	0.005976	0.011731
Otu000641	705	11	14	103	3	0	9	13	7	36	15	7	106	4	4	49	4	5	26	5	5	18	8	12	44	16	3	64	10	8	63	3	3	27	0	0	0	0.015748	0.021473	0.115966	0.004104	0	0.010494	0.016513	0.011222	0.044946	0.018104	0.010459	0.113047
Otu000642	705	0	0	0	0	0	0	0	0	0	0	0	0	0	0	0	1	0	0	1	0	0	0	0	0	163	147	255	53	29	53	3	0	0	0	0	0	0	0	0	0	0	0	0	0	0	0	0	0
Otu000643	705	11	15	14	31	30	34	3	7	0	21	20	26	19	15	19	46	42	26	5	11	6	37	31	29	0	2	3	1	1	0	12	9	10	54	48	67	0.015748	0.023007	0.015762	0.042407	0.048243	0.039643	0.003811	0.011222	0	0.025346	0.029882	0.027729
Otu000644	702	0	1	0	6	10	66	251	68	250	0	4	15	0	0	3	0	0	0	1	0	0	0	1	1	1	2	5	2	5	6	0	1	1	0	0	2	0	0.001534	0	0.008208	0.016081	0.076954	0.318835	0.109015	0.312122	0	0.005976	0.015997
Otu000645	700	2	0	0	2	2	0	2	1	0	0	0	0	1	0	1	3	0	0	0	0	1	1	0	0	55	37	31	211	224	121	1	0	0	2	2	0	0.002863	0	0	0.002736	0.003216	0	0.002541	0.001603	0	0	0	0
Otu000646	697	18	16	13	17	11	15	12	13	22	14	9	15	16	23	14	68	48	26	13	12	12	31	14	8	22	36	23	28	31	24	9	14	9	12	17	12	0.025769	0.024541	0.014637	0.023255	0.017689	0.01749	0.015243	0.020841	0.027467	0.016897	0.013447	0.015997
Otu000647	697	0	2	5	25	38	199	2	0	1	0	0	0	35	17	86	12	16	66	3	23	74	4	10	25	0	3	1	1	0	2	3	11	27	0	0	6	0	0.003068	0.005629	0.034199	0.061108	0.232029	0.002541	0	0.001248	0	0	0
Otu000648	694	2	10	9	49	55	65	10	7	2	27	20	23	31	33	18	17	14	8	26	16	7	27	25	17	1	1	1	6	4	6	14	18	23	32	34	36	0.002863	0.015338	0.010133	0.06703	0.088446	0.075788	0.012703	0.011222	0.002497	0.032588	0.029882	0.024529
Otu000649	693	4	10	4	10	4	3	5	2	3	10	6	3	11	3	2	10	6	4	2	5	3	8	6	2	159	123	46	86	79	53	1	5	2	5	5	3	0.005726	0.015338	0.004504	0.01368	0.006432	0.003498	0.006351	0.003206	0.003745	0.01207	0.008965	0.003199
Otu000650	692	5	3	3	3	1	0	209	150	67	2	2	1	4	3	1	1	1	0	1	1	0	2	0	0	2	0	0	5	0	0	1	0	3	81	60	80	0.007158	0.004601	0.003378	0.004104	0.001608	0	0.265484	0.240473	0.083649	0.002414	0.002988	0.001066
Otu000651	692	23	25	22	14	8	10	29	25	8	33	28	35	29	28	17	19	17	6	40	34	9	29	31	18	12	9	10	8	10	2	18	24	21	14	10	17	0.032927	0.038345	0.024769	0.019151	0.012865	0.01166	0.036838	0.040079	0.009988	0.03983	0.041835	0.037327
Otu000652	691	128	110	68	0	5	1	14	7	4	22	20	28	6	5	7	0	0	0	4	2	0	1	0	1	47	48	40	24	34	16	16	11	22	0	0	0	0.183245	0.168717	0.07656	0	0.008041	0.001166	0.017784	0.011222	0.004994	0.026553	0.029882	0.029862
Otu000653	689	7	2	1	15	11	8	0	1	2	3	3	1	4	2	1	199	142	91	13	5	4	13	8	3	29	11	17	5	9	3	2	2	0	27	23	22	0.010021	0.003068	0.001126	0.020519	0.017689	0.009328	0	0.001603	0.002497	0.003621	0.004482	0.001066
Otu000654	687	11	6	111	0	0	0	11	11	71	4	5	30	14	9	67	5	4	33	24	11	112	27	11	69	0	0	2	0	0	2	5	2	28	0	0	2	0.015748	0.009203	0.124973	0	0	0	0.013973	0.017635	0.088643	0.004828	0.00747	0.031995
Otu000655	685	30	21	25	24	14	7	24	21	15	17	27	13	31	27	14	27	13	14	28	16	13	56	26	20	9	12	12	21	13	7	17	25	14	11	11	10	0.042948	0.03221	0.028147	0.032831	0.022513	0.008162	0.030486	0.033666	0.018727	0.020518	0.040341	0.013864
Otu000656	684	7	8	72	2	8	46	1	0	12	0	2	16	2	14	53	7	7	73	15	12	70	3	13	67	16	9	40	9	9	40	5	6	23	1	3	13	0.010021	0.01227	0.081064	0.002736	0.012865	0.053635	0.00127	0	0.014982	0	0.002988	0.017064
Otu000657	683	6	10	19	9	14	7	32	34	128	16	10	23	13	19	20	11	6	3	8	9	6	13	6	3	18	20	13	17	25	19	7	10	6	48	32	43	0.00859	0.015338	0.021392	0.012312	0.022513	0.008162	0.040648	0.054507	0.159806	0.019311	0.014941	0.024529
Otu000658	683	0	2	6	7	9	16	8	0	5	1	3	12	7	5	21	0	0	1	0	2	4	0	1	2	9	28	105	42	64	276	0	3	11	4	9	20	0	0.003068	0.006755	0.009576	0.014473	0.018656	0.010162	0	0.006242	0.001207	0.004482	0.012798
Otu000659	682	5	3	2	8	0	0	23	16	8	11	10	7	117	131	101	21	18	17	14	5	4	0	0	0	1	0	0	1	1	0	38	61	38	9	6	6	0.007158	0.004601	0.002252	0.010944	0	0	0.029216	0.02565	0.009988	0.013277	0.014941	0.007465
Otu000660	679	1	5	9	0	0	0	1	0	2	0	3	1	46	30	67	8	6	7	168	104	143	23	7	21	6	2	4	2	1	2	3	2	5	0	0	0	0.001432	0.007669	0.010133	0	0	0	0.00127	0	0.002497	0	0.004482	0.001066
Otu000661	678	1	1	5	4	6	70	1	1	1	0	0	3	4	4	20	5	3	15	18	37	229	11	26	125	6	5	21	7	2	28	2	0	8	2	1	6	0.001432	0.001534	0.005629	0.005472	0.009649	0.081618	0.00127	0.001603	0.001248	0	0	0.003199
Otu000662	677	8	9	25	4	9	43	13	19	80	3	4	53	19	14	121	7	5	36	6	5	49	11	9	68	1	2	2	0	0	2	1	1	19	6	2	21	0.011453	0.013804	0.028147	0.005472	0.014473	0.050137	0.016513	0.03046	0.099879	0.003621	0.005976	0.056524
Otu000663	675	65	49	50	9	3	4	31	20	12	34	21	27	12	14	16	31	24	17	34	34	9	20	16	5	8	11	5	8	9	5	20	20	19	6	4	3	0.093054	0.075156	0.056294	0.012312	0.004824	0.004664	0.039378	0.032063	0.014982	0.041037	0.031376	0.028795
Otu000664	674	20	20	19	14	10	13	17	12	23	25	24	28	50	41	30	23	19	8	32	24	12	35	32	7	11	12	5	10	4	2	11	15	11	25	18	12	0.028632	0.030676	0.021392	0.019151	0.016081	0.015158	0.021594	0.019238	0.028715	0.030174	0.035858	0.029862
Otu000665	674	24	13	10	7	7	5	15	20	15	24	16	18	30	25	28	34	19	12	28	20	12	44	26	23	33	21	15	26	28	22	14	15	4	6	4	11	0.034358	0.019939	0.011259	0.009576	0.011257	0.00583	0.019054	0.032063	0.018727	0.028967	0.023906	0.019197
Otu000666	670	9	10	68	4	2	22	4	0	7	0	1	9	1	2	10	5	3	16	14	13	93	39	20	109	12	14	68	7	12	62	3	4	18	2	2	5	0.012884	0.015338	0.07656	0.005472	0.003216	0.025651	0.005081	0	0.008739	0	0.001494	0.009598
Otu000667	670	1	2	5	11	23	119	3	6	19	5	3	20	5	2	19	11	8	59	10	9	59	1	0	12	0	2	0	0	1	2	0	6	10	24	22	191	0.001432	0.003068	0.005629	0.015047	0.036986	0.138751	0.003811	0.009619	0.023721	0.006035	0.004482	0.02133
Otu000668	668	22	16	20	32	23	26	14	10	7	16	10	11	7	11	4	50	26	21	32	20	12	33	25	12	12	8	8	7	10	8	21	15	13	44	30	32	0.031495	0.024541	0.022518	0.043774	0.036986	0.030315	0.017784	0.016032	0.008739	0.019311	0.014941	0.011731
Otu000669	663	1	11	95	0	0	0	3	6	23	9	10	68	2	3	8	0	0	0	2	2	36	0	0	4	10	12	79	4	1	25	20	27	200	1	0	1	0.001432	0.016872	0.106959	0	0	0	0.003811	0.009619	0.028715	0.010863	0.014941	0.072521
Otu000670	663	1	0	3	5	8	33	1	1	4	1	0	4	0	0	1	48	45	281	9	5	54	14	12	51	1	7	17	2	5	16	1	0	1	5	5	22	0.001432	0	0.003378	0.00684	0.012865	0.038477	0.00127	0.001603	0.004994	0.001207	0	0.004266
Otu000671	663	1	1	7	7	15	130	1	1	4	0	0	19	1	0	17	1	5	28	4	5	48	1	8	54	0	2	13	0	3	24	3	5	74	13	13	155	0.001432	0.001534	0.007881	0.009576	0.024122	0.151577	0.00127	0.001603	0.004994	0	0	0.020263
Otu000672	659	0	0	3	1	0	0	0	4	26	0	1	0	2	0	4	3	0	3	26	22	331	23	24	162	2	0	10	1	1	5	0	0	2	0	0	3	0	0	0.003378	0.001368	0	0	0	0.006413	0.032461	0	0.001494	0
Otu000673	658	20	23	13	15	12	8	19	10	2	20	18	19	20	18	8	14	4	9	35	17	16	68	47	21	12	11	12	15	16	5	40	27	26	13	9	16	0.028632	0.035277	0.014637	0.020519	0.019297	0.009328	0.024135	0.016032	0.002497	0.024139	0.026894	0.020263
Otu000674	658	3	1	0	0	1	0	2	2	1	210	158	205	2	1	0	3	2	0	3	2	0	0	1	0	5	6	0	4	0	1	12	17	14	1	1	0	0.004295	0.001534	0	0	0.001608	0	0.002541	0.003206	0.001248	0.253461	0.236068	0.218629
Otu000675	658	5	8	7	6	4	9	20	7	8	44	49	67	8	12	10	20	12	7	12	5	10	23	16	10	26	11	8	28	24	29	26	40	33	22	9	23	0.007158	0.01227	0.007881	0.008208	0.006432	0.010494	0.025405	0.011222	0.009988	0.053106	0.073211	0.071454
Otu000676	657	17	21	13	12	4	4	28	15	11	21	13	20	26	7	10	7	7	1	20	13	7	18	14	3	48	56	38	45	39	36	23	15	24	9	7	5	0.024337	0.03221	0.014637	0.016415	0.006432	0.004664	0.035567	0.024047	0.013733	0.025346	0.019423	0.02133
Otu000677	656	3	15	5	8	11	9	9	9	4	16	8	6	11	9	5	18	5	4	12	14	3	22	15	16	54	66	36	84	89	40	12	12	9	6	4	7	0.004295	0.023007	0.005629	0.010944	0.017689	0.010494	0.011432	0.014428	0.004994	0.019311	0.011953	0.006399
Otu000678	652	6	9	8	14	19	4	16	14	4	13	27	18	23	15	6	19	9	3	31	17	12	22	7	10	65	48	46	46	40	31	14	8	5	6	9	8	0.00859	0.013804	0.009007	0.019151	0.030554	0.004664	0.020324	0.022444	0.004994	0.01569	0.040341	0.019197
Otu000679	651	0	0	1	0	1	0	20	7	1	7	4	8	4	0	1	13	10	3	29	24	7	39	26	24	108	84	49	71	58	48	0	1	1	0	1	1	0	0	0.001126	0	0.001608	0	0.025405	0.011222	0.001248	0.008449	0.005976	0.008532
Otu000680	651	96	87	98	2	0	1	2	8	0	3	2	1	6	2	0	0	0	0	123	105	67	15	7	5	6	5	4	1	0	2	1	0	1	1	0	0	0.137433	0.13344	0.110337	0.002736	0	0.001166	0.002541	0.012825	0	0.003621	0.002988	0.001066
Otu000681	648	1	0	0	1	1	1	9	5	1	0	0	0	2	0	0	2	1	1	0	1	0	0	0	0	0	0	0	0	0	0	0	2	1	232	179	208	0.001432	0	0	0.001368	0.001608	0.001166	0.011432	0.008016	0.001248	0	0	0
Otu000682	647	14	10	17	30	38	29	12	10	13	39	22	27	23	21	22	27	18	10	28	10	9	43	30	19	3	4	1	7	2	2	9	13	3	32	21	29	0.020042	0.015338	0.01914	0.041039	0.061108	0.033813	0.015243	0.016032	0.01623	0.047071	0.03287	0.028795
Otu000683	645	1	4	16	9	14	24	4	1	3	3	6	19	8	15	25	18	38	54	2	5	3	4	37	58	0	1	0	0	0	2	7	69	112	13	20	50	0.001432	0.006135	0.018014	0.012312	0.022513	0.027983	0.005081	0.001603	0.003745	0.003621	0.008965	0.020263
Otu000684	643	2	2	5	1	2	2	1	0	0	8	2	4	13	4	7	2	3	0	11	7	3	8	2	9	77	58	44	118	126	110	4	8	0	0	0	0	0.002863	0.003068	0.005629	0.001368	0.003216	0.002332	0.00127	0	0	0.009656	0.002988	0.004266
Otu000685	639	0	0	0	2	1	0	4	4	0	1	0	1	179	147	117	2	1	0	12	7	3	2	1	0	3	0	0	43	53	47	2	1	0	5	1	0	0	0	0	0.002736	0.001608	0	0.005081	0.006413	0	0.001207	0	0.001066
Otu000686	638	18	26	21	37	22	26	8	7	7	40	25	37	18	7	16	15	19	20	28	15	1	22	8	7	9	11	11	4	10	5	14	16	12	28	29	39	0.025769	0.039879	0.023644	0.050614	0.035378	0.030315	0.010162	0.011222	0.008739	0.048278	0.037352	0.03946
Otu000687	638	0	6	34	1	6	58	0	3	25	0	0	2	1	3	22	14	11	94	12	18	96	6	12	110	1	3	27	1	1	36	0	2	10	4	3	16	0	0.009203	0.03828	0.001368	0.009649	0.067627	0	0.004809	0.031212	0	0	0.002133
Otu000688	638	11	14	32	9	10	33	2	7	16	7	4	21	34	16	60	9	16	42	7	17	23	40	45	82	2	2	2	1	1	1	6	12	12	10	8	24	0.015748	0.021473	0.036028	0.012312	0.016081	0.038477	0.002541	0.011222	0.019976	0.008449	0.005976	0.022396
Otu000689	638	18	9	25	6	8	13	8	3	1	3	5	9	26	23	13	70	27	49	35	22	11	40	24	37	21	25	13	16	12	15	9	10	9	7	6	10	0.025769	0.013804	0.028147	0.008208	0.012865	0.015158	0.010162	0.004809	0.001248	0.003621	0.00747	0.009598
Otu000690	636	2	0	0	1	0	0	2	2	3	127	104	294	3	5	11	12	11	19	0	0	0	0	0	0	0	0	0	0	0	0	0	0	1	9	10	20	0.002863	0	0	0.001368	0	0	0.002541	0.003206	0.003745	0.153284	0.155386	0.313546
Otu000691	632	29	18	24	35	12	13	4	2	2	15	8	6	21	26	21	20	16	12	68	48	34	33	23	16	6	3	0	0	0	2	28	27	31	11	2	16	0.041516	0.027608	0.027021	0.047878	0.019297	0.015158	0.005081	0.003206	0.002497	0.018104	0.011953	0.006399
Otu000692	629	3	5	3	5	5	8	2	3	3	10	0	1	69	59	49	94	55	46	5	2	4	26	11	25	31	11	10	26	28	19	1	2	0	4	2	2	0.004295	0.007669	0.003378	0.00684	0.008041	0.009328	0.002541	0.004809	0.003745	0.01207	0	0.001066
Otu000693	628	1	1	7	1	4	42	1	2	8	1	1	2	15	24	111	18	19	87	8	12	85	12	19	86	0	2	8	1	1	2	2	4	21	0	2	18	0.001432	0.001534	0.007881	0.001368	0.006432	0.048971	0.00127	0.003206	0.009988	0.001207	0.001494	0.002133
Otu000694	628	2	0	1	6	6	11	3	5	0	4	6	8	6	5	6	102	70	40	27	20	10	6	3	4	49	43	26	62	45	26	0	0	1	11	4	10	0.002863	0	0.001126	0.008208	0.009649	0.012826	0.003811	0.008016	0	0.004828	0.008965	0.008532
Otu000695	627	15	15	11	45	33	40	16	12	11	28	16	27	30	33	29	4	1	4	31	10	5	37	16	22	9	2	2	7	12	14	5	19	15	18	17	16	0.021474	0.023007	0.012385	0.061558	0.053067	0.046639	0.020324	0.019238	0.013733	0.033795	0.023906	0.028795
Otu000696	625	0	2	11	0	0	12	0	0	3	0	0	7	5	1	56	3	3	45	16	17	207	15	12	121	5	3	34	2	2	15	1	0	17	0	2	8	0	0.003068	0.012385	0	0	0.013992	0	0	0.003745	0	0	0.007465
Otu000697	624	10	14	8	12	14	13	10	4	1	3	7	9	48	32	19	27	31	12	19	25	10	11	7	11	50	37	32	32	38	31	9	11	8	9	8	2	0.014316	0.021473	0.009007	0.016415	0.022513	0.015158	0.012703	0.006413	0.001248	0.003621	0.010459	0.009598
Otu000698	621	0	8	16	4	2	10	6	3	12	3	2	5	14	6	24	0	1	15	5	24	41	6	9	20	10	21	55	21	40	84	9	30	86	5	4	20	0	0.01227	0.018014	0.005472	0.003216	0.01166	0.007622	0.004809	0.014982	0.003621	0.002988	0.005332
Otu000699	621	0	3	2	0	1	1	20	9	12	15	18	32	0	0	0	1	1	1	0	1	1	0	1	0	117	77	85	76	65	79	2	0	1	0	0	0	0	0.004601	0.002252	0	0.001608	0.001166	0.025405	0.014428	0.014982	0.018104	0.026894	0.034128
Otu000700	620	1	3	3	10	19	143	5	3	13	0	0	9	2	2	28	7	13	35	1	3	19	2	1	9	11	15	48	6	12	59	1	3	6	20	16	92	0.001432	0.004601	0.003378	0.01368	0.030554	0.166735	0.006351	0.004809	0.01623	0	0	0.009598
Otu000701	618	1	6	15	6	13	40	12	7	15	23	20	38	5	4	16	4	9	8	13	9	27	24	15	20	23	16	27	29	14	44	7	4	15	27	21	41	0.001432	0.009203	0.016888	0.008208	0.020905	0.046639	0.015243	0.011222	0.018727	0.02776	0.029882	0.040526
Otu000702	614	31	31	10	36	31	19	36	32	10	23	19	17	5	5	5	22	13	12	4	17	4	7	8	7	11	10	9	5	6	9	23	14	12	31	50	30	0.04438	0.047547	0.011259	0.049246	0.049851	0.022154	0.045729	0.051301	0.012485	0.02776	0.028388	0.01813
Otu000703	614	5	1	1	19	14	17	3	4	0	9	3	4	27	31	15	14	14	5	11	7	5	39	12	23	37	16	24	62	48	46	10	16	16	22	15	19	0.007158	0.001534	0.001126	0.025991	0.022513	0.019822	0.003811	0.006413	0	0.010863	0.004482	0.004266
Otu000704	614	1	3	31	2	0	4	5	4	26	4	1	29	3	9	36	12	9	31	13	27	99	18	23	89	8	11	48	5	3	34	1	5	13	1	3	3	0.001432	0.004601	0.034902	0.002736	0	0.004664	0.006351	0.006413	0.032461	0.004828	0.001494	0.030928
Otu000705	613	10	6	49	6	2	18	7	1	19	7	8	47	9	6	28	5	7	47	8	9	52	6	13	48	6	8	63	9	10	39	7	6	35	2	3	7	0.014316	0.009203	0.055168	0.008208	0.003216	0.020988	0.008892	0.001603	0.023721	0.008449	0.011953	0.050125
Otu000706	607	13	22	22	0	0	0	5	3	4	19	8	10	9	13	7	70	54	36	18	12	10	87	57	51	9	4	6	10	18	10	2	9	7	0	0	2	0.018611	0.033743	0.024769	0	0	0	0.006351	0.004809	0.004994	0.022932	0.011953	0.010665
Otu000707	604	5	7	26	2	2	21	2	11	31	2	0	13	19	35	132	13	2	34	8	7	35	12	15	63	6	6	14	2	1	27	7	1	36	1	1	5	0.007158	0.010737	0.029273	0.002736	0.003216	0.024486	0.002541	0.017635	0.038703	0.002414	0	0.013864
Otu000708	603	2	0	1	1	1	1	1	0	1	0	0	0	7	4	0	0	0	3	1	9	9	14	14	16	25	61	43	96	169	113	0	0	0	3	3	5	0.002863	0	0.001126	0.001368	0.001608	0.001166	0.00127	0	0.001248	0	0	0
Otu000709	602	1	0	23	6	5	98	1	2	7	3	1	6	6	9	77	17	19	110	4	5	20	10	9	45	0	1	14	2	3	11	0	3	15	8	9	52	0.001432	0	0.025895	0.008208	0.008041	0.114266	0.00127	0.003206	0.008739	0.003621	0.001494	0.006399
Otu000710	601	551	0	0	5	0	0	6	1	4	4	0	0	4	1	5	2	0	0	5	0	0	2	0	0	3	0	0	0	0	0	2	0	0	6	0	0	0.788811	0	0	0.00684	0	0	0.007622	0.001603	0.004994	0.004828	0	0
Otu000711	601	8	2	8	9	6	2	27	26	16	8	16	5	71	57	48	16	7	8	10	8	7	23	15	15	3	6	3	3	1	0	8	15	10	40	46	48	0.011453	0.003068	0.009007	0.012312	0.009649	0.002332	0.034297	0.041682	0.019976	0.009656	0.023906	0.005332
Otu000712	601	25	16	10	36	28	15	18	25	8	30	13	16	24	13	17	22	15	4	13	7	5	39	24	20	5	12	2	10	12	2	32	14	17	21	14	17	0.03579	0.024541	0.011259	0.049246	0.045027	0.01749	0.022865	0.040079	0.009988	0.036209	0.019423	0.017064
Otu000713	600	13	11	2	21	30	14	109	77	20	29	24	13	28	21	5	13	19	2	13	8	2	5	7	7	6	1	2	7	7	1	19	17	6	18	16	7	0.018611	0.016872	0.002252	0.028727	0.048243	0.016324	0.138458	0.123443	0.02497	0.035002	0.035858	0.013864
Otu000714	600	24	21	23	3	1	1	5	8	3	14	10	16	58	41	47	4	4	2	64	47	21	20	19	20	1	1	2	1	1	3	19	12	16	32	14	22	0.034358	0.03221	0.025895	0.004104	0.001608	0.001166	0.006351	0.012825	0.003745	0.016897	0.014941	0.017064
Otu000715	596	1	2	7	21	30	161	14	9	6	2	5	9	8	9	21	1	4	11	2	9	32	4	5	9	0	0	2	2	0	1	2	8	32	20	33	114	0.001432	0.003068	0.007881	0.028727	0.048243	0.187722	0.017784	0.014428	0.007491	0.002414	0.00747	0.009598
Otu000716	595	1	1	12	2	1	11	5	1	18	0	3	12	4	6	42	7	2	16	4	10	63	12	4	79	7	6	23	8	3	15	0	3	3	22	23	166	0.001432	0.001534	0.013511	0.002736	0.001608	0.012826	0.006351	0.001603	0.022473	0	0.004482	0.012798
Otu000717	594	5	6	6	7	8	9	18	11	11	44	20	22	23	23	13	25	16	12	32	24	8	49	36	30	17	17	8	6	8	6	14	13	2	17	14	14	0.007158	0.009203	0.006755	0.009576	0.012865	0.010494	0.022865	0.017635	0.013733	0.053106	0.029882	0.023463
Otu000718	593	15	64	60	6	11	12	4	1	3	0	3	5	8	6	11	5	26	27	9	53	55	6	20	27	4	5	5	6	13	12	11	41	41	2	10	6	0.021474	0.098163	0.067553	0.008208	0.017689	0.013992	0.005081	0.001603	0.003745	0	0.004482	0.005332
Otu000719	593	11	16	17	29	33	33	3	7	0	7	6	4	20	19	11	23	11	7	28	21	25	58	41	28	17	12	6	11	14	7	6	5	9	16	13	19	0.015748	0.024541	0.01914	0.039671	0.053067	0.038477	0.003811	0.011222	0	0.008449	0.008965	0.004266
Otu000720	591	9	15	4	8	11	7	14	14	2	7	10	4	6	9	3	12	14	3	34	34	9	27	24	10	77	50	21	43	61	21	9	4	6	4	4	1	0.012884	0.023007	0.004504	0.010944	0.017689	0.008162	0.017784	0.022444	0.002497	0.008449	0.014941	0.004266
Otu000721	590	15	10	20	3	4	1	50	38	29	26	26	21	8	2	1	28	21	12	34	33	22	28	20	14	13	12	4	4	4	6	24	28	20	4	3	2	0.021474	0.015338	0.022518	0.004104	0.006432	0.001166	0.063513	0.06092	0.036206	0.031381	0.038847	0.022396
Otu000722	589	2	4	10	5	6	6	1	0	3	2	2	13	4	3	4	3	0	6	0	1	3	3	3	6	48	36	110	67	45	154	2	7	8	5	3	14	0.002863	0.006135	0.011259	0.00684	0.009649	0.006996	0.00127	0	0.003745	0.002414	0.002988	0.013864
Otu000723	588	7	9	5	46	45	54	11	6	5	37	38	35	6	6	9	9	6	1	4	2	0	8	1	3	2	1	10	4	3	1	24	33	31	51	31	44	0.010021	0.013804	0.005629	0.062926	0.072365	0.062963	0.013973	0.009619	0.006242	0.044657	0.056776	0.037327
Otu000724	588	7	6	5	3	3	2	5	3	0	3	2	2	14	16	11	14	6	8	87	50	30	129	94	53	7	1	4	1	5	8	2	0	3	1	3	0	0.010021	0.009203	0.005629	0.004104	0.004824	0.002332	0.006351	0.004809	0	0.003621	0.002988	0.002133
Otu000725	588	12	12	7	3	5	1	130	94	55	12	9	11	21	14	12	10	3	1	33	21	9	8	2	5	14	6	4	9	5	2	18	24	16	0	0	0	0.017179	0.018405	0.007881	0.004104	0.008041	0.001166	0.165134	0.150697	0.068667	0.014483	0.013447	0.011731
Otu000726	587	18	25	50	7	8	25	18	12	19	27	14	35	17	12	13	23	10	24	24	21	31	13	17	25	10	3	19	2	0	4	11	13	29	2	2	4	0.025769	0.038345	0.056294	0.009576	0.012865	0.029149	0.022865	0.019238	0.023721	0.032588	0.020917	0.037327
Otu000727	587	12	9	15	5	7	12	123	88	45	60	24	37	1	1	0	14	7	11	1	1	0	3	0	0	7	4	7	6	4	12	17	16	13	12	5	8	0.017179	0.013804	0.016888	0.00684	0.011257	0.013992	0.156242	0.141078	0.056182	0.072417	0.035858	0.03946
Otu000728	585	0	1	4	15	20	122	71	26	52	0	1	4	1	0	1	3	4	13	0	2	2	1	0	2	0	0	0	0	1	0	1	2	9	27	47	153	0	0.001534	0.004504	0.020519	0.032162	0.142249	0.090189	0.041682	0.064921	0	0.001494	0.004266
Otu000729	584	2	3	3	63	44	55	80	42	22	46	44	60	4	3	2	0	0	0	0	0	0	2	0	0	0	0	0	2	1	0	37	35	33	0	1	0	0.002863	0.004601	0.003378	0.086181	0.070757	0.064129	0.101621	0.067333	0.027467	0.05552	0.06574	0.063989
Otu000730	584	3	15	48	3	4	10	47	10	34	6	6	17	6	3	11	7	19	62	2	4	15	1	5	6	0	0	0	0	2	0	18	45	143	5	6	21	0.004295	0.023007	0.054042	0.004104	0.006432	0.01166	0.059702	0.016032	0.042449	0.007242	0.008965	0.01813
Otu000731	583	26	19	22	62	56	43	3	3	1	4	9	9	10	7	1	15	12	9	15	6	2	25	29	18	0	1	2	0	0	1	8	7	6	45	45	62	0.037222	0.029142	0.024769	0.084813	0.090054	0.050137	0.003811	0.004809	0.001248	0.004828	0.013447	0.009598
Otu000732	581	9	5	5	81	57	43	4	7	22	4	4	8	29	25	10	15	17	5	5	7	0	26	12	5	1	2	0	3	4	0	5	5	8	48	41	59	0.012884	0.007669	0.005629	0.110804	0.091662	0.050137	0.005081	0.011222	0.027467	0.004828	0.005976	0.008532
Otu000733	579	2	7	15	0	2	18	6	0	5	4	3	15	6	4	26	7	12	33	4	23	61	2	9	22	0	9	8	5	9	13	4	10	39	26	33	137	0.002863	0.010737	0.016888	0	0.003216	0.020988	0.007622	0	0.006242	0.004828	0.004482	0.015997
Otu000734	579	16	14	8	15	17	13	7	3	5	10	7	4	29	22	20	46	28	15	34	14	17	37	9	18	25	24	14	24	14	10	4	13	11	10	14	8	0.022906	0.021473	0.009007	0.020519	0.027338	0.015158	0.008892	0.004809	0.006242	0.01207	0.010459	0.004266
Otu000735	579	5	2	0	8	10	12	2	8	0	6	7	10	2	4	4	2	3	0	8	1	2	4	2	1	57	60	29	121	99	80	2	4	5	5	4	10	0.007158	0.003068	0	0.010944	0.016081	0.013992	0.002541	0.012825	0	0.007242	0.010459	0.010665
Otu000736	578	2	4	29	8	12	93	4	3	11	4	0	33	11	7	37	12	13	46	4	3	18	3	5	12	5	4	29	3	3	30	2	3	32	20	9	64	0.002863	0.006135	0.032651	0.010944	0.019297	0.108436	0.005081	0.004809	0.013733	0.004828	0	0.035194
Otu000737	575	1	5	16	5	8	40	3	1	14	0	0	10	17	7	53	15	10	50	10	6	66	3	4	36	10	6	32	6	6	38	9	5	64	2	3	14	0.001432	0.007669	0.018014	0.00684	0.012865	0.046639	0.003811	0.001603	0.017479	0	0	0.010665
Otu000738	575	2	0	1	71	38	62	4	0	0	2	3	3	8	6	4	66	39	34	7	6	2	4	4	6	5	9	3	23	37	14	0	3	0	38	35	36	0.002863	0	0.001126	0.097125	0.061108	0.072291	0.005081	0	0	0.002414	0.004482	0.003199
Otu000739	574	11	8	12	34	32	31	10	13	8	19	21	32	11	11	7	17	12	9	13	21	6	14	14	9	22	14	7	19	17	9	11	11	12	26	25	26	0.015748	0.01227	0.013511	0.04651	0.051459	0.036145	0.012703	0.020841	0.009988	0.022932	0.031376	0.034128
Otu000740	574	13	17	45	7	4	12	14	6	22	7	7	21	20	8	26	14	8	14	36	25	58	26	22	57	3	2	2	3	1	1	17	18	28	2	1	7	0.018611	0.026074	0.050665	0.009576	0.006432	0.013992	0.017784	0.009619	0.027467	0.008449	0.010459	0.022396
Otu000741	574	1	1	1	2	1	0	1	4	4	3	2	2	4	0	1	3	2	0	0	2	0	0	0	0	35	34	15	148	148	135	5	8	1	3	3	5	0.001432	0.001534	0.001126	0.002736	0.001608	0	0.00127	0.006413	0.004994	0.003621	0.002988	0.002133
Otu000742	574	23	21	34	0	1	1	6	2	1	24	27	33	20	11	21	31	30	16	58	19	28	26	15	14	10	9	10	13	9	7	13	26	14	0	1	0	0.032927	0.03221	0.03828	0	0.001608	0.001166	0.007622	0.003206	0.001248	0.028967	0.040341	0.035194
Otu000743	574	2	0	16	0	1	1	27	41	120	4	7	31	7	15	60	2	1	19	6	2	39	20	18	99	0	0	1	1	0	0	4	7	23	0	0	0	0.002863	0	0.018014	0	0.001608	0.001166	0.034297	0.065729	0.149818	0.004828	0.010459	0.033061
Otu000744	574	11	5	2	43	35	37	1	1	1	3	7	7	32	24	23	25	35	17	33	20	18	35	23	21	9	17	7	9	9	3	12	13	10	9	7	10	0.015748	0.007669	0.002252	0.058822	0.056284	0.043141	0.00127	0.001603	0.001248	0.003621	0.010459	0.007465
Otu000745	572	0	0	0	0	0	2	160	39	331	0	0	0	2	0	32	0	0	4	0	0	0	0	0	0	0	0	1	0	0	0	0	0	0	0	0	1	0	0	0	0	0	0.002332	0.203242	0.062523	0.413249	0	0	0
Otu000746	571	18	15	12	14	12	13	18	14	22	17	29	28	6	9	8	8	7	6	21	7	9	23	13	15	15	13	14	26	21	15	41	34	24	10	6	8	0.025769	0.023007	0.013511	0.019151	0.019297	0.015158	0.022865	0.022444	0.027467	0.020518	0.043329	0.029862
Otu000747	571	10	16	13	22	22	5	17	7	2	7	10	11	19	22	8	3	7	4	27	13	7	20	21	16	25	21	16	23	12	19	47	34	20	21	10	14	0.014316	0.024541	0.014637	0.030095	0.035378	0.00583	0.021594	0.011222	0.002497	0.008449	0.014941	0.011731
Otu000748	570	1	4	32	1	8	32	3	5	29	0	5	14	6	2	35	8	17	73	6	10	40	9	16	51	12	3	35	3	3	28	3	4	31	8	3	30	0.001432	0.006135	0.036028	0.001368	0.012865	0.037311	0.003811	0.008016	0.036206	0	0.00747	0.014931
Otu000749	570	8	10	27	4	8	16	3	6	17	4	2	15	26	13	44	10	22	32	20	18	29	38	30	68	8	4	13	4	3	10	6	4	10	11	7	20	0.011453	0.015338	0.030399	0.005472	0.012865	0.018656	0.003811	0.009619	0.021224	0.004828	0.002988	0.015997
Otu000750	568	19	28	28	33	21	30	12	6	3	30	27	29	7	9	3	14	7	7	22	12	7	7	6	6	29	20	29	12	8	8	8	5	7	23	25	21	0.0272	0.042946	0.031525	0.045142	0.03377	0.034979	0.015243	0.009619	0.003745	0.036209	0.040341	0.030928
Otu000751	566	12	11	26	0	1	1	16	6	0	14	9	9	11	7	2	12	7	7	0	1	0	1	0	1	92	80	48	71	58	57	2	0	0	1	1	2	0.017179	0.016872	0.029273	0	0.001608	0.001166	0.020324	0.009619	0	0.016897	0.013447	0.009598
Otu000752	565	0	0	2	0	1	0	0	78	478	0	1	0	0	0	2	0	0	0	0	0	1	0	1	0	0	1	0	0	0	0	0	0	0	0	0	0	0	0	0.002252	0	0.001608	0	0	0.125046	0.596776	0	0.001494	0
Otu000753	565	9	7	5	15	12	13	5	7	9	9	3	6	9	12	5	10	3	4	3	4	1	4	9	3	67	63	46	77	61	47	8	8	5	9	2	5	0.012884	0.010737	0.005629	0.020519	0.019297	0.015158	0.006351	0.011222	0.011236	0.010863	0.004482	0.006399
Otu000754	565	16	19	196	0	0	1	1	0	7	0	1	12	7	4	39	27	23	143	5	0	8	2	1	9	3	1	11	0	0	9	6	0	10	3	0	1	0.022906	0.029142	0.220674	0	0	0.001166	0.00127	0	0.008739	0	0.001494	0.012798
Otu000755	563	85	92	83	0	1	0	5	3	4	13	15	15	4	4	3	16	14	12	2	4	0	16	13	10	10	3	1	5	2	1	39	48	36	2	2	0	0.121686	0.141109	0.093448	0	0.001608	0	0.006351	0.004809	0.004994	0.01569	0.022411	0.015997
Otu000756	562	7	11	13	17	10	31	17	14	35	10	5	17	34	40	79	2	0	3	5	5	5	31	17	26	0	4	3	1	2	5	3	3	5	25	25	52	0.010021	0.016872	0.014637	0.023255	0.016081	0.036145	0.021594	0.022444	0.043697	0.01207	0.00747	0.01813
Otu000757	562	10	15	44	3	11	31	1	3	9	5	5	21	11	22	66	14	21	53	17	5	27	18	14	27	10	8	6	11	5	9	12	10	11	4	7	16	0.014316	0.023007	0.049539	0.004104	0.017689	0.036145	0.00127	0.004809	0.011236	0.006035	0.00747	0.022396
Otu000758	561	0	0	5	1	0	8	0	0	2	9	9	96	46	45	284	0	2	15	1	0	9	1	0	8	0	0	1	1	1	0	0	0	3	2	3	9	0	0	0.005629	0.001368	0	0.009328	0	0	0.002497	0.010863	0.013447	0.102383
Otu000759	560	17	13	1	25	29	10	13	17	3	5	17	5	14	18	1	11	10	5	19	28	3	23	18	8	40	46	13	53	38	4	11	14	5	11	7	5	0.024337	0.019939	0.001126	0.034199	0.046635	0.01166	0.016513	0.027254	0.003745	0.006035	0.0254	0.005332
Otu000760	560	8	8	2	8	8	11	24	20	13	13	17	6	28	18	12	13	7	5	29	32	9	37	24	21	4	10	14	8	6	14	7	13	6	37	41	27	0.011453	0.01227	0.002252	0.010944	0.012865	0.012826	0.030486	0.032063	0.01623	0.01569	0.0254	0.006399
Otu000761	560	5	9	19	0	0	0	3	0	1	1	0	1	61	46	67	17	24	40	47	66	93	13	16	21	4	0	3	0	2	0	0	0	0	1	0	0	0.007158	0.013804	0.021392	0	0	0	0.003811	0	0.001248	0.001207	0	0.001066
Otu000762	559	4	4	7	8	6	2	4	7	1	6	2	0	7	6	4	12	17	7	16	12	7	21	9	6	83	80	39	70	51	39	1	3	3	4	6	5	0.005726	0.006135	0.007881	0.010944	0.009649	0.002332	0.005081	0.011222	0.001248	0.007242	0.002988	0
Otu000763	559	10	10	13	14	10	13	15	9	14	29	23	30	22	18	25	14	11	7	16	10	6	25	11	22	17	12	21	13	16	11	21	14	18	14	8	17	0.014316	0.015338	0.014637	0.019151	0.016081	0.015158	0.019054	0.014428	0.017479	0.035002	0.034364	0.031995
Otu000764	559	1	4	17	3	11	48	28	8	29	3	2	7	7	9	26	14	23	78	0	5	18	15	15	65	2	5	23	6	14	38	0	4	11	1	6	13	0.001432	0.006135	0.01914	0.004104	0.017689	0.055967	0.035567	0.012825	0.036206	0.003621	0.002988	0.007465
Otu000765	558	3	8	4	20	9	6	12	5	7	9	7	6	9	7	4	26	15	7	17	15	5	17	19	9	56	56	25	42	61	38	10	4	5	6	3	6	0.004295	0.01227	0.004504	0.027359	0.014473	0.006996	0.015243	0.008016	0.008739	0.010863	0.010459	0.006399
Otu000766	557	12	10	3	32	18	21	1	6	5	6	2	8	15	15	12	23	19	9	22	27	15	55	23	36	32	24	14	20	19	13	3	11	6	5	5	10	0.017179	0.015338	0.003378	0.043774	0.028946	0.024486	0.00127	0.009619	0.006242	0.007242	0.002988	0.008532
Otu000767	555	120	111	121	2	0	0	8	8	3	26	17	15	21	9	11	26	21	16	6	2	4	0	2	0	0	0	0	1	1	0	2	1	1	0	0	0	0.171792	0.170251	0.136232	0.002736	0	0	0.010162	0.012825	0.003745	0.031381	0.0254	0.015997
Otu000768	551	3	10	39	0	0	4	0	1	8	0	1	0	25	24	163	17	13	53	17	9	72	9	15	41	0	1	1	2	0	0	5	1	10	1	1	5	0.004295	0.015338	0.04391	0	0	0.004664	0	0.001603	0.009988	0	0.001494	0
Otu000769	551	4	4	0	7	4	7	0	0	0	0	1	1	11	10	13	17	25	22	64	52	27	95	82	64	3	9	4	3	2	0	8	5	6	0	0	1	0.005726	0.006135	0	0.009576	0.006432	0.008162	0	0	0	0	0.001494	0.001066
Otu000770	550	0	0	0	0	0	0	1	0	1	4	0	0	9	2	6	0	2	1	1	0	1	4	3	3	131	79	67	109	69	55	1	0	1	0	0	0	0	0	0	0	0	0	0.00127	0	0.001248	0.004828	0	0
Otu000771	546	0	1	5	5	11	41	8	5	6	1	6	5	21	14	37	13	21	63	5	20	67	6	19	62	1	5	11	5	8	11	0	1	9	7	8	38	0	0.001534	0.005629	0.00684	0.017689	0.047805	0.010162	0.008016	0.007491	0.001207	0.008965	0.005332
Otu000772	546	1	3	48	7	3	45	3	0	13	3	0	21	4	1	38	4	6	42	3	1	24	3	7	32	19	3	78	12	6	71	3	4	23	3	3	9	0.001432	0.004601	0.054042	0.009576	0.004824	0.052469	0.003811	0	0.01623	0.003621	0	0.022396
Otu000773	545	8	2	7	27	17	18	12	6	1	2	11	7	13	21	7	63	38	38	33	20	10	33	10	11	13	11	11	10	9	5	6	5	4	18	21	17	0.011453	0.003068	0.007881	0.036935	0.027338	0.020988	0.015243	0.009619	0.001248	0.002414	0.016435	0.007465
Otu000774	544	4	6	0	6	3	4	3	5	4	6	0	2	6	6	3	9	6	6	33	32	12	48	35	16	57	47	45	60	32	32	2	4	2	4	2	2	0.005726	0.009203	0	0.008208	0.004824	0.004664	0.003811	0.008016	0.004994	0.007242	0	0.002133
Otu000775	542	10	4	8	46	41	37	5	3	3	5	9	9	28	24	17	10	4	5	36	38	15	25	25	19	4	7	5	11	9	6	6	4	4	19	22	19	0.014316	0.006135	0.009007	0.062926	0.065932	0.043141	0.006351	0.004809	0.003745	0.006035	0.013447	0.009598
Otu000776	541	0	0	0	2	0	3	1	0	4	0	1	0	40	39	208	0	1	0	49	31	117	3	3	30	1	0	0	0	0	0	0	6	2	0	0	0	0	0	0	0.002736	0	0.003498	0.00127	0	0.004994	0	0.001494	0
Otu000777	541	8	10	9	5	0	0	6	1	13	6	3	5	9	3	9	10	6	10	8	9	9	24	21	17	62	36	61	53	39	68	3	6	4	1	2	5	0.011453	0.015338	0.010133	0.00684	0	0	0.007622	0.001603	0.01623	0.007242	0.004482	0.005332
Otu000778	541	7	3	1	25	14	17	6	0	3	2	1	4	46	41	25	29	25	12	13	14	8	46	33	12	6	17	2	32	15	11	0	2	3	24	22	20	0.010021	0.004601	0.001126	0.034199	0.022513	0.019822	0.007622	0	0.003745	0.002414	0.001494	0.004266
Otu000779	540	0	2	0	7	8	7	8	9	3	17	12	12	7	13	3	5	6	1	7	8	2	10	3	3	57	76	34	72	66	45	7	4	8	8	6	4	0	0.003068	0	0.009576	0.012865	0.008162	0.010162	0.014428	0.003745	0.020518	0.017929	0.012798
Otu000780	540	2	6	1	3	2	2	76	66	24	47	40	31	14	7	12	15	6	9	7	5	5	8	5	7	16	14	9	5	19	13	22	11	15	8	5	3	0.002863	0.009203	0.001126	0.004104	0.003216	0.002332	0.09654	0.105808	0.029964	0.056727	0.059764	0.033061
Otu000781	540	0	1	0	0	1	0	1	0	0	0	0	0	13	8	11	0	0	0	237	153	96	7	3	2	0	0	3	1	1	0	0	0	0	1	0	1	0	0.001534	0	0	0.001608	0	0.00127	0	0	0	0	0
Otu000782	533	7	11	37	5	5	25	7	3	9	8	1	10	14	19	44	9	18	25	21	15	39	28	26	64	7	9	8	6	1	14	3	8	6	5	4	12	0.010021	0.016872	0.041658	0.00684	0.008041	0.029149	0.008892	0.004809	0.011236	0.009656	0.001494	0.010665
Otu000783	532	0	0	0	0	0	1	0	97	429	0	0	0	0	0	0	0	1	1	0	0	0	0	0	0	0	0	1	0	1	0	0	0	1	0	0	0	0	0	0	0	0	0.001166	0	0.155506	0.535601	0	0	0
Otu000784	532	0	0	11	2	8	37	1	1	1	0	0	7	10	13	103	16	11	80	8	9	46	15	13	89	2	0	2	1	0	1	4	5	21	2	2	11	0	0	0.012385	0.002736	0.012865	0.043141	0.00127	0.001603	0.001248	0	0	0.007465
Otu000785	531	10	14	9	26	22	8	11	6	0	22	15	12	19	7	5	116	65	34	8	5	4	25	12	4	0	0	0	0	0	1	13	19	9	10	10	10	0.014316	0.021473	0.010133	0.035567	0.035378	0.009328	0.013973	0.009619	0	0.026553	0.022411	0.012798
Otu000786	531	0	1	8	0	0	3	2	1	3	0	0	9	0	2	7	1	0	1	46	40	328	4	2	7	8	3	33	4	1	15	0	0	2	0	0	0	0	0.001534	0.009007	0	0	0.003498	0.002541	0.001603	0.003745	0	0	0.009598
Otu000787	529	1	0	0	0	2	0	0	0	0	0	1	0	1	1	0	0	1	0	8	3	5	3	6	0	154	129	100	42	36	32	1	2	0	1	0	0	0.001432	0	0	0	0.003216	0	0	0	0	0	0.001494	0
Otu000788	529	11	4	3	7	3	2	14	65	304	16	3	4	15	7	4	10	2	2	3	0	1	1	0	0	8	4	8	3	8	10	3	2	1	1	0	0	0.015748	0.006135	0.003378	0.009576	0.004824	0.002332	0.017784	0.104205	0.37954	0.019311	0.004482	0.004266
Otu000789	529	0	1	1	0	0	0	0	0	0	0	0	0	1	2	1	0	0	3	0	1	0	1	2	5	14	40	108	52	58	222	0	1	15	0	0	1	0	0.001534	0.001126	0	0	0	0	0	0	0	0	0
Otu000790	528	12	11	17	48	52	34	6	4	4	15	10	4	14	18	11	31	21	14	11	12	8	24	11	11	8	10	4	4	4	1	11	7	7	29	16	24	0.017179	0.016872	0.01914	0.065662	0.083621	0.039643	0.007622	0.006413	0.004994	0.018104	0.014941	0.004266
Otu000791	528	2	5	3	10	4	7	2	2	8	1	1	3	3	5	1	4	2	3	3	0	2	5	1	2	101	87	51	88	65	48	2	2	0	2	2	1	0.002863	0.007669	0.003378	0.01368	0.006432	0.008162	0.002541	0.003206	0.009988	0.001207	0.001494	0.003199
Otu000792	527	18	10	25	8	3	16	10	9	15	3	5	15	24	17	42	39	30	38	9	12	8	18	16	12	3	5	11	2	4	4	15	13	27	15	11	15	0.025769	0.015338	0.028147	0.010944	0.004824	0.018656	0.012703	0.014428	0.018727	0.003621	0.00747	0.015997
Otu000793	525	8	5	2	65	40	37	12	3	1	4	1	1	21	24	29	31	18	16	12	12	1	41	28	17	5	1	5	4	1	1	4	6	2	26	16	25	0.011453	0.007669	0.002252	0.088917	0.064324	0.043141	0.015243	0.004809	0.001248	0.004828	0.001494	0.001066
Otu000794	524	3	9	7	104	92	158	0	0	0	0	1	4	0	2	1	0	0	0	6	4	8	0	0	0	10	6	6	9	11	16	4	3	5	17	9	29	0.004295	0.013804	0.007881	0.142267	0.147946	0.184224	0	0	0	0	0.001494	0.004266
Otu000795	523	8	11	3	93	36	46	0	2	0	2	2	3	14	14	11	38	27	21	23	15	4	40	27	18	11	7	4	4	2	7	0	4	1	8	9	8	0.011453	0.016872	0.003378	0.12722	0.057892	0.053635	0	0.003206	0	0.002414	0.002988	0.003199
Otu000796	523	10	6	10	1	3	0	6	12	8	50	25	33	17	7	6	4	5	4	19	6	4	9	11	6	21	27	13	7	8	8	49	54	47	7	9	11	0.014316	0.009203	0.011259	0.001368	0.004824	0	0.007622	0.019238	0.009988	0.060348	0.037352	0.035194
Otu000797	523	10	4	1	31	20	23	10	7	11	12	16	21	13	8	4	7	5	5	14	11	3	12	10	8	39	20	21	33	40	19	24	11	15	9	14	12	0.014316	0.006135	0.001126	0.042407	0.032162	0.026817	0.012703	0.011222	0.013733	0.014483	0.023906	0.022396
Otu000798	521	19	16	125	1	1	15	1	4	14	2	5	17	4	2	4	10	16	68	6	2	24	14	13	37	5	4	31	2	5	16	4	4	19	1	4	6	0.0272	0.024541	0.140736	0.001368	0.001608	0.01749	0.00127	0.006413	0.017479	0.002414	0.00747	0.01813
Otu000799	521	0	8	41	4	10	40	2	3	15	3	3	29	2	5	23	11	6	47	9	2	25	14	16	52	9	7	31	11	3	15	4	8	28	4	1	30	0	0.01227	0.046161	0.005472	0.016081	0.046639	0.002541	0.004809	0.018727	0.003621	0.004482	0.030928
Otu000800	520	7	5	110	2	3	25	1	2	17	5	2	40	6	1	31	3	1	12	11	3	61	13	12	81	0	2	14	2	0	7	5	1	32	1	0	2	0.010021	0.007669	0.123847	0.002736	0.004824	0.029149	0.00127	0.003206	0.021224	0.006035	0.002988	0.042659
Otu000801	520	1	4	20	0	3	11	27	9	84	3	3	40	15	18	40	16	5	40	9	9	29	12	7	80	0	1	1	0	0	1	3	2	9	3	1	14	0.001432	0.006135	0.022518	0	0.004824	0.012826	0.034297	0.014428	0.104873	0.003621	0.004482	0.042659
Otu000802	519	5	4	9	0	0	0	11	14	1	60	32	51	22	18	21	13	12	14	1	2	0	56	41	28	3	3	0	1	0	0	31	27	14	15	1	9	0.007158	0.006135	0.010133	0	0	0	0.013973	0.022444	0.001248	0.072417	0.047811	0.054391
Otu000803	519	4	10	13	0	0	1	56	23	35	48	47	101	7	8	13	0	2	1	0	0	1	4	1	3	9	5	9	6	1	5	18	35	53	0	0	0	0.005726	0.015338	0.014637	0	0	0.001166	0.071135	0.036873	0.043697	0.057934	0.070223	0.107715
Otu000804	518	1	1	1	9	7	5	35	23	16	4	1	3	33	15	22	1	0	0	4	3	2	9	8	3	18	14	9	58	61	40	5	11	5	40	25	26	0.001432	0.001534	0.001126	0.012312	0.011257	0.00583	0.044459	0.036873	0.019976	0.004828	0.001494	0.003199
Otu000805	517	8	4	2	27	11	17	7	7	3	8	6	7	15	14	9	13	17	4	11	8	2	19	11	11	49	45	25	49	37	32	5	5	1	13	8	7	0.011453	0.006135	0.002252	0.036935	0.017689	0.019822	0.008892	0.011222	0.003745	0.009656	0.008965	0.007465
Otu000806	517	12	11	53	14	10	29	3	2	6	20	7	54	10	13	22	2	2	6	12	5	22	6	6	11	5	2	7	1	2	5	26	23	68	11	5	24	0.017179	0.016872	0.059672	0.019151	0.016081	0.033813	0.003811	0.003206	0.007491	0.024139	0.010459	0.05759
Otu000807	515	11	5	4	54	50	39	2	6	15	6	1	4	14	13	8	14	16	11	31	14	8	20	8	18	2	2	1	2	3	0	2	0	2	41	46	42	0.015748	0.007669	0.004504	0.073869	0.080405	0.045473	0.002541	0.009619	0.018727	0.007242	0.001494	0.004266
Otu000808	515	7	3	5	11	13	11	7	8	1	13	9	7	14	15	10	39	20	12	16	30	26	51	22	16	20	18	16	23	16	13	6	9	8	7	5	8	0.010021	0.004601	0.005629	0.015047	0.020905	0.012826	0.008892	0.012825	0.001248	0.01569	0.013447	0.007465
Otu000809	513	2	3	27	1	1	10	2	0	2	0	0	5	2	1	24	13	10	52	0	3	17	5	4	29	22	14	167	7	8	72	0	1	4	0	0	5	0.002863	0.004601	0.030399	0.001368	0.001608	0.01166	0.002541	0	0.002497	0	0	0.005332
Otu000810	512	8	10	6	25	18	12	3	4	3	7	3	3	31	22	14	20	19	14	21	16	12	33	20	20	27	28	17	17	20	10	5	6	6	9	13	10	0.011453	0.015338	0.006755	0.034199	0.028946	0.013992	0.003811	0.006413	0.003745	0.008449	0.004482	0.003199
Otu000811	512	16	8	13	14	15	8	18	11	3	13	12	10	17	21	8	9	9	4	19	13	4	38	26	28	29	17	8	16	20	12	14	14	13	15	9	8	0.022906	0.01227	0.014637	0.019151	0.024122	0.009328	0.022865	0.017635	0.003745	0.01569	0.017929	0.010665
Otu000812	512	1	1	18	5	13	90	8	2	9	4	3	25	5	2	28	10	10	18	0	3	21	4	3	11	7	8	33	12	11	42	0	0	2	16	11	76	0.001432	0.001534	0.020266	0.00684	0.020905	0.104938	0.010162	0.003206	0.011236	0.004828	0.004482	0.026662
Otu000813	510	1	0	7	3	0	38	0	0	1	1	0	8	12	6	48	9	8	30	4	7	32	5	10	28	10	13	69	14	9	92	6	5	13	0	1	20	0.001432	0	0.007881	0.004104	0	0.044307	0	0	0.001248	0.001207	0	0.008532
Otu000814	510	4	2	1	10	8	5	3	3	1	3	1	7	11	6	11	17	6	7	13	3	7	6	10	5	73	68	62	44	41	34	4	4	6	6	8	10	0.005726	0.003068	0.001126	0.01368	0.012865	0.00583	0.003811	0.004809	0.001248	0.003621	0.001494	0.007465
Otu000815	508	1	1	0	71	48	55	2	1	4	0	1	0	16	12	12	11	5	4	9	2	4	40	13	26	0	1	0	1	0	0	0	1	2	51	62	52	0.001432	0.001534	0	0.097125	0.077189	0.064129	0.002541	0.001603	0.004994	0	0.001494	0
Otu000816	508	3	2	4	2	4	2	0	0	3	2	0	1	1	1	0	1	2	0	2	2	1	1	2	1	124	97	92	70	40	45	0	0	0	2	0	1	0.004295	0.003068	0.004504	0.002736	0.006432	0.002332	0	0	0.003745	0.002414	0	0.001066
Otu000817	504	17	11	6	29	18	17	36	47	24	63	25	43	18	15	10	1	2	1	1	2	1	6	0	1	2	2	2	3	0	2	31	32	23	4	6	3	0.024337	0.016872	0.006755	0.039671	0.028946	0.019822	0.045729	0.075348	0.029964	0.076038	0.037352	0.045859
Otu000818	503	0	1	2	1	0	0	0	0	0	0	0	0	0	0	0	0	0	0	0	0	0	0	0	0	64	37	76	85	75	161	0	0	0	1	0	0	0	0.001534	0.002252	0.001368	0	0	0	0	0	0	0	0
Otu000819	503	15	16	21	2	0	4	7	6	2	67	43	53	7	5	7	4	3	2	14	9	6	10	5	3	20	20	11	24	17	18	8	5	3	26	18	22	0.021474	0.024541	0.023644	0.002736	0	0.004664	0.008892	0.009619	0.002497	0.080866	0.064246	0.056524
Otu000820	501	34	37	24	2	1	1	5	8	60	4	2	4	15	8	3	10	6	6	22	9	9	54	57	34	14	16	9	16	14	1	7	2	6	0	0	1	0.048674	0.05675	0.027021	0.002736	0.001608	0.001166	0.006351	0.012825	0.074909	0.004828	0.002988	0.004266
Otu000821	501	11	11	10	2	0	0	1	6	0	2	5	5	2	4	3	30	31	27	48	47	41	60	43	30	26	14	7	9	8	8	0	4	2	1	1	2	0.015748	0.016872	0.011259	0.002736	0	0	0.00127	0.009619	0	0.002414	0.00747	0.005332
Otu000822	501	0	6	18	0	3	29	6	6	47	3	7	69	7	5	58	5	5	29	8	1	20	2	4	12	5	2	19	2	2	25	2	7	31	3	7	46	0	0.009203	0.020266	0	0.004824	0.033813	0.007622	0.009619	0.058679	0.003621	0.010459	0.073587
Otu000823	501	33	22	25	7	4	2	32	19	13	27	18	27	15	6	4	16	13	1	29	15	5	17	18	3	20	22	10	10	16	13	14	10	8	3	2	2	0.047243	0.033743	0.028147	0.009576	0.006432	0.002332	0.040648	0.03046	0.01623	0.032588	0.026894	0.028795
Otu000824	499	3	1	15	6	6	71	1	2	8	0	1	15	5	6	30	8	6	40	10	4	49	4	10	41	8	2	60	8	10	35	4	1	11	2	2	14	0.004295	0.001534	0.016888	0.008208	0.009649	0.082784	0.00127	0.003206	0.009988	0	0.001494	0.015997
Otu000825	499	12	16	10	4	6	6	5	4	0	5	2	1	9	11	4	21	19	9	9	9	14	9	2	2	55	48	39	67	36	40	6	5	6	5	2	1	0.017179	0.024541	0.011259	0.005472	0.009649	0.006996	0.006351	0.006413	0	0.006035	0.002988	0.001066
Otu000826	499	11	16	10	21	18	12	14	15	1	26	13	10	26	25	10	26	17	9	22	18	8	17	12	9	15	14	6	7	9	2	10	13	4	26	17	10	0.015748	0.024541	0.011259	0.028727	0.028946	0.013992	0.017784	0.024047	0.001248	0.031381	0.019423	0.010665
Otu000827	499	1	1	23	0	3	18	0	1	6	2	5	54	11	4	34	4	6	17	4	2	42	20	17	131	5	1	12	2	0	7	0	5	31	2	2	26	0.001432	0.001534	0.025895	0	0.004824	0.020988	0	0.001603	0.007491	0.002414	0.00747	0.05759
Otu000828	499	25	14	22	24	13	29	37	13	14	27	16	12	13	14	10	2	3	0	14	3	2	10	6	2	1	1	0	1	1	2	38	51	49	15	6	9	0.03579	0.021473	0.024769	0.032831	0.020905	0.033813	0.047	0.020841	0.017479	0.032588	0.023906	0.012798
Otu000829	496	10	13	8	5	4	6	10	5	3	18	11	11	9	6	14	14	17	12	33	33	22	44	33	30	10	9	8	25	16	3	14	21	6	7	5	1	0.014316	0.019939	0.009007	0.00684	0.006432	0.006996	0.012703	0.008016	0.003745	0.021725	0.016435	0.011731
Otu000830	494	94	3	1	32	18	20	14	5	31	5	6	0	9	2	1	1	1	0	13	6	4	62	41	35	29	18	14	3	5	3	3	0	3	7	2	3	0.13457	0.004601	0.001126	0.043774	0.028946	0.02332	0.017784	0.008016	0.038703	0.006035	0.008965	0
Otu000831	494	9	3	4	8	10	6	26	15	10	18	19	21	15	16	19	72	31	33	17	10	7	24	17	13	0	0	1	0	3	0	8	10	6	13	15	15	0.012884	0.004601	0.004504	0.010944	0.016081	0.006996	0.033027	0.024047	0.012485	0.021725	0.028388	0.022396
Otu000832	494	10	1	4	11	8	10	5	1	2	54	45	53	4	2	7	13	5	4	14	3	7	6	10	9	30	30	21	27	17	18	0	0	2	21	18	22	0.014316	0.001534	0.004504	0.015047	0.012865	0.01166	0.006351	0.001603	0.002497	0.065176	0.067234	0.056524
Otu000833	493	5	2	3	28	22	17	19	9	9	54	35	41	13	4	11	28	23	13	17	17	3	22	19	10	1	1	0	1	0	0	6	9	6	16	14	15	0.007158	0.003068	0.003378	0.038303	0.035378	0.019822	0.024135	0.014428	0.011236	0.065176	0.052293	0.043726
Otu000834	491	13	8	8	26	17	28	5	3	3	4	3	6	15	12	6	9	6	7	54	39	21	58	35	30	13	9	9	6	5	4	6	4	2	6	6	5	0.018611	0.01227	0.009007	0.035567	0.027338	0.032647	0.006351	0.004809	0.003745	0.004828	0.004482	0.006399
Otu000835	491	3	0	1	1	1	1	163	111	50	5	1	3	1	0	0	1	0	0	0	1	0	2	0	0	1	1	0	2	0	0	0	0	0	46	42	54	0.004295	0	0.001126	0.001368	0.001608	0.001166	0.207052	0.17795	0.062424	0.006035	0.001494	0.003199
Otu000836	491	10	11	5	34	21	29	8	3	2	14	9	7	17	10	10	14	15	4	17	5	10	36	22	13	5	6	0	2	2	1	8	8	8	41	44	40	0.014316	0.016872	0.005629	0.04651	0.03377	0.033813	0.010162	0.004809	0.002497	0.016897	0.013447	0.007465
Otu000837	490	1	3	27	5	9	56	0	3	26	6	10	47	5	2	34	0	3	9	3	2	11	7	2	13	2	1	19	6	1	13	1	6	22	10	13	112	0.001432	0.004601	0.030399	0.00684	0.014473	0.065295	0	0.004809	0.032461	0.007242	0.014941	0.050125
Otu000838	490	1	3	48	0	1	20	1	5	26	1	3	34	14	9	47	15	4	44	3	8	17	18	10	57	3	3	23	2	1	15	2	5	44	1	0	2	0.001432	0.004601	0.054042	0	0.001608	0.02332	0.00127	0.008016	0.032461	0.001207	0.004482	0.03626
Otu000839	490	6	12	26	4	9	33	3	3	5	4	3	8	14	20	27	18	27	56	0	0	7	19	13	49	5	4	4	4	3	5	16	3	17	23	6	34	0.00859	0.018405	0.029273	0.005472	0.014473	0.038477	0.003811	0.004809	0.006242	0.004828	0.004482	0.008532
Otu000840	489	5	6	10	7	4	2	101	80	52	11	5	8	14	9	7	7	10	2	10	5	3	10	6	7	2	4	1	0	1	0	8	5	2	31	26	28	0.007158	0.009203	0.011259	0.009576	0.006432	0.002332	0.128296	0.128252	0.064921	0.013277	0.00747	0.008532
Otu000841	489	2	3	45	0	0	3	3	1	7	3	0	4	2	2	29	4	10	62	11	17	80	25	26	125	1	0	7	2	3	8	0	0	1	0	0	3	0.002863	0.004601	0.050665	0	0	0.003498	0.003811	0.001603	0.008739	0.003621	0	0.004266
Otu000842	489	11	4	5	5	1	5	2	3	2	24	21	10	5	0	1	10	14	11	13	1	1	1	2	3	71	61	35	57	50	35	10	2	9	1	0	3	0.015748	0.006135	0.005629	0.00684	0.001608	0.00583	0.002541	0.004809	0.002497	0.028967	0.031376	0.010665
Otu000843	486	0	0	3	0	0	1	0	1	5	0	2	1	17	9	101	17	9	96	7	10	82	8	9	76	1	2	4	0	0	6	1	1	15	0	1	1	0	0	0.003378	0	0	0.001166	0	0.001603	0.006242	0	0.002988	0.001066
Otu000844	486	0	0	1	2	2	1	1	0	1	0	2	0	0	0	1	2	0	0	0	0	0	1	1	0	54	52	91	80	56	137	0	0	1	0	0	0	0	0	0.001126	0.002736	0.003216	0.001166	0.00127	0	0.001248	0	0.002988	0
Otu000845	484	4	8	6	6	8	2	21	12	26	18	9	24	72	57	51	4	3	2	10	4	7	20	22	13	1	1	5	0	0	0	12	3	4	13	24	12	0.005726	0.01227	0.006755	0.008208	0.012865	0.002332	0.026675	0.019238	0.032461	0.021725	0.013447	0.025596
Otu000846	484	3	7	22	0	2	5	5	1	8	0	1	5	19	19	79	18	13	80	9	7	62	8	14	55	2	1	6	0	0	1	2	4	20	0	0	6	0.004295	0.010737	0.024769	0	0.003216	0.00583	0.006351	0.001603	0.009988	0	0.001494	0.005332
Otu000847	484	28	52	99	2	8	8	13	3	4	0	2	2	4	5	9	1	10	11	6	20	21	1	3	8	4	21	19	15	34	30	2	7	15	6	4	7	0.040085	0.079757	0.111463	0.002736	0.012865	0.009328	0.016513	0.004809	0.004994	0	0.002988	0.002133
Otu000848	481	8	9	8	24	18	24	3	4	17	29	17	19	30	15	13	43	23	24	11	7	11	26	12	4	0	1	1	3	0	0	12	6	5	19	21	14	0.011453	0.013804	0.009007	0.032831	0.028946	0.027983	0.003811	0.006413	0.021224	0.035002	0.0254	0.020263
Otu000849	480	30	24	37	12	3	25	11	10	11	13	11	16	8	10	22	13	13	21	12	5	15	19	8	25	12	18	13	6	7	10	11	10	11	2	3	3	0.042948	0.036811	0.041658	0.016415	0.004824	0.029149	0.013973	0.016032	0.013733	0.01569	0.016435	0.017064
Otu000850	480	7	8	6	25	16	22	8	12	9	30	9	10	13	13	11	27	18	22	35	21	18	16	10	12	5	0	4	2	1	1	9	9	16	24	14	17	0.010021	0.01227	0.006755	0.034199	0.02573	0.025651	0.010162	0.019238	0.011236	0.036209	0.013447	0.010665
Otu000851	480	0	2	0	31	24	30	3	16	134	6	9	6	1	2	0	22	22	8	9	4	10	13	7	4	10	7	5	8	9	9	6	8	0	14	14	27	0	0.003068	0	0.042407	0.038595	0.034979	0.003811	0.02565	0.167297	0.007242	0.013447	0.006399
Otu000852	480	0	0	0	0	0	0	1	62	403	0	0	2	0	0	2	0	0	0	0	0	0	2	0	1	0	0	2	0	2	0	0	0	1	0	0	2	0	0	0	0	0	0	0.00127	0.099396	0.50314	0	0	0.002133
Otu000853	480	11	4	5	26	21	18	4	3	2	4	7	4	14	22	18	42	33	30	12	8	8	39	29	13	10	9	6	2	10	8	7	9	3	17	11	11	0.015748	0.006135	0.005629	0.035567	0.03377	0.020988	0.005081	0.004809	0.002497	0.004828	0.010459	0.004266
Otu000854	477	10	7	9	23	9	8	12	5	3	6	5	3	13	17	22	30	16	15	16	11	7	17	13	9	21	19	16	25	35	16	5	6	11	8	14	15	0.014316	0.010737	0.010133	0.031463	0.014473	0.009328	0.015243	0.008016	0.003745	0.007242	0.00747	0.003199
Otu000855	477	28	34	5	12	23	10	10	14	2	27	23	11	10	18	8	16	15	2	3	4	2	17	13	3	28	20	3	29	21	4	21	13	3	11	12	2	0.040085	0.052149	0.005629	0.016415	0.036986	0.01166	0.012703	0.022444	0.002497	0.032588	0.034364	0.011731
Otu000856	476	8	3	43	3	4	60	0	0	11	1	1	9	9	7	75	4	7	33	7	3	39	10	6	72	1	0	9	0	0	8	4	3	26	0	2	8	0.011453	0.004601	0.048413	0.004104	0.006432	0.069959	0	0	0.013733	0.001207	0.001494	0.009598
Otu000857	475	7	7	47	6	6	37	5	1	12	1	2	29	4	6	38	8	2	20	6	2	34	7	7	25	3	4	23	8	0	25	9	9	29	5	7	34	0.010021	0.010737	0.052917	0.008208	0.009649	0.043141	0.006351	0.001603	0.014982	0.001207	0.002988	0.030928
Otu000858	475	1	6	5	0	0	0	2	1	2	101	108	235	0	0	0	0	3	1	0	1	0	0	0	0	0	1	1	0	3	2	0	1	0	1	0	0	0.001432	0.009203	0.005629	0	0	0	0.002541	0.001603	0.002497	0.121903	0.161363	0.250624
Otu000859	473	12	12	12	18	11	4	23	26	10	31	22	11	24	17	7	6	8	2	18	10	2	17	12	4	9	13	6	11	13	1	16	27	7	17	23	11	0.017179	0.018405	0.013511	0.024623	0.017689	0.004664	0.029216	0.041682	0.012485	0.037416	0.03287	0.011731
Otu000860	473	5	11	16	0	0	1	4	7	19	13	14	45	11	12	39	5	18	15	26	17	49	9	20	26	2	3	7	4	2	7	15	14	36	0	0	1	0.007158	0.016872	0.018014	0	0	0.001166	0.005081	0.011222	0.023721	0.01569	0.020917	0.047992
Otu000861	473	0	0	1	0	2	1	0	0	0	0	1	0	1	0	1	2	5	11	0	0	11	0	0	0	0	0	0	0	0	0	0	1	2	63	68	303	0	0	0.001126	0	0.003216	0.001166	0	0	0	0	0.001494	0
Otu000862	472	0	0	0	1	2	0	1	1	0	0	0	0	0	0	0	2	0	0	0	2	0	2	2	0	78	76	63	88	82	68	3	0	0	0	1	0	0	0	0	0.001368	0.003216	0	0.00127	0.001603	0	0	0	0
Otu000863	472	9	5	5	2	4	2	26	20	10	103	66	68	2	1	4	8	2	3	3	4	2	2	0	0	8	2	2	2	3	7	35	34	25	1	2	0	0.012884	0.007669	0.005629	0.002736	0.006432	0.002332	0.033027	0.032063	0.012485	0.124317	0.09861	0.072521
Otu000864	472	2	2	1	2	5	0	2	6	4	4	3	1	0	2	2	1	2	0	3	1	0	6	2	2	58	47	33	103	103	60	3	3	1	2	2	4	0.002863	0.003068	0.001126	0.002736	0.008041	0	0.002541	0.009619	0.004994	0.004828	0.004482	0.001066
Otu000865	471	2	3	1	69	44	45	5	1	2	3	3	2	24	12	17	7	4	3	15	5	0	26	17	12	7	3	2	1	6	5	9	8	6	37	30	35	0.002863	0.004601	0.001126	0.094389	0.070757	0.052469	0.006351	0.001603	0.002497	0.003621	0.004482	0.002133
Otu000866	471	10	5	4	43	38	27	23	15	7	3	1	4	6	8	3	15	4	4	13	12	6	28	10	15	26	32	14	2	3	2	11	10	8	25	18	16	0.014316	0.007669	0.004504	0.058822	0.061108	0.031481	0.029216	0.024047	0.008739	0.003621	0.001494	0.004266
Otu000867	469	402	1	0	1	0	1	3	5	22	1	0	0	2	4	4	2	0	0	4	0	1	4	0	0	2	0	0	0	2	2	3	0	2	1	0	0	0.575502	0.001534	0	0.001368	0	0.001166	0.003811	0.008016	0.027467	0.001207	0	0
Otu000868	468	30	12	15	24	11	21	10	11	2	5	8	4	36	27	25	26	21	12	18	13	4	8	14	4	8	7	3	9	8	2	13	9	7	10	10	21	0.042948	0.018405	0.016888	0.032831	0.017689	0.024486	0.012703	0.017635	0.002497	0.006035	0.011953	0.004266
Otu000869	467	2	2	1	4	0	1	6	7	3	2	1	0	53	37	29	8	5	2	22	23	13	26	17	7	71	52	50	6	1	1	7	1	0	4	2	1	0.002863	0.003068	0.001126	0.005472	0	0.001166	0.007622	0.011222	0.003745	0.002414	0.001494	0
Otu000870	467	1	4	6	0	0	0	0	0	0	0	0	0	54	35	69	79	64	146	1	1	0	0	1	2	0	0	0	0	0	0	0	2	0	0	1	1	0.001432	0.006135	0.006755	0	0	0	0	0	0	0	0	0
Otu000871	467	21	29	19	10	8	11	8	7	3	15	6	9	8	13	1	16	9	8	25	17	15	11	6	5	21	18	7	14	8	12	18	22	32	13	9	13	0.030064	0.04448	0.021392	0.01368	0.012865	0.012826	0.010162	0.011222	0.003745	0.018104	0.008965	0.009598
Otu000872	466	0	0	0	0	1	0	1	0	0	0	0	0	18	22	18	1	9	5	24	165	130	16	21	19	3	4	0	1	2	0	0	1	2	2	1	0	0	0	0	0	0.001608	0	0.00127	0	0	0	0	0
Otu000873	465	1	0	0	0	0	1	0	0	0	0	0	0	0	0	0	0	0	1	1	0	1	0	1	0	86	67	130	40	65	70	0	1	0	0	0	0	0.001432	0	0	0	0	0.001166	0	0	0	0	0	0
Otu000874	464	1	4	6	14	26	21	4	2	0	1	0	0	64	61	41	7	21	10	2	11	2	7	7	4	2	7	11	7	13	5	1	3	6	29	30	34	0.001432	0.006135	0.006755	0.019151	0.041811	0.024486	0.005081	0.003206	0	0.001207	0	0
Otu000875	463	19	12	16	17	8	9	7	6	19	8	5	0	18	8	7	28	20	15	20	21	9	36	24	15	24	21	16	19	14	14	1	1	0	3	1	2	0.0272	0.018405	0.018014	0.023255	0.012865	0.010494	0.008892	0.009619	0.023721	0.009656	0.00747	0
Otu000876	462	1	4	4	0	0	0	0	3	9	0	0	0	1	0	0	0	1	0	0	1	0	1	1	0	27	31	26	130	130	91	1	0	0	0	0	0	0.001432	0.006135	0.004504	0	0	0	0	0.004809	0.011236	0	0	0
Otu000877	461	0	0	1	0	0	0	0	5	10	0	2	1	1	0	1	0	0	0	0	0	0	0	0	0	13	19	21	80	112	187	0	1	7	0	0	0	0	0	0.001126	0	0	0	0	0.008016	0.012485	0	0.002988	0.001066
Otu000878	461	14	9	8	28	14	24	7	12	10	16	12	12	16	17	15	8	13	5	16	11	2	36	20	18	7	9	2	11	4	6	13	15	13	18	10	10	0.020042	0.013804	0.009007	0.038303	0.022513	0.027983	0.008892	0.019238	0.012485	0.019311	0.017929	0.012798
Otu000879	461	7	7	4	12	4	8	5	6	22	4	7	10	9	4	7	3	5	0	11	4	3	2	7	6	28	34	25	64	73	40	5	1	6	11	8	9	0.010021	0.010737	0.004504	0.016415	0.006432	0.009328	0.006351	0.009619	0.027467	0.004828	0.010459	0.010665
Otu000880	461	16	16	21	11	9	18	7	8	15	32	33	48	6	6	8	22	4	6	9	5	3	17	5	14	5	6	6	8	8	7	17	19	18	13	6	9	0.022906	0.024541	0.023644	0.015047	0.014473	0.020988	0.008892	0.012825	0.018727	0.038623	0.049305	0.051191
Otu000881	460	11	15	10	27	14	16	18	8	5	32	25	28	12	15	7	5	10	7	9	6	1	20	17	17	5	2	0	0	3	4	33	23	19	15	11	10	0.015748	0.023007	0.011259	0.036935	0.022513	0.018656	0.022865	0.012825	0.006242	0.038623	0.037352	0.029862
Otu000882	459	7	5	3	11	11	13	5	4	3	24	11	12	17	14	11	47	21	20	7	4	4	5	3	0	3	4	1	8	4	7	13	10	7	51	43	46	0.010021	0.007669	0.003378	0.015047	0.017689	0.015158	0.006351	0.006413	0.003745	0.028967	0.016435	0.012798
Otu000883	459	12	9	11	0	0	0	27	24	35	3	3	1	72	48	122	3	0	1	28	13	24	2	1	3	0	0	0	0	0	0	9	4	4	0	0	0	0.017179	0.013804	0.012385	0	0	0	0.034297	0.038476	0.043697	0.003621	0.004482	0.001066
Otu000884	459	1	2	7	3	1	4	1	1	0	0	1	0	20	18	5	106	58	43	41	26	22	30	26	12	6	3	3	5	2	0	0	3	1	3	4	1	0.001432	0.003068	0.007881	0.004104	0.001608	0.004664	0.00127	0.001603	0	0	0.001494	0
Otu000885	458	1	2	8	6	2	7	4	5	6	29	21	54	8	4	22	3	0	7	11	5	9	50	27	49	5	1	7	13	13	29	0	1	0	14	11	24	0.001432	0.003068	0.009007	0.008208	0.003216	0.008162	0.005081	0.008016	0.007491	0.035002	0.031376	0.05759
Otu000886	457	6	6	13	0	0	1	2	1	5	6	5	16	0	2	0	1	5	6	0	0	0	0	0	1	7	9	17	8	12	25	75	58	165	1	2	2	0.00859	0.009203	0.014637	0	0	0.001166	0.002541	0.001603	0.006242	0.007242	0.00747	0.017064
Otu000887	455	3	0	0	1	1	0	1	1	0	0	0	0	0	1	1	2	2	1	0	1	0	1	0	0	108	63	44	104	80	38	1	0	1	0	0	0	0.004295	0	0	0.001368	0.001608	0	0.00127	0.001603	0	0	0	0
Otu000888	454	28	21	12	21	12	17	5	5	1	21	16	20	11	11	6	34	25	18	14	9	6	26	21	19	1	3	2	1	1	2	13	16	16	10	6	4	0.040085	0.03221	0.013511	0.028727	0.019297	0.019822	0.006351	0.008016	0.001248	0.025346	0.023906	0.02133
Otu000889	454	4	3	7	3	1	3	190	134	72	1	2	1	0	2	2	2	1	1	1	1	0	3	8	2	0	0	0	1	0	0	1	0	1	2	4	1	0.005726	0.004601	0.007881	0.004104	0.001608	0.003498	0.24135	0.214823	0.089891	0.001207	0.002988	0.001066
Otu000890	453	13	10	28	4	2	1	18	8	9	11	8	23	12	10	25	17	11	16	18	23	19	28	11	17	9	14	17	4	10	16	4	13	15	4	1	4	0.018611	0.015338	0.031525	0.005472	0.003216	0.001166	0.022865	0.012825	0.011236	0.013277	0.011953	0.024529
Otu000891	452	1	1	2	0	1	1	0	0	1	0	0	2	14	12	17	1	6	8	84	88	149	22	15	21	2	0	0	0	0	0	0	0	0	1	2	1	0.001432	0.001534	0.002252	0	0.001608	0.001166	0	0	0.001248	0	0	0.002133
Otu000892	449	2	3	2	19	13	14	9	5	4	4	3	5	12	16	10	6	5	5	2	8	3	6	7	3	33	26	26	60	59	34	3	2	1	15	12	12	0.002863	0.004601	0.002252	0.025991	0.020905	0.016324	0.011432	0.008016	0.004994	0.004828	0.004482	0.005332
Otu000893	449	7	12	5	14	14	16	5	5	1	6	11	12	19	14	9	28	20	13	20	21	9	31	42	24	4	8	3	5	12	1	16	7	15	4	4	12	0.010021	0.018405	0.005629	0.019151	0.022513	0.018656	0.006351	0.008016	0.001248	0.007242	0.016435	0.012798
Otu000894	449	2	3	20	4	4	23	2	3	10	0	0	10	10	15	27	14	8	62	9	5	17	16	6	28	10	9	51	13	4	28	2	1	16	3	3	11	0.002863	0.004601	0.022518	0.005472	0.006432	0.026817	0.002541	0.004809	0.012485	0	0	0.010665
Otu000895	448	10	11	10	14	16	18	8	7	4	11	11	6	12	14	12	7	6	9	10	15	3	7	12	5	36	37	26	34	24	11	8	6	9	11	2	6	0.014316	0.016872	0.011259	0.019151	0.02573	0.020988	0.010162	0.011222	0.004994	0.013277	0.016435	0.006399
Otu000896	448	5	5	13	1	0	0	49	34	19	11	7	16	1	1	0	0	1	1	3	5	0	1	2	1	0	6	0	4	1	0	77	98	74	3	2	7	0.007158	0.007669	0.014637	0.001368	0	0	0.062243	0.054507	0.023721	0.013277	0.010459	0.017064
Otu000897	447	16	12	19	6	8	12	62	44	31	32	31	40	10	6	5	6	3	4	3	4	6	4	4	4	24	6	8	2	5	3	3	4	4	6	4	6	0.022906	0.018405	0.021392	0.008208	0.012865	0.013992	0.078756	0.070539	0.038703	0.038623	0.046317	0.042659
Otu000898	447	10	8	6	17	15	18	4	5	12	4	10	2	12	13	16	20	21	15	32	6	5	36	17	24	10	13	7	8	20	14	8	5	7	16	6	5	0.014316	0.01227	0.006755	0.023255	0.024122	0.020988	0.005081	0.008016	0.014982	0.004828	0.014941	0.002133
Otu000899	442	8	8	13	19	18	19	3	4	0	16	14	4	19	14	11	40	31	11	12	4	2	24	13	8	0	1	1	0	1	0	10	17	7	37	22	31	0.011453	0.01227	0.014637	0.025991	0.028946	0.022154	0.003811	0.006413	0	0.019311	0.020917	0.004266
Otu000900	441	15	28	23	7	3	7	7	11	4	25	10	18	6	23	7	12	3	7	13	7	6	11	6	2	27	22	14	24	24	11	13	15	8	10	3	9	0.021474	0.042946	0.025895	0.009576	0.004824	0.008162	0.008892	0.017635	0.004994	0.030174	0.014941	0.019197
Otu000901	440	11	31	81	0	1	0	7	22	22	21	20	81	8	7	16	3	2	5	3	2	2	1	0	2	1	2	9	0	0	5	18	17	40	0	0	0	0.015748	0.047547	0.091197	0	0.001608	0	0.008892	0.035269	0.027467	0.025346	0.029882	0.086385
Otu000902	439	2	6	3	4	8	6	2	25	112	7	12	11	15	7	10	10	5	10	7	11	8	8	4	9	4	0	0	2	0	3	5	2	6	35	37	43	0.002863	0.009203	0.003378	0.005472	0.012865	0.006996	0.002541	0.040079	0.13983	0.008449	0.017929	0.011731
Otu000903	438	0	0	16	4	7	64	0	1	3	0	2	25	9	7	52	2	3	14	8	9	70	12	15	53	0	1	3	3	0	2	0	2	13	2	5	31	0	0	0.018014	0.005472	0.011257	0.074623	0	0.001603	0.003745	0	0.002988	0.026662
Otu000904	438	12	8	11	5	6	7	7	7	32	14	18	17	22	15	8	37	25	24	28	18	18	24	15	13	11	2	5	2	2	0	0	1	6	10	2	6	0.017179	0.01227	0.012385	0.00684	0.009649	0.008162	0.008892	0.011222	0.039952	0.016897	0.026894	0.01813
Otu000905	438	3	3	4	1	9	5	12	15	5	7	10	10	43	42	35	19	10	8	28	14	11	20	27	13	8	3	0	9	3	1	12	15	13	6	7	7	0.004295	0.004601	0.004504	0.001368	0.014473	0.00583	0.015243	0.024047	0.006242	0.008449	0.014941	0.010665
Otu000906	438	1	1	1	1	1	6	0	0	3	0	0	1	2	1	4	2	0	8	1	1	11	1	0	1	17	26	150	17	13	165	0	0	2	0	1	0	0.001432	0.001534	0.001126	0.001368	0.001608	0.006996	0	0	0.003745	0	0	0.001066
Otu000907	438	6	6	6	20	17	11	8	10	2	17	12	15	17	12	13	8	9	10	14	3	12	25	11	6	22	11	10	5	11	10	15	13	15	18	24	14	0.00859	0.009203	0.006755	0.027359	0.027338	0.012826	0.010162	0.016032	0.002497	0.020518	0.017929	0.015997
Otu000908	438	29	20	65	22	9	30	6	3	6	3	2	10	10	13	20	4	1	2	9	3	6	42	21	33	1	4	4	5	4	13	8	5	20	0	2	3	0.041516	0.030676	0.073183	0.030095	0.014473	0.034979	0.007622	0.004809	0.007491	0.003621	0.002988	0.010665
Otu000909	437	0	0	0	0	0	0	5	1	13	0	0	1	8	5	46	2	5	24	7	30	199	6	12	68	0	1	2	0	0	1	0	0	1	0	0	0	0	0	0	0	0	0	0.006351	0.001603	0.01623	0	0	0.001066
Otu000910	436	6	11	126	2	0	7	35	11	140	1	2	26	1	1	1	7	4	31	0	0	1	1	1	4	1	0	4	0	0	2	1	0	8	0	1	0	0.00859	0.016872	0.141862	0.002736	0	0.008162	0.044459	0.017635	0.174788	0.001207	0.002988	0.027729
Otu000911	436	8	5	5	19	15	12	25	18	2	22	15	19	12	13	5	17	15	10	8	12	3	16	15	14	6	16	3	11	10	3	18	9	24	12	12	7	0.011453	0.007669	0.005629	0.025991	0.024122	0.013992	0.031757	0.028857	0.002497	0.026553	0.022411	0.020263
Otu000912	436	10	6	7	14	9	6	3	10	1	3	4	4	13	6	10	15	12	9	24	25	13	32	21	16	29	24	15	24	20	16	5	5	5	10	6	4	0.014316	0.009203	0.007881	0.019151	0.014473	0.006996	0.003811	0.016032	0.001248	0.003621	0.005976	0.004266
Otu000913	435	0	0	0	0	0	0	0	0	1	0	0	0	5	5	5	48	35	70	59	92	108	2	0	3	0	0	0	0	1	0	1	0	0	0	0	0	0	0	0	0	0	0	0	0	0.001248	0	0	0
Otu000914	435	2	3	7	4	3	14	0	1	6	0	0	10	18	7	56	20	22	82	6	5	26	13	7	39	2	2	19	1	1	11	4	2	28	2	3	9	0.002863	0.004601	0.007881	0.005472	0.004824	0.016324	0	0.001603	0.007491	0	0	0.010665
Otu000915	435	9	11	7	2	3	5	6	3	4	49	19	14	32	27	28	6	8	5	3	1	0	2	6	5	29	15	19	24	29	29	2	1	4	13	7	8	0.012884	0.016872	0.007881	0.002736	0.004824	0.00583	0.007622	0.004809	0.004994	0.059141	0.028388	0.014931
Otu000916	435	6	11	9	16	16	16	12	9	11	30	21	22	11	8	7	24	17	9	24	4	7	36	19	14	2	0	0	2	0	0	15	15	8	15	10	9	0.00859	0.016872	0.010133	0.021887	0.02573	0.018656	0.015243	0.014428	0.013733	0.036209	0.031376	0.023463
Otu000917	435	0	1	27	0	1	3	2	8	25	1	2	13	25	15	128	1	0	4	6	9	106	3	8	33	0	0	1	0	0	0	0	4	9	0	0	0	0	0.001534	0.030399	0	0.001608	0.003498	0.002541	0.012825	0.031212	0.001207	0.002988	0.013864
Otu000918	434	11	10	18	8	4	12	5	7	4	2	6	17	24	16	26	10	10	22	26	13	24	22	27	25	10	4	10	5	2	5	16	7	18	3	0	5	0.015748	0.015338	0.020266	0.010944	0.006432	0.013992	0.006351	0.011222	0.004994	0.002414	0.008965	0.01813
Otu000919	434	2	5	18	0	1	0	2	1	1	1	0	2	7	7	15	0	1	6	21	86	223	1	4	13	0	0	0	2	0	3	1	1	7	0	1	2	0.002863	0.007669	0.020266	0	0.001608	0	0.002541	0.001603	0.001248	0.001207	0	0.002133
Otu000920	434	36	34	23	2	2	6	18	8	1	4	2	2	45	34	23	15	5	6	9	14	11	40	27	24	0	0	0	1	0	0	15	9	15	1	1	1	0.051538	0.052149	0.025895	0.002736	0.003216	0.006996	0.022865	0.012825	0.001248	0.004828	0.002988	0.002133
Otu000921	433	4	4	2	8	5	12	2	40	181	5	3	1	24	17	26	7	3	6	4	2	0	10	5	3	4	1	2	4	0	1	1	4	5	11	16	10	0.005726	0.006135	0.002252	0.010944	0.008041	0.013992	0.002541	0.064126	0.225976	0.006035	0.004482	0.001066
Otu000922	432	1	0	1	0	0	1	20	4	8	3	4	4	4	7	5	0	2	3	0	11	9	2	15	15	17	33	58	43	84	69	1	0	5	1	1	1	0.001432	0	0.001126	0	0	0.001166	0.025405	0.006413	0.009988	0.003621	0.005976	0.004266
Otu000923	432	7	5	3	16	5	8	13	2	5	5	2	4	34	44	19	16	17	7	33	27	11	45	37	21	7	3	1	3	1	1	7	4	4	9	2	4	0.010021	0.007669	0.003378	0.021887	0.008041	0.009328	0.016513	0.003206	0.006242	0.006035	0.002988	0.004266
Otu000924	431	29	28	30	20	11	8	1	5	1	14	9	4	4	7	5	16	6	6	29	30	14	42	31	23	5	3	1	8	7	6	6	6	8	2	3	3	0.041516	0.042946	0.033777	0.027359	0.017689	0.009328	0.00127	0.008016	0.001248	0.016897	0.013447	0.004266
Otu000925	431	8	4	2	8	5	9	10	5	1	6	4	4	13	8	4	37	22	23	38	25	17	31	27	12	0	1	4	2	2	0	8	9	6	36	28	12	0.011453	0.006135	0.002252	0.010944	0.008041	0.010494	0.012703	0.008016	0.001248	0.007242	0.005976	0.004266
Otu000926	430	0	1	0	0	0	1	34	15	39	21	17	74	1	1	5	12	15	39	5	3	3	19	12	33	4	1	3	0	0	0	17	20	35	0	0	0	0	0.001534	0	0	0	0.001166	0.043189	0.024047	0.048691	0.025346	0.0254	0.07892
Otu000927	429	0	4	1	47	33	37	4	1	6	2	1	6	14	13	16	46	26	26	12	7	11	19	11	8	1	0	0	0	0	0	2	1	0	23	20	31	0	0.006135	0.001126	0.064294	0.053067	0.043141	0.005081	0.001603	0.007491	0.002414	0.001494	0.006399
Otu000928	428	25	8	19	8	10	4	23	5	5	4	11	8	25	13	10	23	13	4	9	14	11	21	23	12	23	13	9	14	12	3	18	12	10	3	3	0	0.03579	0.01227	0.021392	0.010944	0.016081	0.004664	0.029216	0.008016	0.006242	0.004828	0.016435	0.008532
Otu000929	428	1	1	2	0	1	10	0	2	11	0	2	3	6	6	27	6	4	31	17	28	110	17	11	96	1	0	5	1	1	5	3	1	13	1	1	4	0.001432	0.001534	0.002252	0	0.001608	0.01166	0	0.003206	0.013733	0	0.002988	0.003199
Otu000930	428	3	11	24	4	13	65	12	2	5	0	2	13	4	8	20	2	14	36	0	11	34	0	5	15	1	0	1	1	1	5	3	19	38	7	12	37	0.004295	0.016872	0.027021	0.005472	0.020905	0.075788	0.015243	0.003206	0.006242	0	0.002988	0.013864
Otu000931	427	5	9	10	5	4	7	11	11	8	10	8	4	8	14	8	12	8	3	35	17	14	16	9	5	38	43	18	14	17	18	17	8	3	4	1	5	0.007158	0.013804	0.011259	0.00684	0.006432	0.008162	0.013973	0.017635	0.009988	0.01207	0.011953	0.004266
Otu000932	427	0	2	11	3	4	15	5	4	31	5	4	64	12	9	97	0	0	1	1	2	6	0	2	3	0	0	5	1	0	0	7	19	90	1	0	23	0	0.003068	0.012385	0.004104	0.006432	0.01749	0.006351	0.006413	0.038703	0.006035	0.005976	0.068255
Otu000933	426	2	2	2	42	33	37	1	2	0	0	0	2	59	38	53	13	9	7	4	9	3	20	11	18	0	0	0	0	0	0	0	0	0	22	18	19	0.002863	0.003068	0.002252	0.057454	0.053067	0.043141	0.00127	0.003206	0	0	0	0.002133
Otu000934	425	2	6	16	5	1	9	15	3	12	3	6	18	27	17	25	7	10	14	2	18	31	6	10	32	0	2	3	2	2	1	12	20	82	0	1	5	0.002863	0.009203	0.018014	0.00684	0.001608	0.010494	0.019054	0.004809	0.014982	0.003621	0.008965	0.019197
Otu000935	423	13	8	11	13	7	12	8	2	3	14	8	8	22	17	11	10	4	8	8	6	7	10	9	9	28	26	16	16	18	15	18	6	10	12	13	17	0.018611	0.01227	0.012385	0.017783	0.011257	0.013992	0.010162	0.003206	0.003745	0.016897	0.011953	0.008532
Otu000936	423	0	0	0	0	0	0	1	0	0	0	0	0	0	0	0	1	0	0	0	0	0	0	0	0	123	113	174	4	1	5	0	0	0	1	0	0	0	0	0	0	0	0	0.00127	0	0	0	0	0
Otu000937	422	0	1	1	0	1	0	0	1	0	0	0	0	4	6	4	33	21	33	57	33	61	49	25	37	0	2	1	0	2	0	0	0	0	17	8	25	0	0.001534	0.001126	0	0.001608	0	0	0.001603	0	0	0	0
Otu000938	422	38	32	54	0	3	9	4	4	2	24	16	22	11	9	18	33	25	17	4	3	4	25	27	23	1	0	0	0	1	0	3	2	3	4	0	1	0.054401	0.049081	0.060798	0	0.004824	0.010494	0.005081	0.006413	0.002497	0.028967	0.023906	0.023463
Otu000939	422	2	1	5	24	16	22	1	0	0	6	2	1	29	17	13	31	21	11	27	10	4	12	17	5	23	13	15	23	28	9	4	2	2	7	10	9	0.002863	0.001534	0.005629	0.032831	0.02573	0.025651	0.00127	0	0	0.007242	0.002988	0.001066
Otu000940	421	7	4	30	7	2	16	10	1	7	10	7	34	8	5	18	8	4	8	7	5	5	8	1	2	14	3	29	13	12	37	12	4	39	9	10	25	0.010021	0.006135	0.033777	0.009576	0.003216	0.018656	0.012703	0.001603	0.008739	0.01207	0.010459	0.03626
Otu000941	421	1	5	15	15	20	165	0	0	4	0	0	3	2	3	17	1	1	11	2	5	28	7	9	60	0	0	3	1	0	0	2	0	5	7	2	27	0.001432	0.007669	0.016888	0.020519	0.032162	0.192386	0	0	0.004994	0	0	0.003199
Otu000942	418	35	54	32	0	0	0	3	1	0	11	4	9	5	4	5	46	38	14	52	28	15	7	6	1	11	16	8	5	2	3	2	0	1	0	0	0	0.050106	0.082825	0.036028	0	0	0	0.003811	0.001603	0	0.013277	0.005976	0.009598
Otu000943	417	3	7	2	7	9	9	70	69	36	11	4	5	24	27	10	25	24	17	3	0	0	8	6	3	1	0	0	1	0	0	5	3	5	11	6	6	0.004295	0.010737	0.002252	0.009576	0.014473	0.010494	0.088918	0.110618	0.044946	0.013277	0.005976	0.005332
Otu000944	416	10	12	6	16	4	2	41	29	16	21	14	16	14	25	11	2	2	2	7	4	6	11	6	8	3	5	0	3	4	1	30	27	19	15	11	13	0.014316	0.018405	0.006755	0.021887	0.006432	0.002332	0.052081	0.046491	0.019976	0.025346	0.020917	0.017064
Otu000945	416	0	2	2	0	2	5	3	13	7	0	1	3	44	64	113	5	11	17	5	8	17	18	14	26	2	0	2	0	0	1	2	3	3	5	5	13	0	0.003068	0.002252	0	0.003216	0.00583	0.003811	0.020841	0.008739	0	0.001494	0.003199
Otu000946	415	0	4	3	58	43	42	1	2	3	2	3	2	25	14	13	20	15	10	12	9	12	10	7	2	3	3	2	3	0	0	3	0	2	38	25	24	0	0.006135	0.003378	0.079341	0.069149	0.048971	0.00127	0.003206	0.003745	0.002414	0.004482	0.002133
Otu000947	415	0	4	26	3	5	36	7	4	24	4	2	27	9	7	57	1	0	7	2	7	28	3	2	17	3	3	11	2	5	26	5	8	41	5	5	19	0	0.006135	0.029273	0.004104	0.008041	0.041975	0.008892	0.006413	0.029964	0.004828	0.002988	0.028795
Otu000948	415	2	1	2	7	1	0	27	18	10	25	19	9	3	0	1	7	4	3	2	5	2	1	1	1	45	22	29	51	49	45	5	7	5	1	2	3	0.002863	0.001534	0.002252	0.009576	0.001608	0	0.034297	0.028857	0.012485	0.030174	0.028388	0.009598
Otu000949	414	7	3	4	1	3	2	1	0	0	5	1	8	2	10	6	15	5	14	84	66	36	57	27	25	4	3	5	4	1	2	4	1	3	1	2	2	0.010021	0.004601	0.004504	0.001368	0.004824	0.002332	0.00127	0	0	0.006035	0.001494	0.008532
Otu000950	414	4	5	7	37	28	22	2	2	2	3	1	3	19	10	16	29	20	21	20	20	11	28	17	11	10	9	8	4	3	4	2	5	3	10	7	11	0.005726	0.007669	0.007881	0.050614	0.045027	0.025651	0.002541	0.003206	0.002497	0.003621	0.001494	0.003199
Otu000951	413	0	0	7	0	0	1	0	0	2	0	0	3	0	0	1	1	0	0	0	0	3	1	0	5	19	29	158	13	25	142	0	0	3	0	0	0	0	0	0.007881	0	0	0.001166	0	0	0.002497	0	0	0.003199
Otu000952	413	0	0	1	2	2	10	6	5	6	0	1	6	1	10	36	4	4	24	11	12	95	9	18	105	1	2	13	2	5	4	0	2	6	2	3	5	0	0	0.001126	0.002736	0.003216	0.01166	0.007622	0.008016	0.007491	0	0.001494	0.006399
Otu000953	412	7	4	23	5	7	13	1	2	4	2	4	12	11	6	29	7	18	32	15	14	25	18	15	40	10	9	28	8	3	15	3	3	5	1	2	11	0.010021	0.006135	0.025895	0.00684	0.011257	0.015158	0.00127	0.003206	0.004994	0.002414	0.005976	0.012798
Otu000954	411	2	0	0	1	0	1	0	0	2	0	0	0	0	1	1	0	1	0	7	2	3	4	0	1	55	36	28	91	75	57	0	0	0	18	9	16	0.002863	0	0	0.001368	0	0.001166	0	0	0.002497	0	0	0
Otu000955	411	31	27	24	0	2	5	5	5	6	6	16	16	13	19	15	28	11	19	43	12	15	26	16	24	0	0	0	2	0	0	4	8	2	6	1	4	0.04438	0.041412	0.027021	0	0.003216	0.00583	0.006351	0.008016	0.007491	0.007242	0.023906	0.017064
Otu000956	410	2	6	16	0	0	0	13	3	5	7	11	23	25	19	76	13	16	54	0	0	5	0	3	5	0	0	3	0	0	2	11	31	60	0	1	0	0.002863	0.009203	0.018014	0	0	0	0.016513	0.004809	0.006242	0.008449	0.016435	0.024529
Otu000957	410	0	0	0	0	0	2	0	0	0	0	0	1	0	0	0	0	1	0	0	0	0	0	0	0	2	5	31	51	49	268	0	0	0	0	0	0	0	0	0	0	0	0.002332	0	0	0	0	0	0.001066
Otu000958	409	19	20	13	9	9	8	7	0	1	6	1	14	17	12	9	11	11	9	10	12	13	42	20	19	19	12	16	19	16	5	5	10	4	4	5	2	0.0272	0.030676	0.014637	0.012312	0.014473	0.009328	0.008892	0	0.001248	0.007242	0.001494	0.014931
Otu000959	408	1	6	93	0	0	1	3	10	57	6	7	67	2	0	2	0	2	14	1	1	4	0	0	1	1	0	2	0	0	1	5	3	16	8	14	80	0.001432	0.009203	0.104707	0	0	0.001166	0.003811	0.016032	0.071164	0.007242	0.010459	0.071454
Otu000960	407	3	3	0	15	12	8	18	11	8	14	10	16	12	13	5	5	4	0	17	12	2	7	12	3	27	26	21	34	19	18	9	16	6	12	6	3	0.004295	0.004601	0	0.020519	0.019297	0.009328	0.022865	0.017635	0.009988	0.016897	0.014941	0.017064
Otu000961	406	5	6	22	0	0	1	6	3	4	3	4	19	2	2	6	0	1	6	14	15	31	9	11	14	49	33	57	26	14	37	3	0	2	1	0	0	0.007158	0.009203	0.024769	0	0	0.001166	0.007622	0.004809	0.004994	0.003621	0.005976	0.020263
Otu000962	406	2	0	1	16	15	13	7	6	3	11	6	10	52	36	22	44	28	36	8	5	8	17	7	5	0	0	0	4	3	0	5	2	1	15	8	10	0.002863	0	0.001126	0.021887	0.024122	0.015158	0.008892	0.009619	0.003745	0.013277	0.008965	0.010665
Otu000963	406	5	6	10	37	45	31	7	8	8	13	14	13	2	1	1	5	2	2	17	8	3	37	13	17	1	0	0	2	1	3	6	3	7	26	26	26	0.007158	0.009203	0.011259	0.050614	0.072365	0.036145	0.008892	0.012825	0.009988	0.01569	0.020917	0.013864
Otu000964	405	2	0	1	2	3	0	26	14	16	0	1	1	0	1	0	14	11	8	5	1	3	27	16	12	37	33	26	54	57	30	1	1	1	1	0	0	0.002863	0	0.001126	0.002736	0.004824	0	0.033027	0.022444	0.019976	0	0.001494	0.001066
Otu000965	405	1	0	3	8	9	69	1	1	12	7	2	73	3	6	24	0	1	5	8	4	29	2	2	19	8	2	48	2	5	18	3	2	8	3	2	15	0.001432	0	0.003378	0.010944	0.014473	0.080452	0.00127	0.001603	0.014982	0.008449	0.002988	0.077853
Otu000966	405	0	0	2	15	11	19	22	4	8	2	2	2	13	14	14	2	17	14	7	28	28	2	20	10	0	7	11	16	28	34	2	21	26	0	3	1	0	0	0.002252	0.020519	0.017689	0.022154	0.027946	0.006413	0.009988	0.002414	0.002988	0.002133
Otu000967	405	2	8	38	0	1	2	13	9	57	5	6	19	2	3	2	5	7	47	0	0	0	3	13	10	0	0	2	0	0	5	6	10	127	0	0	3	0.002863	0.01227	0.042784	0	0.001608	0.002332	0.016513	0.014428	0.071164	0.006035	0.008965	0.020263
Otu000968	404	11	11	16	15	15	8	15	8	6	37	24	21	12	9	15	10	12	2	5	3	3	16	5	11	14	9	6	6	11	4	8	8	17	17	6	8	0.015748	0.016872	0.018014	0.020519	0.024122	0.009328	0.019054	0.012825	0.007491	0.044657	0.035858	0.022396
Otu000969	404	3	0	10	43	29	31	7	6	1	4	8	6	12	6	17	2	1	0	2	4	1	4	2	4	1	0	0	0	0	1	2	4	2	58	60	73	0.004295	0	0.011259	0.058822	0.046635	0.036145	0.008892	0.009619	0.001248	0.004828	0.011953	0.006399
Otu000970	404	3	1	2	0	1	0	3	1	0	2	3	4	0	2	0	1	1	0	1	3	3	0	2	0	102	71	44	67	51	33	2	1	0	0	0	0	0.004295	0.001534	0.002252	0	0.001608	0	0.003811	0.001603	0	0.002414	0.004482	0.004266
Otu000971	402	4	2	1	32	22	38	2	4	0	4	4	4	1	2	1	91	63	34	2	3	3	22	9	11	3	0	0	3	3	1	5	8	2	3	7	8	0.005726	0.003068	0.001126	0.043774	0.035378	0.044307	0.002541	0.006413	0	0.004828	0.005976	0.004266
Otu000972	402	1	3	14	1	2	51	3	0	5	1	1	3	9	7	40	8	7	63	1	6	29	3	1	16	4	6	29	3	6	39	0	4	8	1	7	20	0.001432	0.004601	0.015762	0.001368	0.003216	0.059465	0.003811	0	0.006242	0.001207	0.001494	0.003199
Otu000973	402	0	0	3	2	10	16	36	8	35	0	0	2	29	19	50	0	2	12	9	25	75	3	4	14	0	0	0	0	0	0	0	0	1	3	13	31	0	0	0.003378	0.002736	0.016081	0.018656	0.045729	0.012825	0.043697	0	0	0.002133
Otu000974	400	10	9	10	20	8	15	9	5	2	7	10	14	6	2	2	9	6	9	1	1	0	4	4	5	0	0	0	0	1	0	4	4	0	100	64	59	0.014316	0.013804	0.011259	0.027359	0.012865	0.01749	0.011432	0.008016	0.002497	0.008449	0.014941	0.014931
Otu000975	400	77	61	50	1	2	0	5	3	2	7	4	4	6	4	2	22	22	8	6	1	1	4	1	1	24	10	9	11	11	5	12	14	9	0	1	0	0.110233	0.093561	0.056294	0.001368	0.003216	0	0.006351	0.004809	0.002497	0.008449	0.005976	0.004266
Otu000976	399	12	16	15	37	19	34	10	11	2	27	21	29	12	6	4	11	3	8	7	12	1	23	19	9	2	1	1	4	2	1	5	7	9	4	5	10	0.017179	0.024541	0.016888	0.050614	0.030554	0.039643	0.012703	0.017635	0.002497	0.032588	0.031376	0.030928
Otu000977	399	19	17	10	13	9	16	3	0	1	41	26	37	24	20	22	9	6	5	2	1	1	25	12	8	2	0	1	3	0	0	2	2	3	21	16	22	0.0272	0.026074	0.011259	0.017783	0.014473	0.018656	0.003811	0	0.001248	0.049485	0.038847	0.03946
Otu000978	399	0	1	0	14	12	49	2	2	0	3	2	8	5	6	14	2	3	6	13	6	10	8	8	9	36	36	45	31	16	23	2	0	0	4	7	16	0	0.001534	0	0.019151	0.019297	0.057133	0.002541	0.003206	0	0.003621	0.002988	0.008532
Otu000979	398	5	5	3	67	57	65	6	5	2	4	5	5	0	4	0	3	3	5	11	14	5	20	18	17	6	3	3	10	6	4	4	3	5	10	5	10	0.007158	0.007669	0.003378	0.091653	0.091662	0.075788	0.007622	0.008016	0.002497	0.004828	0.00747	0.005332
Otu000980	397	6	4	1	0	2	0	0	1	0	1	2	0	1	0	0	0	0	0	1	0	1	0	0	0	77	74	51	59	57	57	1	1	0	0	0	0	0.00859	0.006135	0.001126	0	0.003216	0	0	0.001603	0	0.001207	0.002988	0
Otu000981	396	32	19	1	50	36	0	5	6	0	12	15	0	4	1	0	25	22	1	14	7	0	19	15	1	17	12	0	22	17	0	8	5	1	13	16	0	0.045811	0.029142	0.001126	0.068398	0.057892	0	0.006351	0.009619	0	0.014483	0.022411	0
Otu000982	396	8	8	17	40	18	31	6	3	5	26	16	18	6	14	10	19	11	10	9	10	2	21	14	14	1	2	0	1	0	1	13	15	9	9	3	6	0.011453	0.01227	0.01914	0.054718	0.028946	0.036145	0.007622	0.004809	0.006242	0.031381	0.023906	0.019197
Otu000983	396	1	2	20	1	3	48	1	2	2	0	3	3	4	1	17	10	5	12	4	3	11	6	0	14	22	11	78	5	8	54	1	2	10	6	8	18	0.001432	0.003068	0.022518	0.001368	0.004824	0.055967	0.00127	0.003206	0.002497	0	0.004482	0.003199
Otu000984	395	3	19	24	14	19	31	3	4	4	8	4	10	17	12	24	24	15	32	10	7	11	11	9	22	3	1	3	0	2	1	4	6	10	10	7	11	0.004295	0.029142	0.027021	0.019151	0.030554	0.036145	0.003811	0.006413	0.004994	0.009656	0.005976	0.010665
Otu000985	395	4	18	69	0	0	0	8	3	24	0	2	21	1	0	6	8	7	35	0	0	3	0	1	0	20	12	53	4	9	46	3	2	32	0	0	4	0.005726	0.027608	0.077686	0	0	0	0.010162	0.004809	0.029964	0	0.002988	0.022396
Otu000986	394	6	1	0	9	12	12	7	23	96	34	22	27	2	0	1	9	6	3	2	5	1	3	5	8	5	1	7	5	9	5	19	17	20	3	6	3	0.00859	0.001534	0	0.012312	0.019297	0.013992	0.008892	0.036873	0.119855	0.041037	0.03287	0.028795
Otu000987	394	9	15	4	41	27	31	3	3	2	5	2	7	16	6	12	26	17	12	12	6	12	11	9	2	10	9	2	7	5	4	3	5	10	18	15	16	0.012884	0.023007	0.004504	0.056086	0.043419	0.036145	0.003811	0.004809	0.002497	0.006035	0.002988	0.007465
Otu000988	394	1	1	20	0	0	1	8	5	30	1	3	32	0	2	10	1	2	30	2	2	19	2	6	19	12	8	83	6	6	61	0	1	16	0	1	3	0.001432	0.001534	0.022518	0	0	0.001166	0.010162	0.008016	0.037455	0.001207	0.004482	0.034128
Otu000989	394	2	1	9	1	1	24	2	0	2	0	2	11	8	5	55	8	11	57	6	4	30	13	27	82	2	4	3	1	0	0	1	1	13	0	3	5	0.002863	0.001534	0.010133	0.001368	0.001608	0.027983	0.002541	0	0.002497	0	0.002988	0.011731
Otu000990	393	2	2	11	2	4	38	10	3	1	2	3	26	1	2	9	15	23	58	1	6	33	6	7	16	1	1	6	5	7	14	1	6	16	6	15	34	0.002863	0.003068	0.012385	0.002736	0.006432	0.044307	0.012703	0.004809	0.001248	0.002414	0.004482	0.027729
Otu000991	393	15	10	7	23	12	13	5	5	1	2	6	5	9	9	4	9	10	6	14	15	12	51	35	21	8	6	2	8	4	10	14	11	15	4	8	4	0.021474	0.015338	0.007881	0.031463	0.019297	0.015158	0.006351	0.008016	0.001248	0.002414	0.008965	0.005332
Otu000992	393	0	1	2	0	0	0	0	0	1	3	2	7	2	6	9	0	2	0	3	4	3	1	0	0	45	28	80	42	46	82	7	6	10	0	0	1	0	0.001534	0.002252	0	0	0	0	0	0.001248	0.003621	0.002988	0.007465
Otu000993	392	0	1	22	0	0	1	0	0	2	1	0	14	2	0	6	2	2	6	2	0	1	0	1	0	16	11	80	12	17	111	1	13	65	0	2	1	0	0.001534	0.024769	0	0	0.001166	0	0	0.002497	0.001207	0	0.014931
Otu000994	392	6	2	2	18	6	3	6	6	4	5	2	8	14	7	5	8	10	4	17	21	6	20	10	17	17	15	12	19	16	12	7	6	8	34	18	21	0.00859	0.003068	0.002252	0.024623	0.009649	0.003498	0.007622	0.009619	0.004994	0.006035	0.002988	0.008532
Otu000995	390	6	5	4	38	29	11	5	4	2	8	6	5	13	9	12	3	9	2	17	20	10	17	11	13	15	7	4	15	21	13	8	3	5	19	8	13	0.00859	0.007669	0.004504	0.051982	0.046635	0.012826	0.006351	0.006413	0.002497	0.009656	0.008965	0.005332
Otu000996	390	6	6	54	0	2	7	1	5	5	0	1	5	6	0	17	1	2	20	8	4	46	28	17	127	1	0	3	1	2	1	2	0	10	0	0	2	0.00859	0.009203	0.060798	0	0.003216	0.008162	0.00127	0.008016	0.006242	0	0.001494	0.005332
Otu000997	390	6	3	10	17	9	8	6	8	2	14	10	24	14	13	9	18	9	14	9	10	9	3	11	2	11	20	5	21	27	17	13	13	11	3	8	3	0.00859	0.004601	0.011259	0.023255	0.014473	0.009328	0.007622	0.012825	0.002497	0.016897	0.014941	0.025596
Otu000998	389	3	10	3	0	4	3	19	1	1	2	5	5	13	6	7	22	63	56	8	39	22	7	7	9	2	5	2	0	3	1	1	7	13	14	13	13	0.004295	0.015338	0.003378	0	0.006432	0.003498	0.024135	0.001603	0.001248	0.002414	0.00747	0.005332
Otu000999	389	11	17	22	1	2	2	3	4	4	7	3	8	1	2	5	4	3	0	16	10	22	26	9	17	46	24	42	21	25	25	3	2	2	0	0	0	0.015748	0.026074	0.024769	0.001368	0.003216	0.002332	0.003811	0.006413	0.004994	0.008449	0.004482	0.008532
Otu001000	389	2	3	1	5	8	9	2	2	4	76	40	63	13	12	17	34	12	8	6	5	2	1	1	1	2	1	0	1	0	0	5	8	8	6	17	14	0.002863	0.004601	0.001126	0.00684	0.012865	0.010494	0.002541	0.003206	0.004994	0.091729	0.059764	0.067189
Otu001001	388	11	10	13	21	27	25	4	2	4	8	7	20	9	7	4	6	4	1	6	5	2	22	14	8	15	11	10	2	10	4	15	7	11	25	16	22	0.015748	0.015338	0.014637	0.028727	0.043419	0.029149	0.005081	0.003206	0.004994	0.009656	0.010459	0.02133
Otu001002	388	4	3	7	19	12	9	7	4	0	7	7	4	4	6	9	19	9	7	3	6	6	32	9	9	27	29	22	30	18	6	3	6	2	14	18	11	0.005726	0.004601	0.007881	0.025991	0.019297	0.010494	0.008892	0.006413	0	0.008449	0.010459	0.004266
Otu001003	388	14	12	8	25	22	12	3	5	4	13	13	11	24	14	22	31	14	21	14	8	3	12	9	10	1	0	0	1	1	0	5	4	7	18	15	12	0.020042	0.018405	0.009007	0.034199	0.035378	0.013992	0.003811	0.008016	0.004994	0.01569	0.019423	0.011731
Otu001004	388	4	7	10	6	4	24	16	6	2	1	0	0	0	3	1	1	1	4	11	39	51	5	12	16	11	19	31	16	15	30	3	13	22	0	3	1	0.005726	0.010737	0.011259	0.008208	0.006432	0.027983	0.020324	0.009619	0.002497	0.001207	0	0
Otu001005	387	7	3	14	21	18	33	10	5	10	25	11	24	4	7	5	10	5	14	8	5	8	4	6	9	10	5	9	3	2	8	3	2	15	9	21	34	0.010021	0.004601	0.015762	0.028727	0.028946	0.038477	0.012703	0.008016	0.012485	0.030174	0.016435	0.025596
Otu001006	387	283	0	2	1	0	0	9	2	8	2	0	0	1	3	1	1	1	0	2	0	0	0	0	0	20	12	9	4	2	6	6	5	6	0	0	1	0.405142	0	0.002252	0.001368	0	0	0.011432	0.003206	0.009988	0.002414	0	0
Otu001007	384	12	4	12	4	10	5	7	7	30	13	8	7	10	6	3	12	15	8	23	19	10	17	9	8	18	28	4	17	14	8	8	6	6	5	6	5	0.017179	0.006135	0.013511	0.005472	0.016081	0.00583	0.008892	0.011222	0.037455	0.01569	0.011953	0.007465
Otu001008	383	9	4	7	15	6	9	9	5	8	4	3	2	23	11	6	32	17	14	29	11	16	13	9	7	26	11	13	8	8	11	2	9	4	6	10	6	0.012884	0.006135	0.007881	0.020519	0.009649	0.010494	0.011432	0.008016	0.009988	0.004828	0.004482	0.002133
Otu001009	383	3	4	4	17	18	20	5	5	6	20	16	17	8	2	1	14	9	5	18	1	2	13	4	5	4	2	1	18	13	23	4	9	14	22	26	30	0.004295	0.006135	0.004504	0.023255	0.028946	0.02332	0.006351	0.008016	0.007491	0.024139	0.023906	0.01813
Otu001010	382	0	0	2	0	0	7	1	0	4	1	0	0	2	3	23	6	14	73	8	18	112	4	14	57	0	1	12	0	0	6	0	1	2	1	1	9	0	0	0.002252	0	0	0.008162	0.00127	0	0.004994	0.001207	0	0
Otu001011	382	50	109	193	0	0	0	0	0	0	0	0	0	9	5	9	0	0	0	0	1	0	0	0	2	0	2	0	0	1	0	0	0	0	1	0	0	0.07158	0.167183	0.217296	0	0	0	0	0	0	0	0	0
Otu001012	381	5	9	79	1	0	5	3	7	35	2	4	58	3	1	4	3	3	25	3	1	23	2	7	33	3	2	14	2	1	11	4	5	20	0	0	3	0.007158	0.013804	0.088945	0.001368	0	0.00583	0.003811	0.011222	0.043697	0.002414	0.005976	0.061856
Otu001013	380	0	2	1	0	1	0	1	0	0	0	0	1	8	6	2	1	4	8	17	125	74	5	24	13	5	15	17	13	24	9	0	0	2	2	0	0	0	0.003068	0.001126	0	0.001608	0	0.00127	0	0	0	0	0.001066
Otu001014	380	3	1	5	0	0	0	4	2	2	1	1	0	27	13	15	21	23	12	29	51	22	14	34	19	13	21	7	11	12	10	4	1	0	0	2	0	0.004295	0.001534	0.005629	0	0	0	0.005081	0.003206	0.002497	0.001207	0.001494	0
Otu001015	379	3	4	4	13	8	6	7	5	3	15	4	0	11	7	2	8	10	7	8	13	2	12	12	7	49	24	23	34	26	25	10	2	4	4	1	6	0.004295	0.006135	0.004504	0.017783	0.012865	0.006996	0.008892	0.008016	0.003745	0.018104	0.005976	0
Otu001016	378	11	13	10	2	0	1	15	16	12	11	1	7	15	19	14	4	1	3	39	26	16	34	32	9	8	5	6	3	5	5	4	4	5	7	11	4	0.015748	0.019939	0.011259	0.002736	0	0.001166	0.019054	0.02565	0.014982	0.013277	0.001494	0.007465
Otu001017	377	5	2	23	2	4	11	1	1	2	1	1	7	2	1	9	2	3	11	11	11	40	10	11	37	10	16	78	11	7	42	0	1	2	0	0	2	0.007158	0.003068	0.025895	0.002736	0.006432	0.012826	0.00127	0.001603	0.002497	0.001207	0.001494	0.007465
Otu001018	376	0	2	3	0	0	0	1	0	0	1	2	0	11	2	7	2	1	0	135	77	54	17	7	8	13	12	8	5	3	5	0	0	0	0	0	0	0	0.003068	0.003378	0	0	0	0.00127	0	0	0.001207	0.002988	0
Otu001019	376	1	4	34	0	2	26	0	0	4	0	1	5	12	4	53	8	8	53	5	8	27	7	6	43	0	1	14	1	0	0	1	1	10	7	8	22	0.001432	0.006135	0.03828	0	0.003216	0.030315	0	0	0.004994	0	0.001494	0.005332
Otu001020	376	0	0	3	0	2	1	0	68	292	0	1	0	0	0	0	2	0	0	0	0	0	0	0	1	0	1	2	0	1	2	0	0	0	0	0	0	0	0	0.003378	0	0.003216	0.001166	0	0.109015	0.364558	0	0.001494	0
Otu001021	375	0	0	1	1	0	1	0	4	2	0	0	0	1	0	0	2	0	1	3	0	2	0	2	7	27	25	91	55	39	98	5	1	3	1	1	2	0	0	0.001126	0.001368	0	0.001166	0	0.006413	0.002497	0	0	0
Otu001022	375	3	2	0	17	7	8	4	5	2	4	2	1	51	43	30	3	3	4	11	6	1	30	19	28	0	1	0	1	1	0	0	0	0	34	30	24	0.004295	0.003068	0	0.023255	0.011257	0.009328	0.005081	0.008016	0.002497	0.004828	0.002988	0.001066
Otu001023	374	7	13	3	11	10	9	5	2	7	14	9	6	12	10	7	16	13	20	7	5	2	26	23	22	12	11	10	11	6	13	7	3	4	18	10	10	0.010021	0.019939	0.003378	0.015047	0.016081	0.010494	0.006351	0.003206	0.008739	0.016897	0.013447	0.006399
Otu001024	374	2	0	12	8	2	5	2	5	3	7	1	17	0	2	4	5	4	7	4	8	10	5	1	6	23	9	56	24	19	78	5	2	25	4	1	8	0.002863	0	0.013511	0.010944	0.003216	0.00583	0.002541	0.008016	0.003745	0.008449	0.001494	0.01813
Otu001025	374	12	13	10	1	1	0	75	65	44	18	20	15	3	1	0	17	15	11	16	9	8	0	1	0	1	1	0	4	1	0	5	3	3	1	0	0	0.017179	0.019939	0.011259	0.001368	0.001608	0	0.09527	0.104205	0.054933	0.021725	0.029882	0.015997
Otu001026	372	4	1	5	11	7	13	10	3	0	5	2	8	25	24	12	48	21	26	17	8	9	12	6	3	5	9	7	5	15	8	4	6	6	11	5	11	0.005726	0.001534	0.005629	0.015047	0.011257	0.015158	0.012703	0.004809	0	0.006035	0.002988	0.008532
Otu001027	372	1	3	6	0	1	3	0	0	0	0	0	0	32	21	45	56	51	91	0	0	1	9	7	22	0	0	0	1	1	1	3	5	1	3	4	4	0.001432	0.004601	0.006755	0	0.001608	0.003498	0	0	0	0	0	0
Otu001028	372	2	2	0	1	0	0	0	0	0	0	0	0	1	0	0	0	1	0	0	0	0	0	0	1	8	32	32	62	113	115	0	1	0	0	1	0	0.002863	0.003068	0	0.001368	0	0	0	0	0	0	0	0
Otu001029	372	5	10	4	21	11	12	6	6	4	15	8	6	8	6	5	9	4	4	7	10	0	6	9	3	27	34	19	35	25	8	10	2	6	10	11	6	0.007158	0.015338	0.004504	0.028727	0.017689	0.013992	0.007622	0.009619	0.004994	0.018104	0.011953	0.006399
Otu001030	371	1	8	47	0	0	0	13	7	37	4	6	44	29	18	62	0	0	8	0	1	10	0	0	2	0	0	1	0	0	4	9	11	43	1	1	4	0.001432	0.01227	0.052917	0	0	0	0.016513	0.011222	0.046194	0.004828	0.008965	0.046925
Otu001031	371	7	5	1	0	0	0	29	11	10	11	7	10	6	2	1	10	7	2	56	54	16	42	27	28	5	0	1	7	3	0	5	7	1	0	0	0	0.010021	0.007669	0.001126	0	0	0	0.036838	0.017635	0.012485	0.013277	0.010459	0.010665
Otu001032	371	4	4	32	3	4	38	25	8	39	2	21	68	1	0	1	0	0	0	0	3	7	0	0	0	0	4	6	2	6	37	1	16	37	0	0	2	0.005726	0.006135	0.036028	0.004104	0.006432	0.044307	0.031757	0.012825	0.048691	0.002414	0.031376	0.072521
Otu001033	370	1	2	20	1	0	2	0	0	1	0	3	17	0	3	5	9	9	58	6	6	19	18	9	91	8	7	41	4	1	28	1	0	0	0	0	0	0.001432	0.003068	0.022518	0.001368	0	0.002332	0	0	0.001248	0	0.004482	0.01813
Otu001034	370	2	4	5	13	12	6	10	8	7	6	8	12	11	11	16	35	36	19	15	13	8	18	16	16	2	2	0	1	0	0	16	6	6	14	11	5	0.002863	0.006135	0.005629	0.017783	0.019297	0.006996	0.012703	0.012825	0.008739	0.007242	0.011953	0.012798
Otu001035	369	26	30	18	11	13	7	9	2	4	6	3	8	9	10	7	6	4	6	7	4	4	17	7	3	1	2	4	2	1	1	18	26	21	29	23	20	0.037222	0.046014	0.020266	0.015047	0.020905	0.008162	0.011432	0.003206	0.004994	0.007242	0.004482	0.008532
Otu001036	369	0	0	0	0	0	0	0	1	0	1	0	0	1	0	0	1	0	0	1	0	0	0	0	0	93	70	57	61	53	28	0	1	0	0	1	0	0	0	0	0	0	0	0	0.001603	0	0.001207	0	0
Otu001037	369	1	5	1	40	16	17	6	6	0	7	3	3	24	19	27	19	15	10	15	8	4	7	7	0	0	1	2	0	1	1	7	7	5	25	27	33	0.001432	0.007669	0.001126	0.054718	0.02573	0.019822	0.007622	0.009619	0	0.008449	0.004482	0.003199
Otu001038	369	0	0	2	1	9	29	0	0	7	1	0	3	13	14	74	9	8	68	2	6	25	8	4	31	1	1	5	1	1	1	1	0	2	6	4	32	0	0	0.002252	0.001368	0.014473	0.033813	0	0	0.008739	0.001207	0	0.003199
Otu001039	369	65	46	49	1	1	1	4	3	4	7	5	3	11	3	2	13	14	10	3	1	2	4	3	2	25	18	16	18	12	10	1	3	4	4	1	0	0.093054	0.070554	0.055168	0.001368	0.001608	0.001166	0.005081	0.004809	0.004994	0.008449	0.00747	0.003199
Otu001040	368	1	1	0	0	0	3	0	1	3	0	1	3	0	0	0	0	0	2	0	0	0	0	0	1	19	28	83	32	26	155	0	0	0	2	0	7	0.001432	0.001534	0	0	0	0.003498	0	0.001603	0.003745	0	0.001494	0.003199
Otu001041	367	28	24	20	0	1	1	1	0	0	1	2	3	71	68	52	1	1	0	21	22	10	10	12	6	0	0	1	5	4	0	2	0	0	0	0	0	0.040085	0.036811	0.022518	0	0.001608	0.001166	0.00127	0	0	0.001207	0.002988	0.003199
Otu001042	366	5	11	7	18	16	9	16	7	6	42	17	18	27	16	14	15	8	4	9	7	3	13	6	7	0	1	0	2	0	0	12	4	10	15	13	8	0.007158	0.016872	0.007881	0.024623	0.02573	0.010494	0.020324	0.011222	0.007491	0.050692	0.0254	0.019197
Otu001043	365	18	15	10	4	5	7	7	2	2	36	12	23	5	5	4	52	50	19	1	1	1	6	5	9	3	3	1	4	7	2	12	4	3	6	11	10	0.025769	0.023007	0.011259	0.005472	0.008041	0.008162	0.008892	0.003206	0.002497	0.04345	0.017929	0.024529
Otu001044	364	4	5	7	2	4	2	44	20	30	1	0	0	2	1	1	1	1	2	97	60	42	14	6	4	1	1	0	1	0	0	2	1	0	4	2	2	0.005726	0.007669	0.007881	0.002736	0.006432	0.002332	0.055891	0.032063	0.037455	0.001207	0	0
Otu001045	364	18	22	19	5	2	2	12	5	5	12	20	15	12	9	6	10	8	3	28	17	23	32	22	14	9	8	4	2	4	2	3	8	1	0	2	0	0.025769	0.033743	0.021392	0.00684	0.003216	0.002332	0.015243	0.008016	0.006242	0.014483	0.029882	0.015997
Otu001046	364	1	6	2	2	2	2	3	1	2	2	3	8	4	1	1	2	0	0	3	1	4	5	2	0	62	32	28	63	67	38	6	2	4	1	3	1	0.001432	0.009203	0.002252	0.002736	0.003216	0.002332	0.003811	0.001603	0.002497	0.002414	0.004482	0.008532
Otu001047	362	0	0	13	1	1	0	0	0	9	0	0	3	0	1	11	0	1	8	2	8	58	2	2	37	14	13	104	6	8	52	0	0	3	1	0	4	0	0	0.014637	0.001368	0.001608	0	0	0	0.011236	0	0	0.003199
Otu001048	362	1	1	0	8	13	18	8	2	5	15	13	18	35	25	24	16	7	7	5	2	4	12	1	4	0	0	0	1	0	0	2	4	9	39	22	41	0.001432	0.001534	0	0.010944	0.020905	0.020988	0.010162	0.003206	0.006242	0.018104	0.019423	0.019197
Otu001049	362	6	4	3	24	19	17	8	7	13	13	6	4	3	7	4	16	18	2	13	7	6	20	15	7	10	9	4	13	5	6	10	5	6	22	11	19	0.00859	0.006135	0.003378	0.032831	0.030554	0.019822	0.010162	0.011222	0.01623	0.01569	0.008965	0.004266
Otu001050	362	6	7	6	15	7	10	4	5	0	3	2	3	9	3	7	15	6	5	22	10	4	24	15	13	24	28	23	20	30	17	2	3	6	4	1	3	0.00859	0.010737	0.006755	0.020519	0.011257	0.01166	0.005081	0.008016	0	0.003621	0.002988	0.003199
Otu001051	361	2	2	26	0	2	46	3	5	18	1	0	14	1	3	31	3	3	18	0	0	16	1	1	17	0	2	29	0	2	28	3	3	52	1	3	25	0.002863	0.003068	0.029273	0	0.003216	0.053635	0.003811	0.008016	0.022473	0.001207	0	0.014931
Otu001052	361	0	0	0	1	0	0	1	8	36	1	1	0	26	18	88	0	0	0	40	21	78	6	2	21	1	0	2	2	1	4	0	0	2	0	0	1	0	0	0	0.001368	0	0	0.00127	0.012825	0.044946	0.001207	0.001494	0
Otu001053	360	3	1	12	5	0	4	7	2	4	5	3	26	1	2	6	5	3	6	4	0	1	1	0	2	23	16	52	33	24	81	4	3	11	4	2	4	0.004295	0.001534	0.013511	0.00684	0	0.004664	0.008892	0.003206	0.004994	0.006035	0.004482	0.027729
Otu001054	360	0	0	0	0	0	0	8	2	2	1	0	0	7	11	5	3	4	3	123	103	65	3	6	5	0	0	0	0	0	0	2	3	0	0	4	0	0	0	0	0	0	0	0.010162	0.003206	0.002497	0.001207	0	0
Otu001055	360	2	1	4	0	1	0	1	2	0	1	1	1	0	0	0	0	1	1	1	1	2	0	0	0	77	50	20	91	55	41	1	1	1	0	1	2	0.002863	0.001534	0.004504	0	0.001608	0	0.00127	0.003206	0	0.001207	0.001494	0.001066
Otu001056	359	0	0	0	0	2	3	1	0	0	1	0	1	3	1	3	4	2	2	4	9	12	1	2	4	68	50	100	33	24	20	1	0	1	1	0	6	0	0	0	0	0.003216	0.003498	0.00127	0	0	0.001207	0	0.001066
Otu001057	359	31	28	12	8	5	4	13	4	2	18	8	13	10	23	14	7	19	16	12	5	3	21	11	10	12	5	0	3	2	2	10	16	6	2	2	2	0.04438	0.042946	0.013511	0.010944	0.008041	0.004664	0.016513	0.006413	0.002497	0.021725	0.011953	0.013864
Otu001058	358	17	11	13	9	5	3	21	15	13	28	17	22	19	12	17	16	12	5	7	9	2	6	4	2	2	1	0	0	0	0	22	18	19	2	2	7	0.024337	0.016872	0.014637	0.012312	0.008041	0.003498	0.026675	0.024047	0.01623	0.033795	0.0254	0.023463
Otu001059	358	0	1	2	0	1	9	0	0	0	3	0	4	17	10	11	79	67	114	8	6	17	4	2	1	0	2	0	0	0	0	0	0	0	0	0	0	0	0.001534	0.002252	0	0.001608	0.010494	0	0	0	0.003621	0	0.004266
Otu001060	357	4	2	1	8	5	7	5	3	4	6	7	2	16	19	15	38	17	12	57	36	26	17	17	14	1	0	1	0	0	0	4	4	4	3	0	2	0.005726	0.003068	0.001126	0.010944	0.008041	0.008162	0.006351	0.004809	0.004994	0.007242	0.010459	0.002133
Otu001061	355	1	1	15	0	1	33	1	0	4	1	1	4	3	2	43	3	8	39	13	10	53	6	7	65	0	0	5	1	0	8	1	0	6	4	1	15	0.001432	0.001534	0.016888	0	0.001608	0.038477	0.00127	0	0.004994	0.001207	0.001494	0.004266
Otu001062	355	7	1	52	1	3	37	0	0	7	0	0	8	1	4	28	7	5	38	6	8	32	5	5	36	1	1	7	3	4	22	2	1	12	0	0	11	0.010021	0.001534	0.058546	0.001368	0.004824	0.043141	0	0	0.008739	0	0	0.008532
Otu001063	354	8	10	10	0	1	0	14	14	10	14	13	6	2	3	2	13	1	4	37	28	15	37	31	25	8	4	1	5	3	1	9	13	8	3	0	1	0.011453	0.015338	0.011259	0	0.001608	0	0.017784	0.022444	0.012485	0.016897	0.019423	0.006399
Otu001064	354	7	5	6	7	7	5	7	7	4	5	5	4	6	15	4	28	17	14	9	7	3	21	20	15	15	14	9	12	13	7	10	9	0	14	13	10	0.010021	0.007669	0.006755	0.009576	0.011257	0.00583	0.008892	0.011222	0.004994	0.006035	0.00747	0.004266
Otu001065	353	0	1	0	7	3	1	9	0	0	10	5	13	1	3	7	3	1	0	1	3	0	8	4	3	61	58	44	31	36	26	1	6	1	2	2	2	0	0.001534	0	0.009576	0.004824	0.001166	0.011432	0	0	0.01207	0.00747	0.013864
Otu001066	353	12	9	11	17	8	11	23	19	3	45	25	21	17	6	9	3	1	0	7	4	5	5	9	6	1	0	0	0	0	0	19	18	19	9	5	6	0.017179	0.013804	0.012385	0.023255	0.012865	0.012826	0.029216	0.03046	0.003745	0.054313	0.037352	0.022396
Otu001067	353	1	0	6	6	12	53	7	0	2	0	0	6	19	6	22	1	3	9	3	16	31	1	0	7	0	0	1	0	0	1	1	12	25	12	20	70	0.001432	0	0.006755	0.008208	0.019297	0.061797	0.008892	0	0.002497	0	0	0.006399
Otu001068	353	5	7	9	7	17	9	6	4	3	10	17	18	10	5	7	14	8	8	12	9	7	14	13	11	3	0	1	0	1	3	19	29	22	13	16	16	0.007158	0.010737	0.010133	0.009576	0.027338	0.010494	0.007622	0.006413	0.003745	0.01207	0.0254	0.019197
Otu001069	353	6	3	13	6	1	3	7	2	7	27	24	21	21	15	12	14	10	9	24	24	16	10	8	2	8	9	3	6	7	4	3	8	13	1	2	4	0.00859	0.004601	0.014637	0.008208	0.001608	0.003498	0.008892	0.003206	0.008739	0.032588	0.035858	0.022396
Otu001070	352	1	4	1	2	0	0	0	1	0	2	0	0	1	0	0	3	3	0	1	0	0	0	0	0	51	55	45	78	60	38	0	4	0	0	1	1	0.001432	0.006135	0.001126	0.002736	0	0	0	0.001603	0	0.002414	0	0
Otu001071	351	0	0	0	0	0	0	0	0	3	0	0	5	16	23	154	11	1	24	12	5	73	4	2	12	0	0	0	0	2	0	0	0	1	0	0	3	0	0	0	0	0	0	0	0	0.003745	0	0	0.005332
Otu001072	351	0	0	1	5	5	10	0	0	0	0	1	0	0	1	0	19	10	23	0	0	0	3	2	1	0	0	0	0	0	1	0	1	2	68	53	145	0	0	0.001126	0.00684	0.008041	0.01166	0	0	0	0	0.001494	0
Otu001073	351	4	15	4	4	5	7	12	5	7	18	11	2	11	14	5	22	15	9	5	7	0	11	10	2	4	4	6	4	2	3	34	25	12	22	13	17	0.005726	0.023007	0.004504	0.005472	0.008041	0.008162	0.015243	0.008016	0.008739	0.021725	0.016435	0.002133
Otu001074	351	3	7	1	13	13	7	1	2	0	11	4	13	4	3	3	11	10	10	5	2	3	1	4	0	2	0	0	0	2	1	5	3	1	81	66	59	0.004295	0.010737	0.001126	0.017783	0.020905	0.008162	0.00127	0.003206	0	0.013277	0.005976	0.013864
Otu001075	351	11	4	6	0	7	0	11	10	5	7	6	3	5	2	0	4	0	0	54	44	27	43	47	36	4	2	1	4	3	2	2	1	0	0	0	0	0.015748	0.006135	0.006755	0	0.011257	0	0.013973	0.016032	0.006242	0.008449	0.008965	0.003199
Otu001076	349	1	0	2	0	1	0	6	1	1	1	0	0	0	0	0	0	0	0	0	0	0	1	0	0	32	21	13	133	67	69	0	0	0	0	0	0	0.001432	0	0.002252	0	0.001608	0	0.007622	0.001603	0.001248	0.001207	0	0
Otu001077	349	17	27	35	10	7	11	2	2	10	10	2	11	5	12	6	10	8	6	5	12	14	11	7	24	0	5	3	4	7	10	11	10	17	2	1	15	0.024337	0.041412	0.039406	0.01368	0.011257	0.012826	0.002541	0.003206	0.012485	0.01207	0.002988	0.011731
Otu001078	349	5	0	1	28	19	13	66	71	28	2	4	5	4	6	3	3	3	0	1	0	0	3	3	0	3	7	3	9	6	6	3	5	2	13	11	13	0.007158	0	0.001126	0.038303	0.030554	0.015158	0.083837	0.113824	0.034958	0.002414	0.005976	0.005332
Otu001079	348	8	10	19	6	8	18	52	34	44	10	8	17	4	0	3	1	1	1	1	0	1	7	11	11	2	0	4	7	7	11	3	4	8	9	5	13	0.011453	0.015338	0.021392	0.008208	0.012865	0.020988	0.066054	0.054507	0.054933	0.01207	0.011953	0.01813
Otu001080	348	8	11	7	14	6	6	9	9	6	13	11	11	21	11	12	20	14	12	12	14	9	16	6	15	0	11	3	3	2	8	11	7	6	12	5	7	0.011453	0.016872	0.007881	0.019151	0.009649	0.006996	0.011432	0.014428	0.007491	0.01569	0.016435	0.011731
Otu001081	348	3	3	3	6	3	3	4	4	2	4	3	0	8	7	5	17	17	10	46	41	31	20	21	12	8	13	8	6	14	11	3	0	5	3	2	2	0.004295	0.004601	0.003378	0.008208	0.004824	0.003498	0.005081	0.006413	0.002497	0.004828	0.004482	0
Otu001082	348	2	4	3	6	16	6	14	15	7	22	18	16	4	8	4	28	23	14	1	1	0	3	2	0	35	16	22	14	9	14	0	1	0	10	5	5	0.002863	0.006135	0.003378	0.008208	0.02573	0.006996	0.017784	0.024047	0.008739	0.026553	0.026894	0.017064
Otu001083	347	0	0	8	0	0	1	3	1	2	17	8	60	2	2	12	0	1	0	0	0	4	0	0	1	1	2	7	4	3	21	12	44	131	0	0	0	0	0	0.009007	0	0	0.001166	0.003811	0.001603	0.002497	0.020518	0.011953	0.063989
Otu001084	346	24	14	20	7	3	2	26	17	19	12	11	14	3	3	2	10	4	1	22	19	20	14	9	4	1	2	0	3	1	0	17	12	18	9	1	2	0.034358	0.021473	0.022518	0.009576	0.004824	0.002332	0.033027	0.027254	0.023721	0.014483	0.016435	0.014931
Otu001085	346	3	1	7	3	4	45	0	1	0	2	0	7	13	11	49	6	10	34	0	4	11	4	3	24	0	0	2	0	1	3	4	3	19	16	9	47	0.004295	0.001534	0.007881	0.004104	0.006432	0.052469	0	0.001603	0	0.002414	0	0.007465
Otu001086	346	0	0	3	4	2	70	0	0	2	0	0	4	5	4	20	8	8	105	1	2	19	3	4	36	0	0	3	1	1	4	1	0	12	1	4	19	0	0	0.003378	0.005472	0.003216	0.081618	0	0	0.002497	0	0	0.004266
Otu001087	345	1	2	6	0	0	0	5	1	5	0	2	8	13	8	29	2	1	6	1	5	29	1	2	6	1	4	24	5	18	59	6	12	77	4	1	1	0.001432	0.003068	0.006755	0	0	0	0.006351	0.001603	0.006242	0	0.002988	0.008532
Otu001088	345	11	11	20	6	10	7	9	4	8	2	6	6	7	5	6	17	13	17	15	9	14	14	8	28	9	6	15	8	2	7	10	11	12	4	2	6	0.015748	0.016872	0.022518	0.008208	0.016081	0.008162	0.011432	0.006413	0.009988	0.002414	0.008965	0.006399
Otu001089	345	6	21	6	0	0	0	5	2	1	73	61	56	2	4	1	6	3	0	6	1	2	1	3	0	1	4	1	0	1	1	23	19	20	6	5	4	0.00859	0.03221	0.006755	0	0	0	0.006351	0.003206	0.001248	0.088108	0.09114	0.059723
Otu001090	345	0	2	3	10	10	12	25	20	8	19	15	18	18	14	7	23	10	15	10	4	3	11	12	5	3	5	0	5	7	2	5	4	1	14	14	11	0	0.003068	0.003378	0.01368	0.016081	0.013992	0.031757	0.032063	0.009988	0.022932	0.022411	0.019197
Otu001091	345	10	21	13	0	0	0	8	4	4	20	16	27	20	21	19	44	12	29	7	10	5	11	9	6	0	0	0	1	0	0	11	9	8	0	0	0	0.014316	0.03221	0.014637	0	0	0	0.010162	0.006413	0.004994	0.024139	0.023906	0.028795
Otu001092	344	1	7	34	0	1	2	1	3	23	0	0	0	1	0	1	7	4	20	6	8	34	1	2	12	6	10	58	7	10	50	4	4	15	0	1	11	0.001432	0.010737	0.03828	0	0.001608	0.002332	0.00127	0.004809	0.028715	0	0	0
Otu001093	344	2	2	7	0	0	4	1	1	3	2	0	11	1	1	5	2	0	0	0	1	1	3	0	0	26	10	69	31	32	119	1	0	5	0	1	3	0.002863	0.003068	0.007881	0	0	0.004664	0.00127	0.001603	0.003745	0.002414	0	0.011731
Otu001094	344	27	33	31	9	4	10	4	2	1	1	0	0	7	1	7	19	9	3	12	4	1	17	16	14	0	0	0	0	0	0	35	32	30	1	10	4	0.038653	0.050615	0.034902	0.012312	0.006432	0.01166	0.005081	0.003206	0.001248	0.001207	0	0
Otu001095	343	5	9	5	5	1	10	8	5	5	3	2	0	2	0	0	5	3	2	7	5	2	14	10	14	39	38	28	39	42	29	4	1	1	0	0	0	0.007158	0.013804	0.005629	0.00684	0.001608	0.01166	0.010162	0.008016	0.006242	0.003621	0.002988	0
Otu001096	343	1	3	2	3	2	1	20	6	2	0	3	1	42	11	17	1	6	6	3	12	9	8	22	19	7	14	10	17	32	28	2	5	9	2	11	6	0.001432	0.004601	0.002252	0.004104	0.003216	0.001166	0.025405	0.009619	0.002497	0	0.004482	0.001066
Otu001097	342	14	5	17	13	7	6	5	2	3	10	2	13	14	5	10	31	13	15	10	10	2	7	2	2	11	15	4	2	3	1	28	28	20	4	1	7	0.020042	0.007669	0.01914	0.017783	0.011257	0.006996	0.006351	0.003206	0.003745	0.01207	0.002988	0.013864
Otu001098	342	0	1	0	4	4	5	99	87	60	0	0	0	13	27	14	0	0	0	1	1	0	3	4	1	2	2	1	2	0	0	2	1	0	4	2	2	0	0.001534	0	0.005472	0.006432	0.00583	0.125756	0.139474	0.074909	0	0	0
Otu001099	342	2	0	2	0	2	1	2	0	1	4	4	4	0	0	0	0	1	0	0	0	0	0	0	0	64	47	35	43	45	44	8	13	4	3	7	6	0.002863	0	0.002252	0	0.003216	0.001166	0.002541	0	0.001248	0.004828	0.005976	0.004266
Otu001100	342	5	2	0	1	1	1	2	0	2	1	1	4	0	1	0	1	1	0	100	63	130	2	0	1	3	7	5	0	0	3	1	1	0	0	2	1	0.007158	0.003068	0	0.001368	0.001608	0.001166	0.002541	0	0.002497	0.001207	0.001494	0.004266
Otu001101	342	16	11	11	0	0	0	2	3	3	17	15	24	12	7	7	19	12	8	15	8	9	17	19	9	12	13	9	8	8	5	16	14	13	0	0	0	0.022906	0.016872	0.012385	0	0	0	0.002541	0.004809	0.003745	0.020518	0.022411	0.025596
Otu001102	342	11	16	39	0	0	2	3	6	4	20	16	21	0	0	0	0	0	0	45	36	96	0	0	0	2	6	6	3	3	5	1	0	0	1	0	0	0.015748	0.024541	0.04391	0	0	0.002332	0.003811	0.009619	0.004994	0.024139	0.023906	0.022396
Otu001103	341	4	4	2	9	7	18	4	5	0	3	3	5	4	1	2	6	6	4	20	11	6	13	7	4	29	36	15	34	21	21	6	7	6	7	7	4	0.005726	0.006135	0.002252	0.012312	0.011257	0.020988	0.005081	0.008016	0	0.003621	0.004482	0.005332
Otu001104	341	0	0	0	0	0	1	0	0	1	1	0	0	15	18	137	12	13	44	9	9	56	1	3	17	0	0	0	0	0	1	0	0	2	0	0	1	0	0	0	0	0	0.001166	0	0	0.001248	0.001207	0	0
Otu001105	340	0	0	0	0	1	0	0	1	0	0	1	0	0	0	0	1	0	0	0	0	0	0	0	0	57	41	27	73	85	50	0	0	1	2	0	0	0	0	0	0	0.001608	0	0	0.001603	0	0	0.001494	0
Otu001106	340	0	1	28	0	1	11	13	6	64	1	1	55	2	0	5	3	1	21	2	1	13	1	0	12	1	1	10	2	0	7	2	8	52	1	1	13	0	0.001534	0.031525	0	0.001608	0.012826	0.016513	0.009619	0.079903	0.001207	0.001494	0.058657
Otu001107	339	0	1	0	1	1	10	2	4	3	2	0	7	5	2	3	2	5	10	0	1	8	1	2	6	1	3	4	0	1	3	4	10	28	28	40	141	0	0.001534	0	0.001368	0.001608	0.01166	0.002541	0.006413	0.003745	0.002414	0	0.007465
Otu001108	338	1	1	1	0	0	1	2	1	0	1	0	1	4	10	3	1	1	0	24	13	12	1	0	2	21	18	26	68	65	57	2	0	0	0	1	0	0.001432	0.001534	0.001126	0	0	0.001166	0.002541	0.001603	0	0.001207	0	0.001066
Otu001109	338	3	6	2	13	8	6	0	3	2	2	3	3	3	3	3	9	4	4	13	8	10	22	14	12	7	4	0	9	2	7	3	2	6	41	41	60	0.004295	0.009203	0.002252	0.017783	0.012865	0.006996	0	0.004809	0.002497	0.002414	0.004482	0.003199
Otu001110	338	8	4	8	0	0	0	7	11	7	66	27	33	1	1	1	1	0	0	3	2	0	3	3	0	4	3	11	9	6	12	30	38	37	2	0	0	0.011453	0.006135	0.009007	0	0	0	0.008892	0.017635	0.008739	0.079659	0.040341	0.035194
Otu001111	338	0	1	4	0	2	3	5	1	5	2	2	6	0	0	1	0	1	0	2	0	0	3	2	2	42	32	68	59	28	49	3	4	2	2	0	7	0	0.001534	0.004504	0	0.003216	0.003498	0.006351	0.001603	0.006242	0.002414	0.002988	0.006399
Otu001112	337	0	1	0	0	0	0	0	60	266	0	1	1	0	1	0	0	0	1	0	1	1	0	0	0	0	0	0	0	1	0	0	0	2	0	0	1	0	0.001534	0	0	0	0	0	0.096189	0.332097	0	0.001494	0.001066
Otu001113	337	1	1	7	0	0	3	1	1	0	1	1	2	1	0	4	1	0	0	0	1	3	0	0	2	30	28	63	44	38	90	2	2	8	1	0	1	0.001432	0.001534	0.007881	0	0	0.003498	0.00127	0.001603	0	0.001207	0.001494	0.002133
Otu001114	337	1	3	3	0	0	0	0	1	0	2	0	0	2	3	4	1	0	0	108	67	38	20	6	14	19	18	2	10	4	4	2	2	0	2	1	0	0.001432	0.004601	0.003378	0	0	0	0	0.001603	0	0.002414	0	0
Otu001115	337	25	7	8	2	2	5	31	21	18	23	23	48	0	1	1	9	6	5	5	5	0	7	6	4	5	6	2	3	1	1	18	19	18	0	2	0	0.03579	0.010737	0.009007	0.002736	0.003216	0.00583	0.039378	0.033666	0.022473	0.02776	0.034364	0.051191
Otu001116	336	1	1	2	2	2	1	5	11	42	11	5	9	25	18	14	10	4	6	27	18	16	8	7	2	14	8	10	9	4	11	4	2	3	7	8	9	0.001432	0.001534	0.002252	0.002736	0.003216	0.001166	0.006351	0.017635	0.052436	0.013277	0.00747	0.009598
Otu001117	335	1	3	20	0	1	23	0	1	8	1	0	11	3	0	20	6	6	46	0	4	19	4	2	21	3	7	35	4	4	52	0	3	23	0	0	4	0.001432	0.004601	0.022518	0	0.001608	0.026817	0	0.001603	0.009988	0.001207	0	0.011731
Otu001118	335	3	1	8	0	1	0	6	9	2	5	4	6	5	0	0	16	10	4	19	10	9	0	1	4	22	19	15	55	65	30	3	0	1	1	1	0	0.004295	0.001534	0.009007	0	0.001608	0	0.007622	0.014428	0.002497	0.006035	0.005976	0.006399
Otu001119	335	0	0	0	4	2	1	111	107	61	0	1	2	4	5	0	6	4	5	3	3	1	0	2	2	0	0	1	1	1	0	1	1	2	1	1	2	0	0	0	0.005472	0.003216	0.001166	0.140999	0.171538	0.076158	0	0.001494	0.002133
Otu001120	335	6	5	3	9	14	11	4	1	1	1	3	5	29	30	19	41	26	13	9	10	2	16	17	8	1	3	2	4	3	6	1	7	0	10	9	6	0.00859	0.007669	0.003378	0.012312	0.022513	0.012826	0.005081	0.001603	0.001248	0.001207	0.004482	0.005332
Otu001121	335	11	15	21	7	11	8	8	5	4	24	9	13	17	7	13	23	7	5	16	8	7	7	8	8	1	0	0	2	1	2	10	11	7	16	10	13	0.015748	0.023007	0.023644	0.009576	0.017689	0.009328	0.010162	0.008016	0.004994	0.028967	0.013447	0.013864
Otu001122	335	8	14	37	0	0	0	11	4	5	0	2	0	7	3	3	0	1	1	12	76	68	4	2	4	2	6	9	2	3	1	10	14	26	0	0	0	0.011453	0.021473	0.041658	0	0	0	0.013973	0.006413	0.006242	0	0.002988	0
Otu001123	334	4	4	31	3	0	22	2	2	9	4	0	9	8	13	63	1	1	12	5	6	20	4	10	36	1	1	0	0	0	0	1	1	7	8	6	40	0.005726	0.006135	0.034902	0.004104	0	0.025651	0.002541	0.003206	0.011236	0.004828	0	0.009598
Otu001124	334	0	3	11	1	3	23	1	0	2	0	0	0	9	10	38	10	7	75	5	3	32	3	5	31	1	1	4	3	4	15	0	1	2	2	2	27	0	0.004601	0.012385	0.001368	0.004824	0.026817	0.00127	0	0.002497	0	0	0
Otu001125	334	5	5	3	19	11	9	2	4	15	4	1	3	7	11	6	15	6	6	8	8	1	7	9	4	37	18	23	26	23	9	3	2	1	5	7	11	0.007158	0.007669	0.003378	0.025991	0.017689	0.010494	0.002541	0.006413	0.018727	0.004828	0.001494	0.003199
Otu001126	334	0	2	7	7	10	58	1	0	0	1	0	5	1	3	9	8	7	23	2	3	19	1	6	14	3	5	27	5	6	13	1	2	6	16	9	54	0	0.003068	0.007881	0.009576	0.016081	0.067627	0.00127	0	0	0.001207	0	0.005332
Otu001127	333	0	0	2	1	1	14	0	0	1	1	0	0	1	1	10	18	20	102	4	4	25	8	6	29	6	4	15	2	3	14	2	4	9	2	4	20	0	0	0.002252	0.001368	0.001608	0.016324	0	0	0.001248	0.001207	0	0
Otu001128	332	0	1	15	1	2	21	0	1	1	1	2	7	1	6	21	0	1	2	6	4	25	16	14	69	5	5	31	6	8	33	0	0	6	2	6	13	0	0.001534	0.016888	0.001368	0.003216	0.024486	0	0.001603	0.001248	0.001207	0.002988	0.007465
Otu001129	332	0	0	2	0	0	0	0	0	0	0	0	1	1	0	1	0	0	1	0	0	0	0	0	0	50	35	69	48	46	78	0	0	0	0	0	0	0	0	0.002252	0	0	0	0	0	0	0	0	0.001066
Otu001130	332	0	0	2	1	0	0	0	2	1	1	1	2	0	0	0	0	0	0	0	1	8	0	0	3	26	15	121	17	14	116	0	1	0	0	0	0	0	0	0.002252	0.001368	0	0	0	0.003206	0.001248	0.001207	0.001494	0.002133
Otu001131	332	5	4	4	24	31	23	10	4	1	8	8	2	8	5	6	14	2	0	12	5	1	9	4	1	2	11	5	17	13	4	12	10	8	23	19	17	0.007158	0.006135	0.004504	0.032831	0.049851	0.026817	0.012703	0.006413	0.001248	0.009656	0.011953	0.002133
Otu001132	331	9	15	14	5	11	4	8	1	2	2	2	1	4	11	4	10	2	6	35	28	14	16	8	7	22	16	15	13	17	10	5	1	3	4	2	4	0.012884	0.023007	0.015762	0.00684	0.017689	0.004664	0.010162	0.001603	0.002497	0.002414	0.002988	0.001066
Otu001133	330	27	21	8	0	0	0	2	6	4	17	15	15	13	3	6	51	44	39	1	0	0	1	1	0	0	0	1	2	0	0	23	13	16	1	0	0	0.038653	0.03221	0.009007	0	0	0	0.002541	0.009619	0.004994	0.020518	0.022411	0.015997
Otu001134	329	5	8	5	33	26	26	7	3	2	13	12	12	16	3	8	9	1	2	12	10	11	4	14	3	4	3	0	2	2	1	10	5	7	16	19	15	0.007158	0.01227	0.005629	0.045142	0.041811	0.030315	0.008892	0.004809	0.002497	0.01569	0.017929	0.012798
Otu001135	328	1	0	4	78	37	51	0	1	2	0	0	0	19	7	13	5	4	4	1	0	1	9	3	10	1	0	0	0	0	0	1	0	1	38	17	20	0.001432	0	0.004504	0.1067	0.0595	0.059465	0	0.001603	0.002497	0	0	0
Otu001136	327	1	4	1	0	0	0	18	13	20	25	20	55	7	8	2	4	3	4	4	1	5	8	2	8	19	18	34	14	11	15	0	2	1	0	0	0	0.001432	0.006135	0.001126	0	0	0	0.022865	0.020841	0.02497	0.030174	0.029882	0.058657
Otu001137	327	4	6	6	3	1	4	2	0	2	7	8	18	0	1	0	0	0	0	1	0	0	0	0	0	51	36	36	39	41	43	1	5	8	1	2	1	0.005726	0.009203	0.006755	0.004104	0.001608	0.004664	0.002541	0	0.002497	0.008449	0.011953	0.019197
Otu001138	327	7	5	7	15	5	9	6	6	0	12	6	17	21	15	12	24	23	14	7	6	6	18	5	6	0	0	1	2	0	2	13	5	3	19	12	18	0.010021	0.007669	0.007881	0.020519	0.008041	0.010494	0.007622	0.009619	0	0.014483	0.008965	0.01813
Otu001139	327	4	8	8	5	6	14	0	1	8	3	4	15	11	14	17	6	18	27	13	10	9	17	15	32	3	4	7	2	3	6	2	8	14	3	2	8	0.005726	0.01227	0.009007	0.00684	0.009649	0.016324	0	0.001603	0.009988	0.003621	0.005976	0.015997
Otu001140	327	0	0	0	0	0	0	1	0	0	1	0	0	0	0	0	0	0	0	0	0	0	0	0	2	53	52	93	31	29	65	0	0	0	0	0	0	0	0	0	0	0	0	0.00127	0	0	0.001207	0	0
Otu001141	327	4	3	6	14	6	9	4	2	1	13	13	11	2	3	1	2	6	2	7	4	6	8	14	7	20	22	13	29	31	21	2	4	6	9	12	10	0.005726	0.004601	0.006755	0.019151	0.009649	0.010494	0.005081	0.003206	0.001248	0.01569	0.019423	0.011731
Otu001142	326	10	6	7	1	1	0	2	1	1	4	1	2	29	29	14	3	6	10	34	24	12	44	33	28	1	0	3	2	0	4	6	5	2	1	0	0	0.014316	0.009203	0.007881	0.001368	0.001608	0	0.002541	0.001603	0.001248	0.004828	0.001494	0.002133
Otu001143	325	7	6	7	1	1	1	30	19	5	51	57	36	1	2	0	4	10	2	0	0	0	2	1	0	8	6	1	6	10	5	16	20	8	1	0	1	0.010021	0.009203	0.007881	0.001368	0.001608	0.001166	0.038108	0.03046	0.006242	0.061555	0.085164	0.038393
Otu001144	325	0	0	0	0	0	0	0	0	0	1	0	0	0	0	1	1	1	0	0	0	0	0	1	0	34	30	102	32	17	105	0	0	0	0	0	0	0	0	0	0	0	0	0	0	0	0.001207	0	0
Otu001145	324	0	4	2	1	1	1	10	7	6	29	18	44	15	8	17	4	7	6	21	10	14	6	4	9	22	11	12	6	7	16	2	0	3	0	1	0	0	0.006135	0.002252	0.001368	0.001608	0.001166	0.012703	0.011222	0.007491	0.035002	0.026894	0.046925
Otu001146	324	6	2	1	48	32	44	18	13	6	7	8	3	6	4	11	9	9	4	7	6	2	6	4	3	2	1	1	1	1	1	11	13	6	5	11	12	0.00859	0.003068	0.001126	0.065662	0.051459	0.051303	0.022865	0.020841	0.007491	0.008449	0.011953	0.003199
Otu001147	323	6	5	7	11	10	6	10	6	7	11	14	8	14	6	7	36	26	19	3	2	2	23	10	18	2	4	0	3	0	0	13	5	12	9	4	4	0.00859	0.007669	0.007881	0.015047	0.016081	0.006996	0.012703	0.009619	0.008739	0.013277	0.020917	0.008532
Otu001148	323	7	6	15	3	4	4	14	3	1	24	8	14	9	8	12	10	5	7	6	2	8	20	16	27	10	6	10	6	8	10	6	7	13	4	5	5	0.010021	0.009203	0.016888	0.004104	0.006432	0.004664	0.017784	0.004809	0.001248	0.028967	0.011953	0.014931
Otu001149	322	1	1	1	10	8	9	0	1	5	1	1	0	2	4	4	17	10	12	40	29	28	7	3	4	10	9	14	18	9	6	1	2	0	26	14	15	0.001432	0.001534	0.001126	0.01368	0.012865	0.010494	0	0.001603	0.006242	0.001207	0.001494	0
Otu001150	322	1	0	3	4	0	2	1	52	217	2	1	0	0	1	5	3	3	2	3	1	4	1	1	1	0	0	1	0	2	0	2	1	2	2	0	4	0.001432	0	0.003378	0.005472	0	0.002332	0.00127	0.083364	0.270922	0.002414	0.001494	0
Otu001151	321	5	8	3	4	10	1	9	8	2	4	4	5	13	8	7	13	6	3	15	13	4	17	11	2	32	13	12	21	25	15	7	9	2	5	3	2	0.007158	0.01227	0.003378	0.005472	0.016081	0.001166	0.011432	0.012825	0.002497	0.004828	0.005976	0.005332
Otu001152	321	4	5	4	15	9	6	62	40	18	8	7	6	17	15	9	28	14	11	3	1	0	10	7	0	0	1	0	0	0	0	0	2	6	6	3	4	0.005726	0.007669	0.004504	0.020519	0.014473	0.006996	0.078756	0.064126	0.022473	0.009656	0.010459	0.006399
Otu001153	321	0	0	3	1	1	7	2	0	0	1	1	0	0	0	1	13	7	24	0	0	1	1	3	3	13	11	78	13	14	118	0	0	1	0	1	3	0	0	0.003378	0.001368	0.001608	0.008162	0.002541	0	0	0.001207	0.001494	0
Otu001154	320	7	8	3	25	22	15	1	3	0	5	7	6	10	9	2	45	35	22	8	6	1	14	9	9	1	5	2	4	1	7	5	5	8	4	3	3	0.010021	0.01227	0.003378	0.034199	0.035378	0.01749	0.00127	0.004809	0	0.006035	0.010459	0.006399
Otu001155	319	25	22	22	4	6	16	2	3	3	5	8	3	2	0	1	11	6	4	8	1	1	13	6	3	26	13	21	19	26	18	5	6	4	4	1	1	0.03579	0.033743	0.024769	0.005472	0.009649	0.018656	0.002541	0.004809	0.003745	0.006035	0.011953	0.003199
Otu001156	319	3	2	2	1	1	2	0	0	1	0	0	2	2	1	0	2	2	4	7	5	6	7	4	6	65	48	29	41	43	29	1	2	0	1	0	0	0.004295	0.003068	0.002252	0.001368	0.001608	0.002332	0	0	0.001248	0	0	0.002133
Otu001157	319	16	20	18	6	4	1	18	11	4	14	15	6	0	0	1	6	1	2	8	8	8	3	2	3	25	24	14	13	11	10	13	17	8	3	3	3	0.022906	0.030676	0.020266	0.008208	0.006432	0.001166	0.022865	0.017635	0.004994	0.016897	0.022411	0.006399
Otu001158	318	1	2	0	5	4	3	2	0	0	2	1	2	2	5	3	94	57	50	3	0	1	33	22	18	0	0	0	0	1	0	1	0	0	3	1	2	0.001432	0.003068	0	0.00684	0.006432	0.003498	0.002541	0	0	0.002414	0.001494	0.002133
Otu001159	317	3	0	0	5	1	3	9	3	0	11	5	7	5	4	4	4	5	4	2	6	0	4	1	3	3	1	0	0	2	0	1	1	4	81	61	74	0.004295	0	0	0.00684	0.001608	0.003498	0.011432	0.004809	0	0.013277	0.00747	0.007465
Otu001160	316	39	39	41	1	1	1	2	1	0	0	1	0	6	6	6	33	20	13	35	32	22	2	3	0	2	1	1	3	0	1	0	3	1	0	0	0	0.055832	0.059818	0.046161	0.001368	0.001608	0.001166	0.002541	0.001603	0	0	0.001494	0
Otu001161	316	3	2	0	9	4	3	30	21	32	10	5	4	10	9	3	33	16	6	15	11	5	2	0	0	1	0	0	0	2	0	9	5	7	15	19	25	0.004295	0.003068	0	0.012312	0.006432	0.003498	0.038108	0.033666	0.039952	0.01207	0.00747	0.004266
Otu001162	316	6	4	5	5	6	8	7	7	28	11	8	12	11	6	6	9	7	0	13	6	4	11	4	4	25	17	8	24	10	16	4	6	7	4	2	5	0.00859	0.006135	0.005629	0.00684	0.009649	0.009328	0.008892	0.011222	0.034958	0.013277	0.011953	0.012798
Otu001163	314	5	2	3	2	1	0	0	1	1	3	4	0	0	1	1	1	1	0	0	0	0	1	0	0	55	55	37	40	40	58	0	1	0	1	0	0	0.007158	0.003068	0.003378	0.002736	0.001608	0	0	0.001603	0.001248	0.003621	0.005976	0
Otu001164	314	1	1	2	0	0	0	0	0	0	1	0	0	0	1	0	0	0	0	1	0	0	0	3	0	40	22	60	48	40	93	1	0	0	0	0	0	0.001432	0.001534	0.002252	0	0	0	0	0	0	0.001207	0	0
Otu001165	313	4	3	13	3	4	9	6	8	14	11	3	15	4	5	10	4	1	5	8	5	13	6	2	10	9	6	22	19	14	34	6	8	20	2	2	5	0.005726	0.004601	0.014637	0.004104	0.006432	0.010494	0.007622	0.012825	0.017479	0.013277	0.004482	0.015997
Otu001166	313	3	2	2	36	27	33	4	1	0	25	14	10	3	8	5	5	2	1	1	0	4	0	0	0	12	10	8	11	5	13	9	13	7	14	13	12	0.004295	0.003068	0.002252	0.049246	0.043419	0.038477	0.005081	0.001603	0	0.030174	0.020917	0.010665
Otu001167	313	10	10	11	1	3	6	0	4	3	1	2	6	11	13	11	6	6	11	38	24	30	30	16	22	9	3	6	1	1	3	3	0	8	1	1	2	0.014316	0.015338	0.012385	0.001368	0.004824	0.006996	0	0.006413	0.003745	0.001207	0.002988	0.006399
Otu001168	312	2	1	1	7	1	3	3	2	2	6	3	4	5	2	3	7	2	1	9	7	2	6	3	8	44	33	29	17	32	23	16	12	9	4	3	0	0.002863	0.001534	0.001126	0.009576	0.001608	0.003498	0.003811	0.003206	0.002497	0.007242	0.004482	0.004266
Otu001169	312	16	17	25	2	4	3	4	3	5	26	19	18	19	15	17	10	8	2	0	1	0	11	10	5	0	1	0	8	4	7	14	18	10	4	2	4	0.022906	0.026074	0.028147	0.002736	0.006432	0.003498	0.005081	0.004809	0.006242	0.031381	0.028388	0.019197
Otu001170	312	0	1	0	0	0	0	0	0	0	0	1	0	0	0	0	0	0	0	0	0	0	1	1	0	14	13	29	61	64	125	0	2	0	0	0	0	0	0.001534	0	0	0	0	0	0	0	0	0.001494	0
Otu001171	311	10	11	5	0	1	0	27	20	6	10	18	15	11	7	4	5	6	1	5	5	2	3	3	8	20	11	10	10	14	18	14	16	15	0	0	0	0.014316	0.016872	0.005629	0	0.001608	0	0.034297	0.032063	0.007491	0.01207	0.026894	0.015997
Otu001172	311	1	0	7	0	1	2	20	17	21	0	2	5	16	23	36	12	10	16	15	11	19	11	3	20	6	9	8	6	1	11	0	0	0	0	0	2	0.001432	0	0.007881	0	0.001608	0.002332	0.025405	0.027254	0.026218	0	0.002988	0.005332
Otu001173	310	3	0	7	28	20	18	1	9	42	5	8	4	4	6	7	9	5	5	6	2	0	10	2	6	4	2	6	1	5	4	1	5	0	26	21	28	0.004295	0	0.007881	0.038303	0.032162	0.020988	0.00127	0.014428	0.052436	0.006035	0.011953	0.004266
Otu001174	309	6	2	5	9	3	6	9	13	9	58	35	65	13	7	15	8	4	4	2	4	2	4	2	2	1	0	1	1	3	0	5	0	9	1	0	1	0.00859	0.003068	0.005629	0.012312	0.004824	0.006996	0.011432	0.020841	0.011236	0.070004	0.052293	0.069322
Otu001175	309	8	20	111	1	0	6	7	4	30	0	0	2	1	0	2	1	3	32	0	2	11	0	0	0	2	1	18	2	4	20	2	1	14	0	1	3	0.011453	0.030676	0.124973	0.001368	0	0.006996	0.008892	0.006413	0.037455	0	0	0.002133
Otu001176	308	11	6	7	21	7	11	5	7	6	26	17	18	12	11	11	5	1	2	11	3	1	4	5	1	2	4	0	4	2	0	14	9	8	22	17	17	0.015748	0.009203	0.007881	0.028727	0.011257	0.012826	0.006351	0.011222	0.007491	0.031381	0.0254	0.019197
Otu001177	308	10	3	6	20	10	9	10	11	3	6	12	5	22	26	18	5	2	2	13	12	7	19	6	15	2	0	0	2	2	2	4	5	4	9	17	9	0.014316	0.004601	0.006755	0.027359	0.016081	0.010494	0.012703	0.017635	0.003745	0.007242	0.017929	0.005332
Otu001178	308	3	3	0	61	37	50	3	4	24	6	2	3	3	2	1	4	0	0	9	8	5	17	13	13	2	3	1	2	3	0	3	5	3	6	5	4	0.004295	0.004601	0	0.083445	0.0595	0.058299	0.003811	0.006413	0.029964	0.007242	0.002988	0.003199
Otu001179	308	2	1	0	0	0	2	4	23	105	1	0	1	20	26	54	4	4	7	3	4	1	8	4	4	0	2	1	1	2	3	0	1	2	7	3	8	0.002863	0.001534	0	0	0	0.002332	0.005081	0.036873	0.131091	0.001207	0	0.001066
Otu001180	308	12	13	8	15	15	5	10	11	0	4	6	2	12	10	5	5	10	1	9	18	0	12	25	4	7	6	1	12	10	2	19	11	3	6	13	6	0.017179	0.019939	0.009007	0.020519	0.024122	0.00583	0.012703	0.017635	0	0.004828	0.008965	0.002133
Otu001181	308	2	3	4	4	0	2	10	14	15	7	2	2	6	6	9	3	3	11	20	9	8	13	9	1	31	17	18	21	27	20	4	2	1	0	2	2	0.002863	0.004601	0.004504	0.005472	0	0.002332	0.012703	0.022444	0.018727	0.008449	0.002988	0.002133
Otu001182	307	0	1	6	0	0	0	0	0	0	0	0	0	0	2	0	7	11	14	1	2	2	85	44	131	0	0	0	0	0	0	0	0	0	1	0	0	0	0.001534	0.006755	0	0	0	0	0	0	0	0	0
Otu001183	307	1	0	0	29	14	23	3	4	7	9	5	0	2	1	1	9	8	5	7	7	3	18	11	4	16	8	10	4	9	4	0	1	2	38	26	18	0.001432	0	0	0.039671	0.022513	0.026817	0.003811	0.006413	0.008739	0.010863	0.00747	0
Otu001184	306	14	10	11	37	28	22	2	0	0	5	0	5	15	4	12	19	15	8	2	3	2	12	4	5	0	2	0	0	2	0	4	5	5	20	19	14	0.020042	0.015338	0.012385	0.050614	0.045027	0.025651	0.002541	0	0	0.006035	0	0.005332
Otu001185	306	1	2	0	0	1	2	0	0	0	1	0	0	24	21	15	102	65	47	2	2	2	7	2	5	1	1	0	0	0	0	0	1	0	0	1	1	0.001432	0.003068	0	0	0.001608	0.002332	0	0	0	0.001207	0	0
Otu001186	305	0	0	2	1	0	6	0	0	5	0	0	0	2	1	19	12	22	185	0	0	0	0	0	10	1	0	0	0	0	1	0	1	11	3	2	21	0	0	0.002252	0.001368	0	0.006996	0	0	0.006242	0	0	0
Otu001187	304	6	13	3	5	6	9	6	6	1	4	7	4	12	10	7	19	23	9	23	12	2	14	6	6	13	14	3	8	3	3	13	6	9	9	5	5	0.00859	0.019939	0.003378	0.00684	0.009649	0.010494	0.007622	0.009619	0.001248	0.004828	0.010459	0.004266
Otu001188	304	1	7	7	7	11	28	2	2	2	1	0	9	14	11	18	5	6	17	5	7	10	22	28	35	0	3	2	2	2	0	5	1	6	7	9	12	0.001432	0.010737	0.007881	0.009576	0.017689	0.032647	0.002541	0.003206	0.002497	0.001207	0	0.009598
Otu001189	304	2	1	16	0	0	2	10	2	8	0	0	0	0	0	0	0	0	0	1	1	2	0	0	0	0	1	3	0	1	8	12	55	165	0	4	10	0.002863	0.001534	0.018014	0	0	0.002332	0.012703	0.003206	0.009988	0	0	0
Otu001190	303	2	3	2	0	4	1	2	1	2	1	2	3	3	4	6	21	19	7	6	2	3	7	1	2	54	28	28	22	22	28	5	3	1	6	1	1	0.002863	0.004601	0.002252	0	0.006432	0.001166	0.002541	0.001603	0.002497	0.001207	0.002988	0.003199
Otu001191	303	2	3	9	6	0	13	4	1	6	2	8	6	2	0	4	1	2	5	2	4	8	3	7	11	6	14	34	13	14	74	5	1	9	4	1	19	0.002863	0.004601	0.010133	0.008208	0	0.015158	0.005081	0.001603	0.007491	0.002414	0.011953	0.006399
Otu001192	302	0	2	2	3	6	0	3	5	0	3	8	3	34	29	25	1	3	1	15	13	2	25	29	6	12	12	6	15	12	7	4	10	4	0	1	1	0	0.003068	0.002252	0.004104	0.009649	0	0.003811	0.008016	0	0.003621	0.011953	0.003199
Otu001193	301	0	2	0	3	1	2	2	1	0	6	8	1	0	1	0	0	1	0	0	0	0	0	0	0	55	26	26	44	50	33	8	6	3	10	4	8	0	0.003068	0	0.004104	0.001608	0.002332	0.002541	0.001603	0	0.007242	0.011953	0.001066
Otu001194	301	0	0	19	2	1	28	0	0	3	0	0	5	2	6	41	4	3	52	1	3	43	5	11	53	2	0	0	0	0	1	1	3	11	0	0	1	0	0	0.021392	0.002736	0.001608	0.032647	0	0	0.003745	0	0	0.005332
Otu001195	301	2	0	1	1	2	0	0	0	0	2	0	0	21	18	19	3	1	2	42	16	10	44	38	24	9	9	4	10	3	8	0	1	0	3	3	5	0.002863	0	0.001126	0.001368	0.003216	0	0	0	0	0.002414	0	0
Otu001196	301	2	3	2	5	6	2	2	0	1	2	2	4	8	1	2	43	24	28	6	9	13	4	2	2	17	17	18	21	23	17	1	1	2	2	3	6	0.002863	0.004601	0.002252	0.00684	0.009649	0.002332	0.002541	0	0.001248	0.002414	0.002988	0.004266
Otu001197	300	7	6	2	12	13	3	2	4	0	2	2	2	5	3	4	5	2	1	10	8	2	17	22	9	20	17	11	26	31	16	1	8	2	11	7	7	0.010021	0.009203	0.002252	0.016415	0.020905	0.003498	0.002541	0.006413	0	0.002414	0.002988	0.002133
Otu001198	300	8	6	0	9	7	7	0	2	0	13	20	15	0	1	3	1	1	0	0	1	0	12	4	2	0	4	0	0	2	4	5	4	2	69	52	46	0.011453	0.009203	0	0.012312	0.011257	0.008162	0	0.003206	0	0.01569	0.029882	0.015997
Otu001199	300	0	0	2	1	0	17	1	1	5	3	2	7	4	5	10	5	7	29	5	5	35	3	8	14	6	11	43	4	6	27	0	2	19	0	0	13	0	0	0.002252	0.001368	0	0.019822	0.00127	0.001603	0.006242	0.003621	0.002988	0.007465
Otu001200	299	5	4	4	2	1	1	12	19	13	9	9	7	15	12	16	11	4	2	23	21	18	27	17	10	3	3	1	3	2	4	8	6	6	0	1	0	0.007158	0.006135	0.004504	0.002736	0.001608	0.001166	0.015243	0.03046	0.01623	0.010863	0.013447	0.007465
Otu001201	299	2	0	0	2	2	0	42	31	29	4	0	1	20	14	9	0	1	1	3	3	0	3	0	4	32	27	21	9	10	8	10	5	4	2	0	0	0.002863	0	0	0.002736	0.003216	0	0.053351	0.049698	0.036206	0.004828	0	0.001066
Otu001202	299	1	3	14	2	0	1	11	2	17	2	0	9	11	14	85	7	2	22	1	1	22	3	3	33	0	0	1	1	0	5	0	3	6	2	2	13	0.001432	0.004601	0.015762	0.002736	0	0.001166	0.013973	0.003206	0.021224	0.002414	0	0.009598
Otu001203	299	14	10	15	2	1	1	16	16	7	12	13	13	2	1	3	5	4	7	13	10	2	11	17	12	11	11	3	6	2	1	22	18	15	2	1	0	0.020042	0.015338	0.016888	0.002736	0.001608	0.001166	0.020324	0.02565	0.008739	0.014483	0.019423	0.013864
Otu001204	298	0	1	16	0	0	14	0	1	7	0	0	6	3	3	13	4	1	30	0	0	16	0	5	34	0	1	5	0	0	3	7	10	47	8	3	60	0	0.001534	0.018014	0	0	0.016324	0	0.001603	0.008739	0	0	0.006399
Otu001205	297	7	13	21	20	13	31	4	2	1	2	2	8	5	2	9	9	2	13	19	1	15	6	8	15	7	12	13	1	6	5	0	1	8	10	1	5	0.010021	0.019939	0.023644	0.027359	0.020905	0.036145	0.005081	0.003206	0.001248	0.002414	0.002988	0.008532
Otu001206	297	1	1	0	0	1	1	2	2	0	5	10	8	45	37	25	11	9	5	4	1	2	41	14	14	10	4	5	11	4	6	4	6	0	1	0	7	0.001432	0.001534	0	0	0.001608	0.001166	0.002541	0.003206	0	0.006035	0.014941	0.008532
Otu001207	297	0	2	5	4	6	22	4	3	5	0	0	7	2	4	11	0	2	7	1	1	6	1	3	12	3	7	17	29	21	82	0	1	5	8	6	10	0	0.003068	0.005629	0.005472	0.009649	0.025651	0.005081	0.004809	0.006242	0	0	0.007465
Otu001208	297	0	1	0	0	0	0	0	1	0	0	0	1	1	0	0	1	0	0	0	0	0	1	0	0	29	23	15	85	79	58	0	1	0	0	1	0	0	0.001534	0	0	0	0	0	0.001603	0	0	0	0.001066
Otu001209	296	16	12	5	0	2	0	22	10	5	20	20	15	27	22	18	3	0	3	2	1	8	17	2	12	3	1	0	5	0	4	15	6	9	5	5	1	0.022906	0.018405	0.005629	0	0.003216	0	0.027946	0.016032	0.006242	0.024139	0.029882	0.015997
Otu001210	295	0	2	2	0	1	3	13	1	4	1	2	2	20	16	35	5	6	16	1	10	33	7	10	36	2	3	10	1	4	17	1	5	15	3	3	5	0	0.003068	0.002252	0	0.001608	0.003498	0.016513	0.001603	0.004994	0.001207	0.002988	0.002133
Otu001211	295	4	1	0	3	3	1	2	1	0	4	3	4	2	3	2	6	2	3	6	3	0	3	1	2	47	31	21	51	35	42	0	1	2	1	3	2	0.005726	0.001534	0	0.004104	0.004824	0.001166	0.002541	0.001603	0	0.004828	0.004482	0.004266
Otu001212	295	0	0	0	0	0	0	0	0	1	0	0	0	0	0	1	0	0	0	3	26	261	0	0	1	0	0	1	0	0	1	0	0	0	0	0	0	0	0	0	0	0	0	0	0	0.001248	0	0	0
Otu001213	295	0	0	0	7	4	70	0	0	11	0	1	4	4	5	20	8	5	30	7	3	24	3	6	25	1	0	9	1	0	5	1	0	0	3	4	34	0	0	0	0.009576	0.006432	0.081618	0	0	0.013733	0	0.001494	0.004266
Otu001214	295	6	7	50	1	0	4	0	1	4	6	1	7	0	0	4	1	0	0	3	0	7	4	0	3	11	8	53	10	13	72	2	2	14	0	0	1	0.00859	0.010737	0.056294	0.001368	0	0.004664	0	0.001603	0.004994	0.007242	0.001494	0.007465
Otu001215	295	3	0	1	3	9	19	5	2	1	1	0	4	5	7	6	10	40	38	0	5	5	1	4	7	1	1	8	6	26	15	0	5	8	6	18	25	0.004295	0	0.001126	0.004104	0.014473	0.022154	0.006351	0.003206	0.001248	0.001207	0	0.004266
Otu001216	294	11	14	15	0	0	1	1	3	0	16	3	8	15	14	14	4	5	4	11	5	2	4	2	1	28	13	14	17	23	7	4	18	15	0	1	1	0.015748	0.021473	0.016888	0	0	0.001166	0.00127	0.004809	0	0.019311	0.004482	0.008532
Otu001217	293	0	0	0	0	0	0	2	0	0	0	0	0	82	61	53	0	1	0	2	7	1	39	29	15	0	0	1	0	0	0	0	0	0	0	0	0	0	0	0	0	0	0	0.002541	0	0	0	0	0
Otu001218	293	6	5	10	3	2	4	1	2	21	2	4	4	5	5	2	12	8	9	13	15	5	12	9	14	15	26	16	17	13	21	1	1	7	3	0	0	0.00859	0.007669	0.011259	0.004104	0.003216	0.004664	0.00127	0.003206	0.026218	0.002414	0.005976	0.004266
Otu001219	292	12	1	7	6	7	12	37	27	22	3	3	6	18	10	8	14	25	10	3	0	2	11	9	5	2	0	1	0	0	0	6	3	5	4	10	3	0.017179	0.001534	0.007881	0.008208	0.011257	0.013992	0.047	0.043285	0.027467	0.003621	0.004482	0.006399
Otu001220	292	0	0	0	0	0	0	0	0	0	0	1	0	0	0	0	0	0	0	0	0	0	1	0	0	47	46	27	68	63	39	0	0	0	0	0	0	0	0	0	0	0	0	0	0	0	0	0.001494	0
Otu001221	292	7	3	7	10	8	6	8	6	2	63	18	26	1	2	1	3	2	2	4	2	0	5	3	1	4	3	0	4	0	2	6	3	6	29	15	30	0.010021	0.004601	0.007881	0.01368	0.012865	0.006996	0.010162	0.009619	0.002497	0.076038	0.026894	0.027729
Otu001222	291	10	4	14	1	2	4	19	14	32	20	18	21	4	4	4	1	2	1	11	6	11	19	13	19	3	2	3	1	2	1	6	6	10	1	0	2	0.014316	0.006135	0.015762	0.001368	0.003216	0.004664	0.024135	0.022444	0.039952	0.024139	0.026894	0.022396
Otu001223	291	0	0	0	31	29	33	0	1	0	2	0	0	11	10	6	0	2	2	1	2	1	6	2	1	0	1	0	0	1	0	0	0	0	56	46	47	0	0	0	0.042407	0.046635	0.038477	0	0.001603	0	0.002414	0	0
Otu001224	291	0	0	0	0	0	0	0	0	0	1	0	0	0	0	0	52	59	65	38	9	18	17	8	22	0	0	0	1	0	0	0	1	0	0	0	0	0	0	0	0	0	0	0	0	0	0.001207	0	0
Otu001225	291	7	1	2	11	5	4	3	12	37	15	7	25	10	5	4	6	3	5	6	3	1	14	8	7	6	10	5	7	3	10	5	7	12	7	6	12	0.010021	0.001534	0.002252	0.015047	0.008041	0.004664	0.003811	0.019238	0.046194	0.018104	0.010459	0.026662
Otu001226	291	7	9	19	0	0	0	12	1	2	2	8	15	0	0	1	1	5	9	4	66	104	0	1	0	0	1	0	0	0	0	1	4	18	1	0	0	0.010021	0.013804	0.021392	0	0	0	0.015243	0.001603	0.002497	0.002414	0.011953	0.015997
Otu001227	290	6	15	6	10	11	17	17	8	8	18	13	20	6	5	6	10	8	3	13	7	2	6	7	5	1	3	2	1	2	1	5	10	8	10	12	8	0.00859	0.023007	0.006755	0.01368	0.017689	0.019822	0.021594	0.012825	0.009988	0.021725	0.019423	0.02133
Otu001228	290	0	0	0	0	0	0	0	1	15	0	0	0	1	3	2	1	0	7	5	29	177	1	1	4	0	7	20	0	1	15	0	0	0	0	0	0	0	0	0	0	0	0	0	0.001603	0.018727	0	0	0
Otu001229	288	0	1	2	19	14	17	2	1	0	10	4	4	4	2	7	26	9	10	25	23	8	3	1	0	14	10	3	0	2	1	2	0	0	14	23	27	0	0.001534	0.002252	0.025991	0.022513	0.019822	0.002541	0.001603	0	0.01207	0.005976	0.004266
Otu001230	288	6	4	31	6	2	19	0	1	3	0	0	4	4	2	24	0	2	14	13	6	51	10	6	52	0	0	4	0	0	1	4	4	15	0	0	0	0.00859	0.006135	0.034902	0.008208	0.003216	0.022154	0	0.001603	0.003745	0	0	0.004266
Otu001231	288	1	0	2	17	18	11	3	2	3	5	3	8	8	7	2	6	18	6	3	10	2	13	13	3	14	13	7	10	10	4	2	4	2	26	20	12	0.001432	0	0.002252	0.023255	0.028946	0.012826	0.003811	0.003206	0.003745	0.006035	0.004482	0.008532
Otu001232	288	0	1	0	1	0	1	1	3	5	0	0	0	56	58	126	2	0	2	2	2	3	2	0	3	0	0	2	0	0	0	2	2	3	3	1	7	0	0.001534	0	0.001368	0	0.001166	0.00127	0.004809	0.006242	0	0	0
Otu001233	288	7	3	6	17	11	9	3	5	3	8	9	7	4	0	1	1	0	1	1	0	1	0	1	0	1	2	1	0	0	1	9	16	14	59	47	40	0.010021	0.004601	0.006755	0.023255	0.017689	0.010494	0.003811	0.008016	0.003745	0.009656	0.013447	0.007465
Otu001234	288	22	14	10	0	1	0	23	19	10	8	8	13	11	14	9	2	2	1	9	2	3	1	3	3	2	8	5	2	6	2	36	24	12	1	2	0	0.031495	0.021473	0.011259	0	0.001608	0	0.029216	0.03046	0.012485	0.009656	0.011953	0.013864
Otu001235	287	12	4	9	0	4	1	6	7	2	9	8	8	11	6	9	8	3	5	12	7	3	5	3	1	21	17	17	18	24	6	16	5	13	2	4	1	0.017179	0.006135	0.010133	0	0.006432	0.001166	0.007622	0.011222	0.002497	0.010863	0.011953	0.008532
Otu001236	287	5	3	2	2	2	6	0	0	0	2	1	0	10	3	1	20	13	13	60	36	17	29	27	15	3	3	1	2	4	2	2	1	0	1	0	1	0.007158	0.004601	0.002252	0.002736	0.003216	0.006996	0	0	0	0.002414	0.001494	0
Otu001237	285	11	19	7	5	3	3	7	4	4	8	5	8	6	11	1	6	5	4	11	10	10	5	5	2	20	15	14	23	15	5	5	10	8	3	3	4	0.015748	0.029142	0.007881	0.00684	0.004824	0.003498	0.008892	0.006413	0.004994	0.009656	0.00747	0.008532
Otu001238	285	1	4	3	0	0	0	0	3	1	0	2	0	16	16	9	12	14	14	58	58	27	17	17	9	1	0	1	1	0	0	1	0	0	0	0	0	0.001432	0.006135	0.003378	0	0	0	0	0.004809	0.001248	0	0.002988	0
Otu001239	284	7	15	15	3	5	5	16	10	4	6	11	16	6	4	2	8	5	8	10	7	7	13	12	6	5	0	2	1	0	4	15	21	27	2	5	1	0.010021	0.023007	0.016888	0.004104	0.008041	0.00583	0.020324	0.016032	0.004994	0.007242	0.016435	0.017064
Otu001240	284	0	0	5	1	4	6	1	4	1	0	0	4	1	2	27	10	10	50	9	7	39	1	4	45	4	3	12	0	2	14	2	1	4	1	1	9	0	0	0.005629	0.001368	0.006432	0.006996	0.00127	0.006413	0.001248	0	0	0.004266
Otu001241	284	1	4	4	5	3	3	47	40	23	5	6	11	7	8	7	10	4	2	26	14	15	0	1	0	0	2	0	1	0	0	0	4	2	7	12	10	0.001432	0.006135	0.004504	0.00684	0.004824	0.003498	0.059702	0.064126	0.028715	0.006035	0.008965	0.011731
Otu001242	284	12	9	4	6	10	10	4	10	15	8	10	9	4	2	9	3	1	2	13	7	1	7	2	1	15	19	11	13	13	8	12	14	8	4	4	4	0.017179	0.013804	0.004504	0.008208	0.016081	0.01166	0.005081	0.016032	0.018727	0.009656	0.014941	0.009598
Otu001243	284	9	5	6	9	19	18	2	3	1	10	4	5	2	5	2	15	14	9	10	6	7	19	14	9	3	2	0	2	2	3	13	9	8	15	15	9	0.012884	0.007669	0.006755	0.012312	0.030554	0.020988	0.002541	0.004809	0.001248	0.01207	0.005976	0.005332
Otu001244	283	1	1	1	19	16	15	0	1	0	7	2	5	1	1	1	5	0	0	0	5	0	0	1	0	0	1	0	1	4	0	7	11	6	48	74	49	0.001432	0.001534	0.001126	0.025991	0.02573	0.01749	0	0.001603	0	0.008449	0.002988	0.005332
Otu001245	283	40	46	58	0	0	1	1	4	3	2	2	2	2	1	1	1	2	1	6	6	6	9	1	3	20	17	13	14	14	7	0	0	0	0	0	0	0.057264	0.070554	0.065301	0	0	0.001166	0.00127	0.006413	0.003745	0.002414	0.002988	0.002133
Otu001246	283	3	4	2	66	34	36	5	2	2	2	4	4	0	3	4	28	16	8	3	4	3	19	7	3	1	0	0	1	1	1	3	0	3	6	2	3	0.004295	0.006135	0.002252	0.090285	0.054676	0.041975	0.006351	0.003206	0.002497	0.002414	0.005976	0.004266
Otu001247	282	0	0	2	0	0	1	0	0	0	0	0	0	0	1	3	0	1	3	24	32	188	1	4	13	0	1	0	0	1	7	0	0	0	0	0	0	0	0	0.002252	0	0	0.001166	0	0	0	0	0	0
Otu001248	282	1	3	4	0	1	0	10	9	3	20	15	10	16	10	11	0	0	0	26	18	5	9	8	2	17	12	6	7	13	5	18	6	16	0	1	0	0.001432	0.004601	0.004504	0	0.001608	0	0.012703	0.014428	0.003745	0.024139	0.022411	0.010665
Otu001249	282	3	2	5	3	9	9	2	0	4	11	6	15	2	4	15	2	3	12	0	1	1	1	0	1	22	10	22	27	12	35	2	8	4	8	4	17	0.004295	0.003068	0.005629	0.004104	0.014473	0.010494	0.002541	0	0.004994	0.013277	0.008965	0.015997
Otu001250	282	1	1	3	2	1	0	56	52	61	3	7	5	6	2	6	0	0	0	2	3	0	8	4	0	0	1	0	0	1	0	20	18	14	1	2	2	0.001432	0.001534	0.003378	0.002736	0.001608	0	0.071135	0.083364	0.076158	0.003621	0.010459	0.005332
Otu001251	281	2	3	24	1	2	3	33	5	41	3	7	38	3	4	22	2	2	9	2	1	9	3	0	3	0	0	2	0	0	1	5	3	38	4	3	3	0.002863	0.004601	0.027021	0.001368	0.003216	0.003498	0.041919	0.008016	0.051188	0.003621	0.010459	0.040526
Otu001252	281	17	16	10	8	5	13	4	17	3	20	5	4	21	4	4	9	5	7	7	8	1	6	12	5	0	1	0	3	1	1	8	14	10	14	10	8	0.024337	0.024541	0.011259	0.010944	0.008041	0.015158	0.005081	0.027254	0.003745	0.024139	0.00747	0.004266
Otu001253	280	1	3	16	0	0	0	9	4	31	5	1	41	10	5	46	3	4	11	3	0	13	3	1	6	1	0	0	0	0	0	4	5	45	3	0	6	0.001432	0.004601	0.018014	0	0	0	0.011432	0.006413	0.038703	0.006035	0.001494	0.043726
Otu001254	280	0	1	0	3	3	4	1	0	0	0	0	0	37	33	34	1	9	9	8	28	15	16	39	23	0	1	0	1	1	1	0	2	0	1	0	9	0	0.001534	0	0.004104	0.004824	0.004664	0.00127	0	0	0	0	0
Otu001255	280	34	30	32	0	0	0	1	1	3	1	2	0	2	1	0	1	2	3	2	0	0	1	1	0	45	25	29	28	21	13	0	0	0	0	2	0	0.048674	0.046014	0.036028	0	0	0	0.00127	0.001603	0.003745	0.001207	0.002988	0
Otu001256	280	1	2	1	8	3	3	5	1	1	5	5	1	4	2	1	3	0	2	8	3	1	6	1	3	27	31	21	44	38	36	2	4	4	1	1	1	0.001432	0.003068	0.001126	0.010944	0.004824	0.003498	0.006351	0.001603	0.001248	0.006035	0.00747	0.001066
Otu001257	279	9	3	6	8	6	8	6	7	4	7	6	9	5	4	2	5	2	2	12	5	0	12	7	5	14	7	1	10	4	9	2	5	6	29	18	34	0.012884	0.004601	0.006755	0.010944	0.009649	0.009328	0.007622	0.011222	0.004994	0.008449	0.008965	0.009598
Otu001258	279	3	4	2	23	27	11	5	1	3	3	0	4	5	6	3	12	6	10	11	7	4	11	9	4	12	8	5	5	10	8	4	8	4	14	16	11	0.004295	0.006135	0.002252	0.031463	0.043419	0.012826	0.006351	0.001603	0.003745	0.003621	0	0.004266
Otu001259	279	0	2	1	0	0	0	0	0	2	0	1	1	46	37	55	2	6	6	12	6	14	25	26	18	4	0	4	2	0	2	2	2	0	2	1	0	0	0.003068	0.001126	0	0	0	0	0	0.002497	0	0.001494	0.001066
Otu001260	279	4	4	6	9	5	9	2	2	1	0	1	0	3	10	5	19	10	11	9	4	1	24	9	11	24	11	11	14	17	8	3	2	4	8	5	13	0.005726	0.006135	0.006755	0.012312	0.008041	0.010494	0.002541	0.003206	0.001248	0	0.001494	0
Otu001261	279	0	0	0	0	1	0	0	32	244	0	0	0	0	0	0	0	0	0	0	0	0	0	0	0	1	0	0	0	0	1	0	0	0	0	0	0	0	0	0	0	0.001608	0	0	0.051301	0.304631	0	0	0
Otu001262	278	0	0	1	0	1	0	0	0	0	0	1	1	0	0	6	0	0	0	0	0	0	0	0	0	5	10	12	61	54	124	0	0	1	1	0	0	0	0	0.001126	0	0.001608	0	0	0	0	0	0.001494	0.001066
Otu001263	278	1	2	1	6	7	4	2	2	3	2	1	4	0	4	2	6	1	2	6	3	3	7	6	3	46	30	34	20	32	22	4	0	3	3	1	5	0.001432	0.003068	0.001126	0.008208	0.011257	0.004664	0.002541	0.003206	0.003745	0.002414	0.001494	0.004266
Otu001264	278	3	4	7	2	1	5	2	1	0	2	1	1	10	7	3	27	18	4	21	13	15	50	28	31	0	1	0	0	0	0	3	7	5	3	3	0	0.004295	0.006135	0.007881	0.002736	0.001608	0.00583	0.002541	0.001603	0	0.002414	0.001494	0.001066
Otu001265	277	2	1	4	19	28	33	6	8	3	1	3	6	15	10	9	1	1	2	4	2	0	5	2	2	1	1	0	0	0	0	10	8	14	22	16	38	0.002863	0.001534	0.004504	0.025991	0.045027	0.038477	0.007622	0.012825	0.003745	0.001207	0.004482	0.006399
Otu001266	276	0	0	0	0	2	5	0	0	0	0	0	0	0	1	4	0	1	0	13	13	78	6	1	21	9	6	60	2	3	36	0	0	3	1	3	8	0	0	0	0	0.003216	0.00583	0	0	0	0	0	0
Otu001267	274	9	6	7	7	0	2	5	2	0	9	8	2	6	17	10	4	5	3	29	17	12	9	4	1	14	10	10	21	13	8	2	1	2	8	3	8	0.012884	0.009203	0.007881	0.009576	0	0.002332	0.006351	0.003206	0	0.010863	0.011953	0.002133
Otu001268	274	0	0	1	9	7	9	1	0	0	0	0	1	6	1	7	4	8	26	8	9	37	7	12	34	1	0	2	0	0	6	1	4	11	15	7	40	0	0	0.001126	0.012312	0.011257	0.010494	0.00127	0	0	0	0	0.001066
Otu001269	274	7	7	4	11	7	9	6	1	1	2	1	2	6	8	5	18	13	4	3	1	0	9	4	3	14	24	7	20	20	14	2	5	6	6	9	15	0.010021	0.010737	0.004504	0.015047	0.011257	0.010494	0.007622	0.001603	0.001248	0.002414	0.001494	0.002133
Otu001270	273	7	9	7	10	5	9	2	2	2	4	4	6	8	6	1	9	11	7	7	6	5	8	14	7	18	15	11	16	20	7	7	3	2	6	7	5	0.010021	0.013804	0.007881	0.01368	0.008041	0.010494	0.002541	0.003206	0.002497	0.004828	0.005976	0.006399
Otu001271	273	2	1	4	14	20	11	30	19	11	8	4	6	7	7	3	10	2	0	11	4	5	10	17	4	1	2	2	3	1	5	5	12	4	12	9	7	0.002863	0.001534	0.004504	0.019151	0.032162	0.012826	0.038108	0.03046	0.013733	0.009656	0.005976	0.006399
Otu001272	273	15	14	9	11	3	7	7	11	3	6	4	8	6	8	7	18	9	6	11	4	7	13	5	12	8	4	7	9	6	6	4	11	7	2	1	4	0.021474	0.021473	0.010133	0.015047	0.004824	0.008162	0.008892	0.017635	0.003745	0.007242	0.005976	0.008532
Otu001273	273	0	1	12	2	0	10	0	0	1	0	0	0	0	0	1	0	1	0	0	6	6	0	0	2	20	10	55	16	20	109	0	0	1	0	0	0	0	0.001534	0.013511	0.002736	0	0.01166	0	0	0.001248	0	0	0
Otu001274	273	1	0	0	9	6	11	92	73	41	1	0	1	2	5	7	0	0	0	4	4	2	2	1	2	0	0	0	0	0	0	0	0	2	3	0	4	0.001432	0	0	0.012312	0.009649	0.012826	0.116864	0.11703	0.051188	0.001207	0	0.001066
Otu001275	272	6	6	20	0	0	0	20	11	12	6	3	15	5	0	2	12	16	22	0	0	0	0	0	1	14	15	10	15	14	47	0	0	0	0	0	0	0.00859	0.009203	0.022518	0	0	0	0.025405	0.017635	0.014982	0.007242	0.004482	0.015997
Otu001276	272	0	0	0	0	0	0	0	0	0	0	1	0	0	0	0	0	0	0	0	0	0	0	0	0	0	0	1	0	0	0	46	97	126	0	1	0	0	0	0	0	0	0	0	0	0	0	0.001494	0
Otu001277	270	4	17	20	11	11	30	13	5	5	10	6	14	5	5	10	8	6	4	4	0	1	5	0	4	0	2	6	1	0	6	9	8	16	8	3	13	0.005726	0.026074	0.022518	0.015047	0.017689	0.034979	0.016513	0.008016	0.006242	0.01207	0.008965	0.014931
Otu001278	269	5	6	7	0	1	0	0	0	1	2	2	2	32	29	11	6	2	3	9	2	3	10	17	9	0	0	0	0	0	0	8	0	4	35	28	35	0.007158	0.009203	0.007881	0	0.001608	0	0	0	0.001248	0.002414	0.002988	0.002133
Otu001279	268	0	1	1	1	0	0	0	1	1	5	6	2	6	3	3	30	21	16	11	3	0	1	0	0	21	15	16	29	33	36	0	0	0	5	1	0	0	0.001534	0.001126	0.001368	0	0	0	0.001603	0.001248	0.006035	0.008965	0.002133
Otu001280	268	7	10	1	4	7	3	6	6	2	11	10	6	13	9	0	4	6	1	4	6	0	8	6	4	28	22	14	16	22	14	1	4	0	7	3	3	0.010021	0.015338	0.001126	0.005472	0.011257	0.003498	0.007622	0.009619	0.002497	0.013277	0.014941	0.006399
Otu001281	268	0	0	0	2	3	6	1	2	2	0	2	2	0	0	2	0	0	0	0	0	2	0	0	0	5	11	46	18	30	115	0	1	3	3	2	10	0	0	0	0.002736	0.004824	0.006996	0.00127	0.003206	0.002497	0	0.002988	0.002133
Otu001282	268	29	17	80	0	0	0	0	0	0	5	3	1	11	4	10	29	21	34	0	3	1	8	4	4	0	2	1	0	0	0	1	0	0	0	0	0	0.041516	0.026074	0.090071	0	0	0	0	0	0	0.006035	0.004482	0.001066
Otu001283	268	0	0	13	0	1	2	0	2	4	0	0	2	1	2	7	9	9	78	0	0	3	0	0	15	0	1	35	9	2	59	0	0	5	1	0	8	0	0	0.014637	0	0.001608	0.002332	0	0.003206	0.004994	0	0	0.002133
Otu001284	268	12	21	18	2	1	0	17	17	7	0	1	0	39	30	26	10	1	3	22	17	12	2	2	0	0	0	0	0	0	0	4	0	4	0	0	0	0.017179	0.03221	0.020266	0.002736	0.001608	0	0.021594	0.027254	0.008739	0	0.001494	0
Otu001285	268	1	4	1	0	0	0	14	8	0	16	13	14	5	5	2	43	53	8	0	0	0	0	0	0	15	10	4	18	22	6	2	4	0	0	0	0	0.001432	0.006135	0.001126	0	0	0	0.017784	0.012825	0	0.019311	0.019423	0.014931
Otu001286	267	3	5	6	5	4	6	8	4	5	7	7	7	5	3	3	7	1	3	16	11	4	11	11	3	15	11	4	24	33	9	2	11	2	5	5	1	0.004295	0.007669	0.006755	0.00684	0.006432	0.006996	0.010162	0.006413	0.006242	0.008449	0.010459	0.007465
Otu001287	267	0	0	0	1	0	0	2	0	0	0	1	0	0	0	0	0	1	0	0	1	1	1	2	0	36	20	19	68	57	51	1	0	0	0	2	3	0	0	0	0.001368	0	0	0.002541	0	0	0	0.001494	0
Otu001288	267	3	4	9	2	3	22	1	1	1	1	0	5	8	6	17	6	10	26	6	7	32	21	15	31	3	0	1	1	0	5	0	5	4	2	4	5	0.004295	0.006135	0.010133	0.002736	0.004824	0.025651	0.00127	0.001603	0.001248	0.001207	0	0.005332
Otu001289	267	7	19	11	3	6	16	10	7	13	6	5	15	4	1	3	28	17	34	10	5	6	8	5	11	1	0	0	1	1	0	3	2	5	0	1	3	0.010021	0.029142	0.012385	0.004104	0.009649	0.018656	0.012703	0.011222	0.01623	0.007242	0.00747	0.015997
Otu001290	267	8	7	11	12	11	7	11	4	4	36	16	15	5	2	3	8	3	5	7	3	3	8	4	10	0	0	0	0	0	0	20	6	7	10	11	10	0.011453	0.010737	0.012385	0.016415	0.017689	0.008162	0.013973	0.006413	0.004994	0.04345	0.023906	0.015997
Otu001291	266	10	4	8	12	10	26	8	1	8	4	3	7	7	1	3	7	4	11	13	3	10	20	12	11	8	4	5	5	4	3	6	9	9	1	1	8	0.014316	0.006135	0.009007	0.016415	0.016081	0.030315	0.010162	0.001603	0.009988	0.004828	0.004482	0.007465
Otu001292	266	17	8	13	3	10	10	6	5	3	13	5	14	16	14	15	6	9	10	5	3	14	8	9	10	1	2	3	0	1	1	10	4	3	4	2	9	0.024337	0.01227	0.014637	0.004104	0.016081	0.01166	0.007622	0.008016	0.003745	0.01569	0.00747	0.014931
Otu001293	266	1	0	0	6	3	6	0	1	1	1	3	4	3	0	6	1	3	6	1	4	2	2	3	7	47	29	58	22	7	16	2	3	0	9	2	7	0.001432	0	0	0.008208	0.004824	0.006996	0	0.001603	0.001248	0.001207	0.004482	0.004266
Otu001294	266	0	0	0	1	0	0	0	1	0	0	1	0	0	1	0	0	0	0	0	0	0	0	1	0	32	28	31	68	47	52	1	0	1	0	1	0	0	0	0	0.001368	0	0	0	0.001603	0	0	0.001494	0
Otu001295	265	1	7	2	5	15	3	38	11	1	12	12	3	7	6	1	9	16	0	2	14	0	6	11	2	2	4	0	5	16	0	10	11	0	17	15	1	0.001432	0.010737	0.002252	0.00684	0.024122	0.003498	0.04827	0.017635	0.001248	0.014483	0.017929	0.003199
Otu001296	265	8	5	5	4	0	3	5	4	9	8	3	0	1	3	4	2	2	1	20	9	1	16	19	10	5	5	2	5	7	5	23	23	21	13	8	6	0.011453	0.007669	0.005629	0.005472	0	0.003498	0.006351	0.006413	0.011236	0.009656	0.004482	0
Otu001297	265	0	1	1	0	0	4	0	0	1	3	2	5	0	1	1	2	3	7	1	0	2	0	0	1	22	13	96	10	17	71	0	1	0	0	0	0	0	0.001534	0.001126	0	0	0.004664	0	0	0.001248	0.003621	0.002988	0.005332
Otu001298	265	2	3	4	16	12	5	1	3	0	0	3	8	10	12	3	22	13	13	11	11	7	23	15	6	5	4	1	0	1	0	9	6	5	14	7	10	0.002863	0.004601	0.004504	0.021887	0.019297	0.00583	0.00127	0.004809	0	0	0.004482	0.008532
Otu001299	265	1	9	9	0	3	2	32	8	5	7	11	12	25	25	13	0	0	0	2	23	22	2	9	7	0	0	2	1	1	0	3	8	13	3	3	4	0.001432	0.013804	0.010133	0	0.004824	0.002332	0.040648	0.012825	0.006242	0.008449	0.016435	0.012798
Otu001300	264	2	0	1	2	6	1	1	1	0	2	4	1	1	2	0	2	0	0	3	1	2	2	2	1	43	35	28	42	38	35	0	1	1	2	0	2	0.002863	0	0.001126	0.002736	0.009649	0.001166	0.00127	0.001603	0	0.002414	0.005976	0.001066
Otu001301	264	2	1	2	8	7	113	0	0	5	0	1	2	1	0	7	4	7	46	0	0	6	0	3	7	0	0	7	0	1	2	0	0	7	1	3	21	0.002863	0.001534	0.002252	0.010944	0.011257	0.131755	0	0	0.006242	0	0.001494	0.002133
Otu001302	264	1	4	2	15	11	6	0	0	0	1	0	0	4	1	3	0	0	0	0	0	0	0	0	0	0	0	0	0	1	0	0	2	0	78	73	62	0.001432	0.006135	0.002252	0.020519	0.017689	0.006996	0	0	0	0.001207	0	0
Otu001303	262	6	2	6	5	7	18	3	2	6	4	2	6	6	5	7	22	10	15	7	5	18	12	7	19	2	2	8	3	3	2	8	4	15	3	1	11	0.00859	0.003068	0.006755	0.00684	0.011257	0.020988	0.003811	0.003206	0.007491	0.004828	0.002988	0.006399
Otu001304	262	4	2	10	6	8	10	2	6	6	36	20	19	0	3	1	16	9	9	1	0	0	1	1	0	9	7	5	14	25	6	6	4	2	7	6	1	0.005726	0.003068	0.011259	0.008208	0.012865	0.01166	0.002541	0.009619	0.007491	0.04345	0.029882	0.020263
Otu001305	261	3	1	1	2	1	1	2	3	2	6	2	1	2	1	0	3	0	0	2	0	0	0	2	0	34	37	32	42	41	27	3	4	2	0	2	2	0.004295	0.001534	0.001126	0.002736	0.001608	0.001166	0.002541	0.004809	0.002497	0.007242	0.002988	0.001066
Otu001306	261	2	8	5	0	0	0	14	0	4	14	12	33	13	14	15	2	2	2	1	12	19	7	12	31	1	3	5	3	3	12	0	2	8	2	0	0	0.002863	0.01227	0.005629	0	0	0	0.017784	0	0.004994	0.016897	0.017929	0.035194
Otu001307	261	3	0	1	1	0	1	0	9	23	2	0	5	1	0	1	5	2	2	17	6	5	16	14	7	33	30	15	17	23	20	2	0	0	0	0	0	0.004295	0	0.001126	0.001368	0	0.001166	0	0.014428	0.028715	0.002414	0	0.005332
Otu001308	261	3	11	3	19	3	17	0	2	5	7	8	11	7	13	11	14	12	4	0	2	2	7	14	18	1	2	1	0	0	1	5	6	11	13	6	22	0.004295	0.016872	0.003378	0.025991	0.004824	0.019822	0	0.003206	0.006242	0.008449	0.011953	0.011731
Otu001309	261	13	8	8	13	9	6	7	2	5	18	21	18	7	10	2	10	6	5	7	3	4	4	4	3	0	0	1	0	0	0	12	8	6	15	14	12	0.018611	0.01227	0.009007	0.017783	0.014473	0.006996	0.008892	0.003206	0.006242	0.021725	0.031376	0.019197
Otu001310	261	1	1	0	1	0	0	0	0	0	1	0	2	0	0	0	1	0	0	4	2	1	76	35	35	26	18	17	12	12	15	0	0	1	0	0	0	0.001432	0.001534	0	0.001368	0	0	0	0	0	0.001207	0	0.002133
Otu001311	260	1	1	4	2	1	0	25	25	19	19	15	9	4	7	3	6	10	4	0	1	0	0	0	1	12	10	9	19	22	25	3	0	0	0	2	1	0.001432	0.001534	0.004504	0.002736	0.001608	0	0.031757	0.040079	0.023721	0.022932	0.022411	0.009598
Otu001312	260	4	2	26	0	0	0	2	2	15	4	4	71	0	0	0	0	0	8	2	5	23	1	1	0	5	4	7	1	1	3	5	12	52	0	0	0	0.005726	0.003068	0.029273	0	0	0	0.002541	0.003206	0.018727	0.004828	0.005976	0.07572
Otu001313	260	0	0	0	0	0	0	0	55	204	0	0	0	0	0	0	0	1	0	0	0	0	0	0	0	0	0	0	0	0	0	0	0	0	0	0	0	0	0	0	0	0	0	0	0.088174	0.254691	0	0	0
Otu001314	260	0	0	0	1	6	6	1	1	0	9	2	9	19	19	21	52	31	17	7	8	9	7	2	7	6	9	5	0	1	0	0	0	0	0	2	3	0	0	0	0.001368	0.009649	0.006996	0.00127	0.001603	0	0.010863	0.002988	0.009598
Otu001315	259	0	0	6	3	3	23	2	0	2	0	0	8	5	4	38	13	5	70	2	6	10	4	1	23	0	0	0	0	1	3	0	1	14	2	1	9	0	0	0.006755	0.004104	0.004824	0.026817	0.002541	0	0.002497	0	0	0.008532
Otu001316	258	3	1	1	29	26	19	0	0	1	0	0	1	19	11	9	7	4	3	3	5	1	12	9	7	5	1	1	3	0	3	0	2	0	31	24	17	0.004295	0.001534	0.001126	0.039671	0.041811	0.022154	0	0	0.001248	0	0	0.001066
Otu001317	257	0	1	0	0	0	3	0	0	1	0	0	1	2	0	0	0	0	3	0	2	4	0	0	1	3	14	97	9	11	99	0	1	1	0	0	4	0	0.001534	0	0	0	0.003498	0	0	0.001248	0	0	0.001066
Otu001318	257	0	4	6	1	5	24	11	12	47	5	6	68	1	0	1	0	0	9	0	0	2	1	0	0	2	1	14	2	1	4	3	1	3	5	0	18	0	0.006135	0.006755	0.001368	0.008041	0.027983	0.013973	0.019238	0.058679	0.006035	0.008965	0.072521
Otu001319	257	13	20	22	1	0	2	1	2	0	1	1	0	20	21	24	19	8	7	2	3	0	25	17	22	1	0	0	0	1	0	10	11	3	0	0	0	0.018611	0.030676	0.024769	0.001368	0	0.002332	0.00127	0.003206	0	0.001207	0.001494	0
Otu001320	257	2	5	2	34	21	24	1	2	2	7	5	5	5	5	2	13	7	9	5	0	0	9	12	10	2	0	0	1	3	2	1	1	1	21	17	21	0.002863	0.007669	0.002252	0.04651	0.03377	0.027983	0.00127	0.003206	0.002497	0.008449	0.00747	0.005332
Otu001321	257	1	1	7	7	11	22	4	5	8	1	8	23	2	3	6	7	1	8	3	1	0	3	2	6	12	14	18	16	18	26	0	2	1	2	3	5	0.001432	0.001534	0.007881	0.009576	0.017689	0.025651	0.005081	0.008016	0.009988	0.001207	0.011953	0.024529
Otu001322	257	2	4	1	9	11	7	2	2	0	1	0	1	6	4	2	10	13	5	2	1	4	2	2	1	39	26	13	14	19	25	3	5	7	7	4	3	0.002863	0.006135	0.001126	0.012312	0.017689	0.008162	0.002541	0.003206	0	0.001207	0	0.001066
Otu001323	256	2	0	0	0	2	4	1	0	1	4	4	1	2	3	0	4	1	2	4	2	0	2	1	1	54	49	28	28	29	18	4	1	0	2	2	0	0.002863	0	0	0	0.003216	0.004664	0.00127	0	0.001248	0.004828	0.005976	0.001066
Otu001324	256	11	8	6	3	6	4	6	3	1	30	20	37	4	4	3	11	4	6	10	1	1	9	6	3	0	0	0	0	0	1	11	7	9	12	9	10	0.015748	0.01227	0.006755	0.004104	0.009649	0.004664	0.007622	0.004809	0.001248	0.036209	0.029882	0.03946
Otu001325	256	7	11	8	9	9	3	12	17	5	6	7	3	16	11	4	6	3	2	18	9	11	12	12	1	7	3	1	0	5	0	6	13	9	3	4	3	0.010021	0.016872	0.009007	0.012312	0.014473	0.003498	0.015243	0.027254	0.006242	0.007242	0.010459	0.003199
Otu001326	256	3	1	23	0	0	2	8	8	18	2	2	31	2	2	14	4	7	32	0	0	6	6	6	30	0	0	0	0	0	0	5	4	39	0	0	1	0.004295	0.001534	0.025895	0	0	0.002332	0.010162	0.012825	0.022473	0.002414	0.002988	0.033061
Otu001327	256	1	0	1	0	1	0	0	1	0	1	3	0	5	1	2	1	1	0	0	0	0	100	90	45	1	0	0	0	1	0	1	0	0	0	0	0	0.001432	0	0.001126	0	0.001608	0	0	0.001603	0	0.001207	0.004482	0
Otu001328	255	0	0	5	26	26	65	1	0	0	0	1	1	10	5	15	4	7	18	0	2	2	0	5	5	0	2	0	0	0	3	1	2	7	8	10	24	0	0	0.005629	0.035567	0.041811	0.075788	0.00127	0	0	0	0.001494	0.001066
Otu001329	255	6	8	2	17	14	8	6	5	0	9	12	1	9	12	5	2	5	0	7	6	2	3	12	3	12	14	3	21	15	4	3	4	4	8	7	6	0.00859	0.01227	0.002252	0.023255	0.022513	0.009328	0.007622	0.008016	0	0.010863	0.017929	0.001066
Otu001330	254	9	7	9	3	12	3	7	6	2	7	1	0	5	2	3	35	18	9	3	4	1	12	7	6	4	5	4	3	3	8	19	16	19	0	2	0	0.012884	0.010737	0.010133	0.004104	0.019297	0.003498	0.008892	0.009619	0.002497	0.008449	0.001494	0
Otu001331	254	4	3	2	4	2	1	8	3	7	27	21	32	8	7	3	5	3	3	10	9	3	3	4	5	2	1	1	1	3	6	3	3	4	16	15	22	0.005726	0.004601	0.002252	0.005472	0.003216	0.001166	0.010162	0.004809	0.008739	0.032588	0.031376	0.034128
Otu001332	254	8	10	6	6	5	5	4	1	6	9	13	7	3	4	10	4	7	4	22	9	8	6	3	4	17	4	4	7	20	5	4	11	3	5	7	3	0.011453	0.015338	0.006755	0.008208	0.008041	0.00583	0.005081	0.001603	0.007491	0.010863	0.019423	0.007465
Otu001333	254	8	13	26	7	9	26	7	2	7	5	4	21	3	7	6	7	3	11	9	3	5	5	6	3	0	0	2	0	0	2	8	5	6	4	8	16	0.011453	0.019939	0.029273	0.009576	0.014473	0.030315	0.008892	0.003206	0.008739	0.006035	0.005976	0.022396
Otu001334	254	0	0	0	1	1	10	3	2	2	1	0	3	5	3	4	0	0	0	0	2	3	0	0	3	1	2	12	18	41	111	1	1	8	0	4	12	0	0	0	0.001368	0.001608	0.01166	0.003811	0.003206	0.002497	0.001207	0	0.003199
Otu001335	254	5	1	0	2	1	0	9	15	37	4	10	10	29	22	14	8	4	2	21	8	6	2	0	3	1	0	0	1	1	1	11	18	8	0	0	0	0.007158	0.001534	0	0.002736	0.001608	0	0.011432	0.024047	0.046194	0.004828	0.014941	0.010665
Otu001336	252	0	1	8	5	6	61	2	0	0	2	0	10	8	10	30	2	6	38	0	1	7	4	4	18	2	0	5	1	0	1	1	0	4	1	1	13	0	0.001534	0.009007	0.00684	0.009649	0.071125	0.002541	0	0	0.002414	0	0.010665
Otu001337	252	3	2	18	0	0	0	0	0	4	0	0	5	2	12	78	1	0	8	3	5	24	11	3	41	0	0	2	0	0	0	7	4	16	0	2	1	0.004295	0.003068	0.020266	0	0	0	0	0	0.004994	0	0	0.005332
Otu001338	252	0	0	4	0	0	0	5	1	6	0	0	0	3	3	45	2	0	5	4	16	62	1	3	8	0	1	0	0	0	2	7	12	61	0	1	0	0	0	0.004504	0	0	0	0.006351	0.001603	0.007491	0	0	0
Otu001339	252	10	10	9	0	1	0	8	2	3	7	8	8	1	0	0	9	5	6	1	4	2	2	0	0	37	36	16	21	26	19	1	0	0	0	0	0	0.014316	0.015338	0.010133	0	0.001608	0	0.010162	0.003206	0.003745	0.008449	0.011953	0.008532
Otu001340	252	8	3	6	3	7	4	2	6	1	1	3	6	5	8	7	6	6	4	10	5	5	11	7	2	34	19	12	20	13	10	7	3	3	2	2	1	0.011453	0.004601	0.006755	0.004104	0.011257	0.004664	0.002541	0.009619	0.001248	0.001207	0.004482	0.006399
Otu001341	252	1	4	2	13	1	5	5	1	3	27	11	16	5	4	5	19	6	5	18	13	8	7	2	0	0	2	0	2	1	1	13	10	7	17	8	10	0.001432	0.006135	0.002252	0.017783	0.001608	0.00583	0.006351	0.001603	0.003745	0.032588	0.016435	0.017064
Otu001342	250	5	2	3	5	2	7	60	58	31	3	0	4	2	2	3	5	1	1	1	0	2	2	1	1	7	4	8	7	8	2	1	1	0	5	4	2	0.007158	0.003068	0.003378	0.00684	0.003216	0.008162	0.076216	0.092983	0.038703	0.003621	0	0.004266
Otu001343	250	3	1	2	5	6	3	3	3	1	4	2	3	3	2	6	3	0	1	34	19	10	31	11	8	31	8	8	13	9	9	0	2	3	2	1	0	0.004295	0.001534	0.002252	0.00684	0.009649	0.003498	0.003811	0.004809	0.001248	0.004828	0.002988	0.003199
Otu001344	250	5	3	24	3	0	7	4	1	10	4	3	19	1	2	9	1	1	9	7	3	13	4	2	14	3	3	16	2	6	14	5	5	41	1	0	5	0.007158	0.004601	0.027021	0.004104	0	0.008162	0.005081	0.001603	0.012485	0.004828	0.004482	0.020263
Otu001345	250	0	2	4	20	10	11	3	0	0	0	3	1	1	4	0	7	4	5	10	8	2	14	8	2	28	20	9	21	11	4	7	5	4	9	6	7	0	0.003068	0.004504	0.027359	0.016081	0.012826	0.003811	0	0	0	0.004482	0.001066
Otu001346	250	6	0	2	16	7	17	0	0	1	1	2	0	1	1	2	13	5	5	1	0	0	5	0	3	0	0	0	2	0	0	1	1	1	57	50	50	0.00859	0	0.002252	0.021887	0.011257	0.019822	0	0	0.001248	0.001207	0.002988	0
Otu001347	250	7	8	3	10	3	8	7	6	0	6	9	2	14	6	7	15	5	3	4	3	4	10	11	3	12	9	5	23	16	3	9	3	3	3	9	1	0.010021	0.01227	0.003378	0.01368	0.004824	0.009328	0.008892	0.009619	0	0.007242	0.013447	0.002133
Otu001348	250	0	0	6	2	7	32	2	2	3	0	0	3	16	14	32	5	8	15	1	7	18	4	5	9	1	0	1	0	0	2	0	0	5	5	7	38	0	0	0.006755	0.002736	0.011257	0.037311	0.002541	0.003206	0.003745	0	0	0.003199
Otu001349	250	0	0	1	0	1	0	0	1	0	0	0	1	0	0	1	2	0	0	0	0	0	1	1	1	88	75	68	3	3	2	0	0	0	1	0	0	0	0	0.001126	0	0.001608	0	0	0.001603	0	0	0	0.001066
Otu001350	249	1	0	6	0	0	0	42	13	124	0	0	0	2	2	14	1	0	12	1	1	10	0	0	7	1	0	4	0	0	1	0	1	5	0	0	1	0.001432	0	0.006755	0	0	0	0.053351	0.020841	0.154812	0	0	0
Otu001351	249	2	1	43	1	3	19	1	1	4	0	0	8	5	2	15	1	2	7	2	1	10	3	3	41	1	0	2	0	1	1	10	3	43	2	3	8	0.002863	0.001534	0.048413	0.001368	0.004824	0.022154	0.00127	0.001603	0.004994	0	0	0.008532
Otu001352	249	5	4	3	7	7	12	2	0	1	4	3	4	1	7	7	8	3	4	5	1	0	11	6	3	46	24	20	14	13	6	1	0	0	7	2	8	0.007158	0.006135	0.003378	0.009576	0.011257	0.013992	0.002541	0	0.001248	0.004828	0.004482	0.004266
Otu001353	249	3	5	5	37	20	18	5	8	2	11	11	18	0	4	3	4	3	1	5	4	3	14	6	4	1	1	2	1	0	1	3	11	3	9	18	5	0.004295	0.007669	0.005629	0.050614	0.032162	0.020988	0.006351	0.012825	0.002497	0.013277	0.016435	0.019197
Otu001354	248	6	2	0	15	12	0	6	1	0	3	4	0	14	8	0	22	29	0	17	17	2	26	12	1	3	0	0	0	4	0	4	14	0	16	10	0	0.00859	0.003068	0	0.020519	0.019297	0	0.007622	0.001603	0	0.003621	0.005976	0
Otu001355	248	0	0	1	0	0	0	0	0	0	0	0	4	0	0	2	0	1	3	0	1	1	0	0	1	15	13	82	14	13	96	0	0	1	0	0	0	0	0	0.001126	0	0	0	0	0	0	0	0	0.004266
Otu001356	248	0	2	1	0	0	0	1	0	0	1	1	0	10	11	5	2	6	3	59	34	23	39	22	16	2	2	0	2	0	0	1	3	1	0	0	1	0	0.003068	0.001126	0	0	0	0.00127	0	0	0.001207	0.001494	0
Otu001357	248	5	4	9	8	2	8	10	2	2	20	11	10	2	8	2	3	4	2	8	13	3	11	5	1	8	11	3	13	11	17	11	8	5	2	2	4	0.007158	0.006135	0.010133	0.010944	0.003216	0.009328	0.012703	0.003206	0.002497	0.024139	0.016435	0.010665
Otu001358	247	9	10	10	0	1	0	8	5	2	18	6	16	14	12	10	10	5	4	10	3	6	19	10	12	2	0	1	3	1	1	9	10	5	8	3	4	0.012884	0.015338	0.011259	0	0.001608	0	0.010162	0.008016	0.002497	0.021725	0.008965	0.017064
Otu001359	247	0	1	1	1	1	0	1	2	0	3	3	0	0	0	0	0	0	0	1	3	0	2	1	1	52	37	24	35	42	26	1	1	1	3	2	2	0	0.001534	0.001126	0.001368	0.001608	0	0.00127	0.003206	0	0.003621	0.004482	0
Otu001360	247	0	2	0	0	0	0	16	13	12	0	1	0	5	3	6	32	21	29	2	1	1	8	2	13	3	0	4	1	0	4	19	13	34	1	0	1	0	0.003068	0	0	0	0	0.020324	0.020841	0.014982	0	0.001494	0
Otu001361	244	2	3	3	37	31	23	1	0	3	7	6	5	3	2	6	3	4	4	10	5	6	29	21	20	0	0	0	1	0	0	3	4	1	0	1	0	0.002863	0.004601	0.003378	0.050614	0.049851	0.026817	0.00127	0	0.003745	0.008449	0.008965	0.005332
Otu001362	244	6	8	4	15	2	14	1	8	2	6	1	8	2	7	5	6	1	1	6	6	2	5	6	4	8	15	12	17	15	11	3	4	7	11	5	10	0.00859	0.01227	0.004504	0.020519	0.003216	0.016324	0.00127	0.012825	0.002497	0.007242	0.001494	0.008532
Otu001363	243	1	0	0	1	0	0	1	1	0	2	1	1	0	0	0	1	3	0	0	0	0	0	0	0	10	8	10	76	76	50	0	1	0	0	0	0	0.001432	0	0	0.001368	0	0	0.00127	0.001603	0	0.002414	0.001494	0.001066
Otu001364	243	0	0	1	2	0	0	2	0	0	0	0	0	1	2	0	41	32	22	2	1	1	57	42	32	0	2	0	0	0	0	0	0	0	2	0	1	0	0	0.001126	0.002736	0	0	0.002541	0	0	0	0	0
Otu001365	243	1	2	1	42	28	38	1	1	0	3	1	1	9	4	7	8	2	1	5	3	3	23	16	10	0	3	1	1	3	0	0	1	0	11	5	8	0.001432	0.003068	0.001126	0.057454	0.045027	0.044307	0.00127	0.001603	0	0.003621	0.001494	0.001066
Otu001366	243	6	3	5	3	4	5	5	6	0	14	6	10	8	5	3	28	13	11	11	3	6	15	6	8	0	2	0	0	0	0	23	14	16	1	2	1	0.00859	0.004601	0.005629	0.004104	0.006432	0.00583	0.006351	0.009619	0	0.016897	0.008965	0.010665
Otu001367	243	0	0	1	0	2	0	0	0	1	0	0	1	3	4	9	1	1	2	2	9	62	10	15	105	0	0	6	1	0	6	0	1	1	0	0	0	0	0	0.001126	0	0.003216	0	0	0	0.001248	0	0	0.001066
Otu001368	242	0	0	2	8	9	8	2	0	3	3	5	0	2	2	4	3	2	1	2	1	1	6	3	4	40	30	20	20	25	19	2	3	2	5	0	5	0	0	0.002252	0.010944	0.014473	0.009328	0.002541	0	0.003745	0.003621	0.00747	0
Otu001369	242	0	3	15	0	0	11	0	1	3	0	2	0	6	3	48	6	3	34	3	2	27	5	6	23	8	0	7	1	2	8	0	1	10	2	0	2	0	0.004601	0.016888	0	0	0.012826	0	0.001603	0.003745	0	0.002988	0
Otu001370	242	0	0	0	30	27	18	3	2	6	11	4	9	16	6	12	4	6	3	8	7	7	20	8	8	0	1	0	0	1	0	2	1	0	6	7	9	0	0	0	0.041039	0.043419	0.020988	0.003811	0.003206	0.007491	0.013277	0.005976	0.009598
Otu001371	242	4	4	3	19	20	15	6	1	3	12	10	10	7	5	9	12	6	2	9	7	2	9	6	14	0	1	1	0	0	0	6	3	5	17	10	4	0.005726	0.006135	0.003378	0.025991	0.032162	0.01749	0.007622	0.001603	0.003745	0.014483	0.014941	0.010665
Otu001372	242	1	0	8	2	2	8	20	1	18	1	0	0	1	1	7	0	2	11	2	15	30	3	6	16	2	3	10	1	8	27	0	3	23	3	1	6	0.001432	0	0.009007	0.002736	0.003216	0.009328	0.025405	0.001603	0.022473	0.001207	0	0
Otu001373	241	8	9	7	1	2	0	2	0	0	0	1	0	2	0	1	2	2	2	11	7	3	6	3	2	33	34	26	25	29	21	0	2	0	0	0	0	0.011453	0.013804	0.007881	0.001368	0.003216	0	0.002541	0	0	0	0.001494	0
Otu001374	241	0	0	0	0	0	0	1	0	0	2	0	0	0	0	1	26	50	89	4	4	5	17	13	27	1	0	1	0	0	0	0	0	0	0	0	0	0	0	0	0	0	0	0.00127	0	0	0.002414	0	0
Otu001375	241	16	21	13	0	0	1	1	2	1	2	3	1	3	2	5	27	24	12	2	3	4	12	4	3	27	10	12	12	12	6	0	0	0	0	0	0	0.022906	0.03221	0.014637	0	0	0.001166	0.00127	0.003206	0.001248	0.002414	0.004482	0.001066
Otu001376	241	11	16	9	11	14	11	8	3	0	15	7	7	4	3	6	7	4	1	8	3	2	8	5	6	8	13	9	9	8	6	3	1	3	9	0	3	0.015748	0.024541	0.010133	0.015047	0.022513	0.012826	0.010162	0.004809	0	0.018104	0.010459	0.007465
Otu001377	240	4	9	31	0	0	0	6	0	4	8	8	16	8	7	14	5	7	3	11	6	5	10	5	15	1	2	0	0	2	0	12	15	26	0	0	0	0.005726	0.013804	0.034902	0	0	0	0.007622	0	0.004994	0.009656	0.011953	0.017064
Otu001378	240	3	2	12	3	5	7	2	3	4	5	2	4	5	4	15	13	11	15	6	4	4	19	8	14	17	5	18	6	4	12	4	1	2	0	1	0	0.004295	0.003068	0.013511	0.004104	0.008041	0.008162	0.002541	0.004809	0.004994	0.006035	0.002988	0.004266
Otu001379	240	1	0	1	0	0	0	0	0	0	0	0	0	0	0	0	4	2	0	83	63	26	16	11	8	8	1	5	3	6	2	0	0	0	0	0	0	0.001432	0	0.001126	0	0	0	0	0	0	0	0	0
Otu001380	238	0	0	0	0	0	0	1	1	0	0	0	0	0	0	1	0	0	0	13	4	16	10	5	15	10	8	21	39	32	62	0	0	0	0	0	0	0	0	0	0	0	0	0.00127	0.001603	0	0	0	0
Otu001381	237	1	1	4	0	3	3	0	0	0	0	0	0	13	7	12	22	14	25	8	14	11	35	25	20	2	4	2	1	0	3	0	0	0	1	1	5	0.001432	0.001534	0.004504	0	0.004824	0.003498	0	0	0	0	0	0
Otu001382	237	5	6	6	11	13	6	11	10	1	17	11	12	5	8	5	4	3	3	6	9	2	23	9	4	0	0	0	0	0	0	9	11	11	6	5	5	0.007158	0.009203	0.006755	0.015047	0.020905	0.006996	0.013973	0.016032	0.001248	0.020518	0.016435	0.012798
Otu001383	237	1	4	5	3	3	3	8	4	7	7	4	6	15	9	13	15	9	18	6	7	2	4	0	4	3	1	7	6	4	4	5	8	8	8	7	19	0.001432	0.006135	0.005629	0.004104	0.004824	0.003498	0.010162	0.006413	0.008739	0.008449	0.005976	0.006399
Otu001384	236	2	4	0	9	11	10	3	2	4	3	10	4	16	11	9	13	8	3	5	3	0	4	2	5	0	1	2	1	1	0	7	4	1	37	16	25	0.002863	0.006135	0	0.012312	0.017689	0.01166	0.003811	0.003206	0.004994	0.003621	0.014941	0.004266
Otu001385	235	3	2	3	1	0	0	7	3	1	6	1	4	1	2	1	14	9	3	10	16	11	11	5	3	28	30	27	15	4	11	1	1	1	0	0	0	0.004295	0.003068	0.003378	0.001368	0	0	0.008892	0.004809	0.001248	0.007242	0.001494	0.004266
Otu001386	235	9	8	6	12	9	13	2	1	1	8	5	5	7	8	17	25	8	9	4	0	4	6	6	5	6	4	6	3	1	1	4	5	2	6	2	17	0.012884	0.01227	0.006755	0.016415	0.014473	0.015158	0.002541	0.001603	0.001248	0.009656	0.00747	0.005332
Otu001387	234	1	0	3	1	6	33	1	0	1	0	0	1	2	1	28	6	4	32	3	3	38	2	1	14	3	1	12	3	1	12	0	0	3	1	3	14	0.001432	0	0.003378	0.001368	0.009649	0.038477	0.00127	0	0.001248	0	0	0.001066
Otu001388	234	0	0	1	0	0	0	1	0	1	0	0	0	5	2	0	0	5	1	15	72	57	7	12	12	6	4	7	6	14	4	1	0	0	0	1	0	0	0	0.001126	0	0	0	0.00127	0	0.001248	0	0	0
Otu001389	234	5	4	2	8	2	4	47	34	15	7	1	2	3	8	1	4	2	2	6	7	5	9	6	4	6	12	5	5	6	3	5	3	0	1	0	0	0.007158	0.006135	0.002252	0.010944	0.003216	0.004664	0.059702	0.054507	0.018727	0.008449	0.001494	0.002133
Otu001390	234	0	1	1	12	6	6	0	0	0	1	0	0	8	8	2	53	21	18	11	13	6	13	12	15	1	1	2	0	1	0	1	0	0	5	6	10	0	0.001534	0.001126	0.016415	0.009649	0.006996	0	0	0	0.001207	0	0
Otu001391	234	12	8	12	7	7	9	5	3	1	5	1	5	3	5	8	27	22	29	3	4	0	10	5	6	0	1	0	4	2	6	0	1	4	7	3	9	0.017179	0.01227	0.013511	0.009576	0.011257	0.010494	0.006351	0.004809	0.001248	0.006035	0.001494	0.005332
Otu001392	233	12	2	4	1	1	6	22	14	17	9	10	6	2	12	4	4	2	0	6	2	2	8	5	1	6	7	5	9	7	4	15	7	9	5	2	5	0.017179	0.003068	0.004504	0.001368	0.001608	0.006996	0.027946	0.022444	0.021224	0.010863	0.014941	0.006399
Otu001393	232	1	1	1	0	0	0	0	0	0	0	2	0	24	17	14	4	1	1	29	19	16	49	30	19	0	1	1	1	0	0	0	0	0	0	0	1	0.001432	0.001534	0.001126	0	0	0	0	0	0	0	0.002988	0
Otu001394	232	2	2	4	1	0	1	1	1	0	0	1	7	5	4	9	12	10	24	18	14	13	12	7	10	15	7	15	6	7	7	2	5	9	0	0	1	0.002863	0.003068	0.004504	0.001368	0	0.001166	0.00127	0.001603	0	0	0.001494	0.007465
Otu001395	232	1	3	0	0	1	2	4	0	0	1	1	3	1	0	0	0	2	2	1	1	0	1	2	0	34	33	40	30	32	32	1	2	0	0	1	1	0.001432	0.004601	0	0	0.001608	0.002332	0.005081	0	0	0.001207	0.001494	0.003199
Otu001396	231	0	1	0	0	0	0	0	36	190	0	0	0	2	0	0	0	0	0	0	0	0	0	0	0	0	0	0	0	0	0	0	0	0	1	0	1	0	0.001534	0	0	0	0	0	0.057714	0.237212	0	0	0
Otu001397	231	3	3	1	8	0	12	2	3	11	0	2	3	12	6	23	9	9	15	2	2	3	14	4	12	2	0	1	0	2	0	1	1	7	11	13	34	0.004295	0.004601	0.001126	0.010944	0	0.013992	0.002541	0.004809	0.013733	0	0.002988	0.003199
Otu001398	231	1	0	2	3	2	23	17	13	49	0	0	4	4	1	23	2	1	12	0	1	0	1	2	1	0	0	9	2	1	2	1	1	7	7	9	30	0.001432	0	0.002252	0.004104	0.003216	0.026817	0.021594	0.020841	0.061176	0	0	0.004266
Otu001399	231	2	1	0	4	1	1	1	1	0	0	0	0	1	0	0	9	7	1	0	0	0	7	1	3	25	21	27	40	41	30	4	0	2	1	0	0	0.002863	0.001534	0	0.005472	0.001608	0.001166	0.00127	0.001603	0	0	0	0
Otu001400	231	2	5	0	9	4	4	1	3	4	2	2	4	9	5	1	6	4	2	7	4	1	0	2	0	8	6	6	42	23	24	6	0	4	14	5	12	0.002863	0.007669	0	0.012312	0.006432	0.004664	0.00127	0.004809	0.004994	0.002414	0.002988	0.004266
Otu001401	231	3	1	7	3	2	25	1	0	7	1	1	6	0	0	3	0	0	19	2	0	10	1	7	25	8	8	34	5	8	35	0	0	4	0	0	5	0.004295	0.001534	0.007881	0.004104	0.003216	0.029149	0.00127	0	0.008739	0.001207	0.001494	0.006399
Otu001402	231	2	6	13	2	0	0	11	7	13	4	1	0	30	26	21	7	1	4	10	5	12	22	11	15	1	1	0	0	0	0	0	2	4	0	0	0	0.002863	0.009203	0.014637	0.002736	0	0	0.013973	0.011222	0.01623	0.004828	0.001494	0
Otu001403	230	0	0	5	1	0	0	0	0	0	0	0	0	31	22	47	23	13	28	9	16	17	5	6	5	0	0	0	0	0	0	0	0	0	0	0	2	0	0	0.005629	0.001368	0	0	0	0	0	0	0	0
Otu001404	230	0	1	1	0	1	0	1	1	0	53	20	30	0	0	0	0	1	0	4	2	1	0	0	1	40	28	21	10	7	6	0	1	0	0	0	0	0	0.001534	0.001126	0	0.001608	0	0.00127	0.001603	0	0.063969	0.029882	0.031995
Otu001405	230	11	5	6	3	3	3	11	1	0	13	8	9	9	3	3	8	10	2	17	4	5	8	9	2	6	8	8	6	2	7	7	12	4	7	7	3	0.015748	0.007669	0.006755	0.004104	0.004824	0.003498	0.013973	0.001603	0	0.01569	0.011953	0.009598
Otu001406	229	0	1	4	0	0	9	1	1	4	0	0	0	0	0	3	2	4	14	7	16	85	1	6	25	3	0	12	0	4	17	0	0	9	1	0	0	0	0.001534	0.004504	0	0	0.010494	0.00127	0.001603	0.004994	0	0	0
Otu001407	229	0	0	0	0	0	0	0	0	0	0	0	0	0	0	2	1	0	0	48	30	67	27	19	34	0	0	0	0	0	0	0	0	0	0	1	0	0	0	0	0	0	0	0	0	0	0	0	0
Otu001408	229	1	1	3	0	0	0	9	8	5	18	3	3	9	7	9	9	4	7	35	33	8	12	4	5	4	2	2	2	3	2	6	5	3	2	2	3	0.001432	0.001534	0.003378	0	0	0	0.011432	0.012825	0.006242	0.021725	0.004482	0.003199
Otu001409	229	3	3	9	1	0	24	1	0	1	0	1	3	1	2	5	3	2	25	2	3	8	5	0	11	14	6	22	7	8	37	3	0	9	1	1	8	0.004295	0.004601	0.010133	0.001368	0	0.027983	0.00127	0	0.001248	0	0.001494	0.003199
Otu001410	228	0	4	13	0	0	1	0	1	0	0	1	2	8	8	8	0	2	1	1	7	8	0	2	1	4	15	15	16	11	26	1	18	23	4	7	20	0	0.006135	0.014637	0	0	0.001166	0	0.001603	0	0	0.001494	0.002133
Otu001411	228	0	0	9	3	2	12	0	0	6	0	0	6	5	2	13	14	7	26	0	6	27	1	2	6	2	5	25	0	2	13	0	3	4	5	1	21	0	0	0.010133	0.004104	0.003216	0.013992	0	0	0.007491	0	0	0.006399
Otu001412	228	12	21	12	0	4	8	5	0	4	7	7	11	9	9	9	15	4	4	11	6	4	13	2	2	1	2	3	0	0	1	11	8	13	3	5	2	0.017179	0.03221	0.013511	0	0.006432	0.009328	0.006351	0	0.004994	0.008449	0.010459	0.011731
Otu001413	227	0	2	0	0	0	0	15	3	6	0	0	0	1	4	1	3	7	13	1	31	25	6	22	22	0	0	0	4	2	2	2	19	27	3	6	0	0	0.003068	0	0	0	0	0.019054	0.004809	0.007491	0	0	0
Otu001414	227	22	12	10	6	4	6	3	4	4	5	2	10	2	0	3	3	3	1	14	9	1	12	8	8	7	3	1	0	1	1	2	6	6	13	11	24	0.031495	0.018405	0.011259	0.008208	0.006432	0.006996	0.003811	0.006413	0.004994	0.006035	0.002988	0.010665
Otu001415	227	10	2	1	4	4	8	6	4	1	1	4	0	5	8	6	31	25	14	7	8	3	5	6	2	4	3	3	5	5	7	4	3	3	7	9	9	0.014316	0.003068	0.001126	0.005472	0.006432	0.009328	0.007622	0.006413	0.001248	0.001207	0.005976	0
Otu001416	226	2	3	0	21	18	20	5	4	2	12	8	11	1	3	1	6	1	4	2	2	0	9	2	4	0	0	0	0	0	0	1	4	5	24	23	28	0.002863	0.004601	0	0.028727	0.028946	0.02332	0.006351	0.006413	0.002497	0.014483	0.011953	0.011731
Otu001417	226	0	0	0	1	0	1	5	1	3	43	36	112	0	0	0	7	4	9	0	1	0	0	0	0	0	1	0	0	0	1	0	0	0	0	0	1	0	0	0	0.001368	0	0.001166	0.006351	0.001603	0.003745	0.051899	0.053788	0.119446
Otu001418	225	12	3	7	7	4	7	8	4	9	9	14	9	7	12	2	9	4	5	11	12	8	4	10	3	2	2	0	0	1	0	8	12	5	4	6	5	0.017179	0.004601	0.007881	0.009576	0.006432	0.008162	0.010162	0.006413	0.011236	0.010863	0.020917	0.009598
Otu001419	224	26	18	14	0	4	0	11	11	5	11	7	6	4	2	1	2	4	0	3	3	0	7	3	3	16	12	4	4	8	5	6	4	3	7	7	3	0.037222	0.027608	0.015762	0	0.006432	0	0.013973	0.017635	0.006242	0.013277	0.010459	0.006399
Otu001420	224	4	1	5	0	0	0	1	1	2	3	0	5	0	0	1	1	0	0	1	0	5	51	56	58	4	4	10	1	1	7	1	0	1	0	0	0	0.005726	0.001534	0.005629	0	0	0	0.00127	0.001603	0.002497	0.003621	0	0.005332
Otu001421	224	1	2	0	5	2	6	4	3	2	7	9	10	1	3	0	13	14	8	4	3	1	5	6	5	22	15	8	19	12	15	3	6	4	1	0	5	0.001432	0.003068	0	0.00684	0.003216	0.006996	0.005081	0.004809	0.002497	0.008449	0.013447	0.010665
Otu001422	224	3	2	1	2	2	1	0	4	1	1	3	0	10	4	5	20	21	5	15	9	8	13	2	3	22	7	11	8	11	14	3	3	1	2	4	3	0.004295	0.003068	0.001126	0.002736	0.003216	0.001166	0	0.006413	0.001248	0.001207	0.004482	0
Otu001423	224	1	0	2	0	1	0	0	0	3	0	0	2	5	10	58	3	1	26	7	4	33	4	2	38	0	1	0	0	0	0	1	2	15	0	0	5	0.001432	0	0.002252	0	0.001608	0	0	0	0.003745	0	0	0.002133
Otu001424	223	0	0	7	4	1	26	0	0	1	0	1	1	5	8	33	8	12	37	3	3	24	3	1	6	0	1	3	1	0	11	0	0	5	1	3	14	0	0	0.007881	0.005472	0.001608	0.030315	0	0	0.001248	0	0.001494	0.001066
Otu001425	223	11	17	5	2	3	0	0	4	1	2	2	2	0	1	0	2	2	1	18	11	7	12	5	5	24	28	10	13	18	11	5	1	0	0	0	0	0.015748	0.026074	0.005629	0.002736	0.004824	0	0	0.006413	0.001248	0.002414	0.002988	0.002133
Otu001426	223	9	7	10	12	11	7	2	2	0	10	5	8	10	6	19	2	5	0	1	1	0	0	2	1	1	0	0	1	0	0	5	0	1	30	26	29	0.012884	0.010737	0.011259	0.016415	0.017689	0.008162	0.002541	0.003206	0	0.01207	0.00747	0.008532
Otu001427	222	16	20	10	2	0	1	11	7	1	11	12	7	2	2	2	2	0	1	24	11	9	16	11	6	3	2	1	3	1	1	9	13	4	0	0	1	0.022906	0.030676	0.011259	0.002736	0	0.001166	0.013973	0.011222	0.001248	0.013277	0.017929	0.007465
Otu001428	221	1	3	12	0	0	6	1	0	2	1	1	13	1	2	20	1	3	23	3	4	12	1	1	13	5	5	34	7	1	34	0	1	3	2	1	4	0.001432	0.004601	0.013511	0	0	0.006996	0.00127	0	0.002497	0.001207	0.001494	0.013864
Otu001429	221	0	0	0	0	0	0	0	30	188	0	0	0	0	0	0	0	1	1	0	0	0	0	0	0	0	1	0	0	0	0	0	0	0	0	0	0	0	0	0	0	0	0	0	0.048095	0.234715	0	0	0
Otu001430	221	14	20	16	2	0	0	0	0	0	0	0	0	3	1	2	3	4	1	1	0	0	20	23	12	0	0	0	0	0	0	29	37	26	2	3	2	0.020042	0.030676	0.018014	0.002736	0	0	0	0	0	0	0	0
Otu001431	221	7	6	6	0	0	0	0	1	0	8	1	8	0	0	0	2	1	3	1	0	0	3	1	1	32	34	20	25	22	37	0	1	0	0	1	0	0.010021	0.009203	0.006755	0	0	0	0	0.001603	0	0.009656	0.001494	0.008532
Otu001432	221	0	0	0	0	1	0	0	0	4	0	0	0	3	0	0	0	1	0	88	67	35	10	3	3	1	0	0	1	0	0	1	1	0	1	1	0	0	0	0	0	0.001608	0	0	0	0.004994	0	0	0
Otu001433	221	1	1	2	0	0	0	3	0	0	0	0	10	0	1	0	0	1	0	7	6	19	3	2	1	40	27	48	24	11	14	0	0	0	0	0	0	0.001432	0.001534	0.002252	0	0	0	0.003811	0	0	0	0	0.010665
Otu001434	220	0	1	1	5	5	26	0	0	0	0	0	1	5	3	8	1	5	9	6	7	46	5	6	23	1	1	4	0	1	3	1	0	4	8	5	29	0	0.001534	0.001126	0.00684	0.008041	0.030315	0	0	0	0	0	0.001066
Otu001435	220	0	0	7	1	1	15	2	2	19	0	1	7	0	2	30	5	9	31	3	0	14	1	0	7	3	1	22	4	3	10	3	2	6	1	1	7	0	0	0.007881	0.001368	0.001608	0.01749	0.002541	0.003206	0.023721	0	0.001494	0.007465
Otu001436	220	0	1	4	0	1	0	0	0	0	2	0	2	0	0	0	0	0	0	0	1	0	0	0	0	9	39	30	28	53	49	0	1	0	0	0	0	0	0.001534	0.004504	0	0.001608	0	0	0	0	0.002414	0	0.002133
Otu001437	220	0	1	11	0	0	0	2	7	3	4	5	20	1	1	0	0	2	2	3	1	6	0	2	5	4	4	4	2	4	4	26	23	61	3	4	5	0	0.001534	0.012385	0	0	0	0.002541	0.011222	0.003745	0.004828	0.00747	0.02133
Otu001438	220	11	8	6	5	6	3	8	13	4	3	7	8	3	0	3	3	0	1	9	3	10	2	2	7	4	1	7	6	5	6	16	11	19	3	3	14	0.015748	0.01227	0.006755	0.00684	0.009649	0.003498	0.010162	0.020841	0.004994	0.003621	0.010459	0.008532
Otu001439	220	0	3	12	1	2	4	3	4	0	0	0	1	10	3	19	3	11	20	0	10	35	1	6	14	1	0	5	3	0	6	5	9	25	0	1	3	0	0.004601	0.013511	0.001368	0.003216	0.004664	0.003811	0.006413	0	0	0	0.001066
Otu001440	219	1	0	1	3	0	8	0	0	2	0	0	3	1	1	4	2	4	11	1	7	30	9	14	52	2	1	3	4	7	31	2	2	12	0	0	1	0.001432	0	0.001126	0.004104	0	0.009328	0	0	0.002497	0	0	0.003199
Otu001441	219	3	8	28	0	1	4	2	0	1	0	0	1	2	5	29	3	3	9	15	8	54	3	3	22	0	0	4	0	0	2	1	1	7	0	0	0	0.004295	0.01227	0.031525	0	0.001608	0.004664	0.002541	0	0.001248	0	0	0.001066
Otu001442	219	0	0	1	0	1	0	7	10	4	5	6	9	4	5	4	0	0	0	0	0	0	0	0	0	29	32	15	31	24	23	6	1	1	0	1	0	0	0	0.001126	0	0.001608	0	0.008892	0.016032	0.004994	0.006035	0.008965	0.009598
Otu001443	219	1	0	2	0	1	0	1	2	1	1	0	1	1	0	1	4	1	2	27	18	11	63	27	51	0	0	0	0	0	0	1	1	0	1	0	0	0.001432	0	0.002252	0	0.001608	0	0.00127	0.003206	0.001248	0.001207	0	0.001066
Otu001444	219	1	3	9	1	7	12	1	1	0	1	3	4	3	4	17	1	6	16	2	3	3	0	4	8	4	1	23	5	6	33	2	1	4	5	5	20	0.001432	0.004601	0.010133	0.001368	0.011257	0.013992	0.00127	0.001603	0	0.001207	0.004482	0.004266
Otu001445	219	0	0	3	3	0	0	4	1	1	15	6	5	0	0	0	0	2	0	22	9	4	12	8	2	14	8	8	17	18	15	0	0	0	12	9	21	0	0	0.003378	0.004104	0	0	0.005081	0.001603	0.001248	0.018104	0.008965	0.005332
Otu001446	218	1	1	0	4	5	2	5	0	0	2	4	4	2	2	0	8	3	3	9	5	3	7	7	4	25	22	26	26	20	7	1	2	1	4	2	1	0.001432	0.001534	0	0.005472	0.008041	0.002332	0.006351	0	0	0.002414	0.005976	0.004266
Otu001447	218	13	9	12	1	2	3	0	3	2	10	10	17	1	1	1	6	4	7	14	10	6	27	17	9	2	0	0	2	0	0	4	3	2	5	10	5	0.018611	0.013804	0.013511	0.001368	0.003216	0.003498	0	0.004809	0.002497	0.01207	0.014941	0.01813
Otu001448	218	1	1	5	0	6	20	0	1	5	0	0	2	3	5	8	8	2	23	1	4	44	0	5	16	0	1	7	1	5	10	0	1	11	3	4	15	0.001432	0.001534	0.005629	0	0.009649	0.02332	0	0.001603	0.006242	0	0	0.002133
Otu001449	218	0	0	0	0	0	0	0	0	0	0	0	0	1	0	0	3	0	0	0	1	0	0	0	0	12	26	37	12	46	78	0	1	1	0	0	0	0	0	0	0	0	0	0	0	0	0	0	0
Otu001450	218	7	3	1	0	0	0	1	0	0	0	1	2	0	0	1	0	1	0	1	0	1	3	1	1	36	45	25	31	33	23	0	0	0	1	0	0	0.010021	0.004601	0.001126	0	0	0	0.00127	0	0	0	0.001494	0.002133
Otu001451	218	5	4	10	1	4	8	8	9	11	8	6	9	9	8	15	8	5	13	5	5	1	11	7	14	2	0	3	2	1	2	2	3	14	4	0	1	0.007158	0.006135	0.011259	0.001368	0.006432	0.009328	0.010162	0.014428	0.013733	0.009656	0.008965	0.009598
Otu001452	217	90	62	52	0	1	0	1	2	0	0	0	0	0	0	0	0	0	1	0	0	0	0	0	0	3	0	0	1	0	0	1	2	0	0	1	0	0.128844	0.095095	0.058546	0	0.001608	0	0.00127	0.003206	0	0	0	0
Otu001453	217	0	0	4	0	0	6	5	1	12	1	0	1	1	1	5	0	0	4	0	1	2	0	0	0	0	1	34	6	15	95	0	2	13	0	0	7	0	0	0.004504	0	0	0.006996	0.006351	0.001603	0.014982	0.001207	0	0.001066
Otu001454	217	2	0	15	4	4	26	0	0	1	0	0	6	3	0	14	8	9	33	0	1	5	3	2	6	1	2	21	4	1	12	1	0	10	4	4	15	0.002863	0	0.016888	0.005472	0.006432	0.030315	0	0	0.001248	0	0	0.006399
Otu001455	217	1	3	2	2	3	3	0	0	1	0	1	2	2	5	4	0	4	2	4	3	0	2	4	2	38	27	16	35	26	19	1	0	2	2	1	0	0.001432	0.004601	0.002252	0.002736	0.004824	0.003498	0	0	0.001248	0	0.001494	0.002133
Otu001456	217	0	0	4	0	0	2	1	1	9	0	0	15	9	10	58	0	0	1	2	0	5	5	0	19	3	1	15	5	4	40	0	0	7	0	0	1	0	0	0.004504	0	0	0.002332	0.00127	0.001603	0.011236	0	0	0.015997
Otu001457	217	0	1	0	1	2	0	3	3	0	7	6	0	35	38	27	19	12	9	2	3	2	16	10	6	0	0	0	0	0	0	2	1	1	5	4	2	0	0.001534	0	0.001368	0.003216	0	0.003811	0.004809	0	0.008449	0.008965	0
Otu001458	217	0	0	0	20	19	18	0	0	0	0	0	0	0	1	0	6	1	1	7	7	4	9	6	3	2	0	3	2	1	0	0	0	0	36	35	36	0	0	0	0.027359	0.030554	0.020988	0	0	0	0	0	0
Otu001459	217	4	2	2	4	6	7	1	2	3	2	0	3	8	8	4	8	6	2	11	5	5	10	9	0	17	14	15	16	13	11	0	0	4	6	3	6	0.005726	0.003068	0.002252	0.005472	0.009649	0.008162	0.00127	0.003206	0.003745	0.002414	0	0.003199
Otu001460	216	7	6	2	7	8	4	5	3	1	5	5	2	4	1	2	6	7	2	11	8	13	12	8	8	13	15	4	14	7	10	5	3	4	0	1	3	0.010021	0.009203	0.002252	0.009576	0.012865	0.004664	0.006351	0.004809	0.001248	0.006035	0.00747	0.002133
Otu001461	216	1	0	1	0	1	12	1	0	2	0	0	3	2	4	20	6	4	22	6	8	33	5	13	26	3	2	10	1	1	8	1	2	5	1	0	12	0.001432	0	0.001126	0	0.001608	0.013992	0.00127	0	0.002497	0	0	0.003199
Otu001462	215	0	0	0	3	1	0	5	1	1	0	0	0	0	0	1	1	1	0	1	0	0	0	2	1	1	0	0	1	0	0	1	0	0	89	55	50	0	0	0	0.004104	0.001608	0	0.006351	0.001603	0.001248	0	0	0
Otu001463	215	6	9	0	2	2	1	7	8	19	5	1	1	16	27	8	11	9	3	10	7	3	6	5	2	6	2	1	7	5	4	8	7	5	1	0	1	0.00859	0.013804	0	0.002736	0.003216	0.001166	0.008892	0.012825	0.023721	0.006035	0.001494	0.001066
Otu001464	215	45	29	38	1	1	2	2	3	1	4	1	0	1	1	0	0	1	0	6	3	0	1	0	0	14	20	10	6	5	6	3	8	0	0	2	1	0.064422	0.04448	0.042784	0.001368	0.001608	0.002332	0.002541	0.004809	0.001248	0.004828	0.001494	0
Otu001465	214	3	0	1	15	11	6	1	0	0	1	2	3	3	0	2	12	7	2	12	5	10	18	10	12	17	9	5	6	1	1	4	6	2	13	5	9	0.004295	0	0.001126	0.020519	0.017689	0.006996	0.00127	0	0	0.001207	0.002988	0.003199
Otu001466	214	12	11	8	10	14	8	6	3	1	10	4	3	1	0	0	15	10	2	9	2	4	0	0	3	4	4	4	3	8	0	12	6	9	5	11	12	0.017179	0.016872	0.009007	0.01368	0.022513	0.009328	0.007622	0.004809	0.001248	0.01207	0.005976	0.003199
Otu001467	214	3	1	3	10	6	5	5	4	2	2	1	0	6	4	5	19	7	5	6	8	5	11	1	5	14	2	2	7	5	2	9	7	12	13	8	9	0.004295	0.001534	0.003378	0.01368	0.009649	0.00583	0.006351	0.006413	0.002497	0.002414	0.001494	0
Otu001468	214	0	0	0	0	0	0	15	12	10	19	20	53	0	1	0	1	1	0	1	4	1	0	0	0	0	1	1	2	1	1	14	22	32	0	0	2	0	0	0	0	0	0	0.019054	0.019238	0.012485	0.022932	0.029882	0.056524
Otu001469	214	2	2	2	1	3	3	3	0	1	10	1	5	25	10	18	9	11	7	4	5	6	27	11	14	5	0	2	1	4	0	4	2	1	8	2	5	0.002863	0.003068	0.002252	0.001368	0.004824	0.003498	0.003811	0	0.001248	0.01207	0.001494	0.005332
Otu001470	213	2	6	13	2	4	12	1	1	4	10	6	16	2	3	11	2	7	8	6	3	7	3	4	7	8	6	9	4	7	11	4	2	12	3	1	6	0.002863	0.009203	0.014637	0.002736	0.006432	0.013992	0.00127	0.001603	0.004994	0.01207	0.008965	0.017064
Otu001471	213	21	7	6	5	1	0	11	9	1	15	5	4	1	1	0	3	1	2	7	0	1	8	3	1	20	12	5	20	18	7	10	5	0	2	0	1	0.030064	0.010737	0.006755	0.00684	0.001608	0	0.013973	0.014428	0.001248	0.018104	0.00747	0.004266
Otu001472	213	8	3	4	7	9	3	3	7	0	5	7	6	5	6	4	9	5	4	12	5	0	17	3	1	1	3	0	1	2	0	1	2	1	37	22	10	0.011453	0.004601	0.004504	0.009576	0.014473	0.003498	0.003811	0.011222	0	0.006035	0.010459	0.006399
Otu001473	213	0	0	0	0	0	0	9	2	4	37	38	100	2	0	3	0	3	0	0	0	0	0	0	0	2	4	3	1	2	3	0	0	0	0	0	0	0	0	0	0	0	0	0.011432	0.003206	0.004994	0.044657	0.056776	0.106648
Otu001474	212	0	1	0	3	9	3	57	42	38	8	6	1	2	1	0	5	4	0	0	0	0	0	0	1	2	1	0	0	0	0	5	1	1	10	7	4	0	0.001534	0	0.004104	0.014473	0.003498	0.072405	0.067333	0.047442	0.009656	0.008965	0.001066
Otu001475	212	1	0	0	0	0	0	0	0	0	0	0	0	0	0	0	0	0	0	1	0	0	1	0	0	25	24	12	45	45	55	1	2	0	0	0	0	0.001432	0	0	0	0	0	0	0	0	0	0	0
Otu001476	212	1	0	0	0	0	1	0	0	0	0	0	0	0	0	0	0	0	0	0	0	0	2	0	0	68	46	42	15	18	17	1	0	0	0	1	0	0.001432	0	0	0	0	0.001166	0	0	0	0	0	0
Otu001477	212	0	0	8	0	1	5	1	0	1	0	4	8	7	4	49	14	4	49	1	3	7	2	4	17	0	3	0	0	0	2	0	0	6	2	2	8	0	0	0.009007	0	0.001608	0.00583	0.00127	0	0.001248	0	0.005976	0.008532
Otu001478	211	4	6	17	5	8	10	0	1	1	2	2	9	7	6	8	2	16	23	4	6	11	12	8	8	3	2	3	4	2	1	3	3	7	1	1	5	0.005726	0.009203	0.01914	0.00684	0.012865	0.01166	0	0.001603	0.001248	0.002414	0.002988	0.009598
Otu001479	211	0	0	0	1	1	0	90	65	39	1	0	0	0	1	1	0	2	1	1	1	0	3	0	1	1	0	0	0	1	0	1	0	0	0	0	0	0	0	0	0.001368	0.001608	0	0.114323	0.104205	0.048691	0.001207	0	0
Otu001480	211	4	4	0	8	11	10	1	0	2	2	4	5	5	7	2	19	14	5	11	7	3	6	7	5	11	13	4	6	12	4	2	1	4	6	3	3	0.005726	0.006135	0	0.010944	0.017689	0.01166	0.00127	0	0.002497	0.002414	0.005976	0.005332
Otu001481	211	0	0	0	0	0	0	0	0	0	0	0	0	5	5	0	11	56	65	1	23	12	0	5	4	1	1	4	2	5	8	0	1	0	1	0	1	0	0	0	0	0	0	0	0	0	0	0	0
Otu001482	211	0	0	0	0	0	0	2	1	1	1	3	8	0	0	0	0	0	0	0	0	0	0	0	0	17	16	25	40	29	57	1	5	5	0	0	0	0	0	0	0	0	0	0.002541	0.001603	0.001248	0.001207	0.004482	0.008532
Otu001483	210	18	14	12	2	0	0	5	0	1	0	1	2	6	9	7	3	2	0	46	14	10	18	7	6	3	7	0	1	2	0	4	3	6	1	0	0	0.025769	0.021473	0.013511	0.002736	0	0	0.006351	0	0.001248	0	0.001494	0.002133
Otu001484	210	0	0	3	1	1	3	1	3	0	0	1	3	4	3	14	2	7	15	2	9	18	0	11	4	3	2	6	0	2	0	0	0	2	22	22	46	0	0	0.003378	0.001368	0.001608	0.003498	0.00127	0.004809	0	0	0.001494	0.003199
Otu001485	210	3	4	5	15	9	7	2	3	0	7	10	10	9	9	9	11	7	4	7	10	6	9	11	3	11	3	4	6	0	2	0	4	0	4	3	3	0.004295	0.006135	0.005629	0.020519	0.014473	0.008162	0.002541	0.004809	0	0.008449	0.014941	0.010665
Otu001486	210	0	1	1	1	0	0	38	25	39	0	0	1	19	17	34	0	0	0	2	1	3	5	2	5	1	2	0	0	0	2	0	1	1	1	3	5	0	0.001534	0.001126	0.001368	0	0	0.04827	0.040079	0.048691	0	0	0.001066
Otu001487	210	0	1	1	0	0	2	3	17	107	0	0	0	2	1	3	4	6	21	0	0	0	3	1	5	0	0	2	2	0	6	2	0	11	4	1	5	0	0.001534	0.001126	0	0	0.002332	0.003811	0.027254	0.133588	0	0	0
Otu001488	210	1	3	0	22	17	20	7	5	1	1	6	2	8	9	2	5	7	2	1	1	0	6	6	5	2	4	2	4	1	1	8	3	4	20	17	7	0.001432	0.004601	0	0.030095	0.027338	0.02332	0.008892	0.008016	0.001248	0.001207	0.008965	0.002133
Otu001489	209	5	5	2	15	6	9	7	2	1	5	2	0	4	6	4	22	13	8	6	4	1	8	3	7	0	0	1	0	0	1	5	6	2	20	18	11	0.007158	0.007669	0.002252	0.020519	0.009649	0.010494	0.008892	0.003206	0.001248	0.006035	0.002988	0
Otu001490	209	3	1	5	2	0	0	7	12	6	3	0	0	39	22	13	0	0	0	29	12	11	10	7	12	3	1	5	0	1	0	0	2	1	0	1	1	0.004295	0.001534	0.005629	0.002736	0	0	0.008892	0.019238	0.007491	0.003621	0	0
Otu001491	209	0	0	0	0	0	0	0	0	0	0	0	1	0	2	0	0	1	8	0	13	53	2	2	5	2	13	52	12	16	26	0	0	1	0	0	0	0	0	0	0	0	0	0	0	0	0	0	0.001066
Otu001492	209	0	1	1	0	0	1	0	0	1	0	0	0	0	0	0	0	0	0	12	6	14	68	42	62	0	0	0	0	1	0	0	0	0	0	0	0	0	0.001534	0.001126	0	0	0.001166	0	0	0.001248	0	0	0
Otu001493	209	0	1	3	2	5	32	0	1	0	0	0	6	1	5	28	6	4	22	0	2	28	3	8	34	0	0	2	0	0	2	0	0	1	2	6	5	0	0.001534	0.003378	0.002736	0.008041	0.037311	0	0.001603	0	0	0	0.006399
Otu001494	209	2	0	0	37	22	21	0	1	0	1	5	0	9	11	17	2	1	0	8	7	2	30	10	13	0	0	1	0	0	0	1	2	2	2	1	1	0.002863	0	0	0.050614	0.035378	0.024486	0	0.001603	0	0.001207	0.00747	0
Otu001495	209	2	2	3	6	4	11	5	3	2	3	3	3	6	8	7	16	5	11	13	14	4	9	10	2	7	6	0	8	8	8	2	7	2	3	4	2	0.002863	0.003068	0.003378	0.008208	0.006432	0.012826	0.006351	0.004809	0.002497	0.003621	0.004482	0.003199
Otu001496	209	2	8	3	1	2	7	10	3	2	2	3	10	4	10	6	16	4	2	8	9	0	6	8	0	17	10	16	10	16	2	1	0	0	4	3	4	0.002863	0.01227	0.003378	0.001368	0.003216	0.008162	0.012703	0.004809	0.002497	0.002414	0.004482	0.010665
Otu001497	208	2	0	2	2	2	9	1	1	2	1	2	3	2	0	3	3	0	3	5	3	4	5	1	3	9	12	18	20	19	53	2	2	5	4	1	4	0.002863	0	0.002252	0.002736	0.003216	0.010494	0.00127	0.001603	0.002497	0.001207	0.002988	0.003199
Otu001498	208	0	0	1	2	2	1	0	0	0	0	0	0	26	24	11	26	21	11	7	6	5	36	14	9	0	0	1	0	0	0	1	0	1	1	0	2	0	0	0.001126	0.002736	0.003216	0.001166	0	0	0	0	0	0
Otu001499	208	0	0	6	0	0	4	0	0	5	1	2	10	0	2	0	0	0	1	0	1	0	0	0	0	3	1	32	9	15	116	0	0	0	0	0	0	0	0	0.006755	0	0	0.004664	0	0	0.006242	0.001207	0.002988	0.010665
Otu001500	208	1	8	1	7	6	3	3	2	1	10	9	8	5	9	3	7	7	6	6	3	3	4	4	0	0	0	0	5	5	1	1	3	3	26	29	19	0.001432	0.01227	0.001126	0.009576	0.009649	0.003498	0.003811	0.003206	0.001248	0.01207	0.013447	0.008532
Otu001501	207	5	8	2	7	8	4	6	2	1	5	1	0	6	9	3	4	7	1	21	11	7	9	10	5	8	10	2	3	9	6	4	1	4	8	5	5	0.007158	0.01227	0.002252	0.009576	0.012865	0.004664	0.007622	0.003206	0.001248	0.006035	0.001494	0
Otu001502	207	0	1	0	1	1	0	2	0	0	5	3	4	1	0	0	3	0	0	0	1	0	2	0	0	0	0	0	0	0	0	0	1	0	48	58	76	0	0.001534	0	0.001368	0.001608	0	0.002541	0	0	0.006035	0.004482	0.004266
Otu001503	207	1	0	0	1	3	1	0	0	0	0	1	0	0	0	0	0	0	0	2	2	0	0	1	0	42	21	25	35	38	32	1	0	0	1	0	0	0.001432	0	0	0.001368	0.004824	0.001166	0	0	0	0	0.001494	0
Otu001504	207	0	1	0	2	1	0	2	1	0	7	3	5	58	42	33	0	4	2	1	0	0	18	13	9	0	0	0	0	0	0	1	0	0	2	1	1	0	0.001534	0	0.002736	0.001608	0	0.002541	0.001603	0	0.008449	0.004482	0.005332
Otu001505	206	1	2	3	2	5	7	0	2	0	0	0	1	0	4	3	8	2	3	1	4	1	7	3	2	3	3	4	22	10	10	3	1	0	27	23	39	0.001432	0.003068	0.003378	0.002736	0.008041	0.008162	0	0.003206	0	0	0	0.001066
Otu001506	206	2	2	3	4	0	2	1	1	0	7	6	7	0	2	3	3	2	1	2	3	0	3	3	1	33	19	28	24	18	16	1	1	2	1	4	1	0.002863	0.003068	0.003378	0.005472	0	0.002332	0.00127	0.001603	0	0.008449	0.008965	0.007465
Otu001507	206	8	8	8	0	0	0	3	3	9	3	2	0	3	2	2	2	1	4	1	0	0	0	1	0	29	27	30	20	19	19	0	0	2	0	0	0	0.011453	0.01227	0.009007	0	0	0	0.003811	0.004809	0.011236	0.003621	0.002988	0
Otu001508	206	3	1	1	2	2	3	2	3	2	4	1	1	0	0	0	2	0	0	0	0	0	0	1	0	66	51	42	3	7	0	3	1	4	0	0	1	0.004295	0.001534	0.001126	0.002736	0.003216	0.003498	0.002541	0.004809	0.002497	0.004828	0.001494	0.001066
Otu001509	206	1	0	6	0	2	20	2	3	4	5	2	11	0	0	2	2	1	10	0	6	11	5	2	9	0	0	2	0	0	1	0	4	11	9	20	55	0.001432	0	0.006755	0	0.003216	0.02332	0.002541	0.004809	0.004994	0.006035	0.002988	0.011731
Otu001510	206	0	0	0	0	0	2	96	56	42	0	0	0	0	0	0	0	1	1	1	0	0	1	0	0	2	1	2	0	1	0	0	0	0	0	0	0	0	0	0	0	0	0.002332	0.121945	0.089777	0.052436	0	0	0
Otu001511	206	0	0	0	0	0	0	0	0	1	0	0	3	0	0	0	0	0	0	0	0	0	0	0	0	7	19	46	24	18	87	0	0	1	0	0	0	0	0	0	0	0	0	0	0	0.001248	0	0	0.003199
Otu001512	206	3	2	3	2	4	16	2	1	2	0	0	5	1	2	7	1	1	13	0	2	17	0	4	10	3	4	9	6	6	32	0	0	16	9	2	21	0.004295	0.003068	0.003378	0.002736	0.006432	0.018656	0.002541	0.001603	0.002497	0	0	0.005332
Otu001513	206	27	31	42	1	0	0	0	1	2	0	0	0	3	0	3	0	0	4	24	22	18	8	1	3	5	5	3	3	0	0	0	0	0	0	0	0	0.038653	0.047547	0.047287	0.001368	0	0	0	0.001603	0.002497	0	0	0
Otu001514	205	0	0	0	0	0	4	0	0	0	0	3	40	10	6	126	1	1	9	0	0	1	1	0	0	0	0	0	0	0	0	0	0	0	1	0	2	0	0	0	0	0	0.004664	0	0	0	0	0.004482	0.042659
Otu001515	205	8	7	12	0	0	0	6	0	13	1	0	9	1	2	4	19	17	13	9	4	8	21	25	22	0	1	0	0	0	0	0	0	3	0	0	0	0.011453	0.010737	0.013511	0	0	0	0.007622	0	0.01623	0.001207	0	0.009598
Otu001516	205	0	2	3	0	0	0	7	9	4	10	7	33	8	9	20	3	2	5	1	1	1	12	7	16	1	2	1	2	0	1	11	7	10	1	3	6	0	0.003068	0.003378	0	0	0	0.008892	0.014428	0.004994	0.01207	0.010459	0.035194
Otu001517	205	0	0	0	0	0	0	0	29	156	0	0	0	0	0	0	0	0	1	0	0	0	9	1	1	7	0	0	0	0	0	1	0	0	0	0	0	0	0	0	0	0	0	0	0.046491	0.194764	0	0	0
Otu001518	205	13	19	13	2	0	2	27	13	3	4	3	7	12	2	4	1	6	1	1	6	0	2	0	4	5	4	12	5	9	2	1	4	1	5	5	7	0.018611	0.029142	0.014637	0.002736	0	0.002332	0.034297	0.020841	0.003745	0.004828	0.004482	0.007465
Otu001519	204	0	0	2	0	0	0	0	0	0	0	0	0	7	4	22	7	6	13	20	22	45	19	13	23	0	0	0	0	0	0	0	0	1	0	0	0	0	0	0.002252	0	0	0	0	0	0	0	0	0
Otu001520	204	19	4	6	8	3	2	5	2	2	6	7	3	2	2	0	11	4	3	4	3	4	11	8	8	12	12	16	9	6	6	6	1	6	2	1	0	0.0272	0.006135	0.006755	0.010944	0.004824	0.002332	0.006351	0.003206	0.002497	0.007242	0.010459	0.003199
Otu001521	204	5	6	4	3	5	3	8	3	2	13	8	10	6	1	1	3	3	7	7	5	2	14	3	9	13	11	6	9	9	1	9	7	4	1	2	1	0.007158	0.009203	0.004504	0.004104	0.008041	0.003498	0.010162	0.004809	0.002497	0.01569	0.011953	0.010665
Otu001522	203	18	24	15	0	1	0	5	0	0	5	8	3	0	0	0	0	1	1	1	1	0	4	1	0	0	0	0	0	1	0	39	40	32	1	2	0	0.025769	0.036811	0.016888	0	0.001608	0	0.006351	0	0	0.006035	0.011953	0.003199
Otu001523	203	0	1	10	0	2	14	0	3	7	0	0	3	1	1	10	6	1	21	8	8	62	0	2	21	0	0	4	0	0	4	0	0	6	0	0	8	0	0.001534	0.011259	0	0.003216	0.016324	0	0.004809	0.008739	0	0	0.003199
Otu001524	203	0	2	3	0	1	0	0	0	0	3	2	0	0	0	0	0	0	0	0	1	0	0	0	0	25	24	27	45	42	26	0	1	0	0	1	0	0	0.003068	0.003378	0	0.001608	0	0	0	0	0.003621	0.002988	0
Otu001525	203	1	3	4	5	4	1	2	3	2	0	0	0	5	3	2	15	5	5	42	28	18	7	4	6	2	11	6	5	3	3	1	1	1	1	0	4	0.001432	0.004601	0.004504	0.00684	0.006432	0.001166	0.002541	0.004809	0.002497	0	0	0
Otu001526	203	0	2	0	2	7	2	0	1	0	0	4	2	6	3	3	2	2	1	2	1	0	3	2	0	32	29	12	23	32	25	0	1	2	0	2	0	0	0.003068	0	0.002736	0.011257	0.002332	0	0.001603	0	0	0.005976	0.002133
Otu001527	203	1	1	0	1	4	1	0	0	0	5	6	2	1	1	0	0	0	0	0	0	0	0	0	0	41	19	16	38	33	19	1	6	0	3	0	4	0.001432	0.001534	0	0.001368	0.006432	0.001166	0	0	0	0.006035	0.008965	0.002133
Otu001528	203	0	0	0	1	1	0	1	0	1	1	2	5	29	19	22	52	31	25	0	1	1	0	0	0	0	0	0	0	0	0	5	5	1	0	0	0	0	0	0	0.001368	0.001608	0	0.00127	0	0.001248	0.001207	0.002988	0.005332
Otu001529	203	0	2	11	0	1	10	2	0	11	6	0	22	0	2	5	0	0	1	0	0	5	0	0	2	1	3	23	5	6	44	1	4	29	0	0	7	0	0.003068	0.012385	0	0.001608	0.01166	0.002541	0	0.013733	0.007242	0	0.023463
Otu001530	202	4	5	4	46	27	44	0	1	0	1	1	1	0	0	3	4	4	3	3	3	0	0	3	0	0	0	0	0	1	0	3	1	7	8	14	11	0.005726	0.007669	0.004504	0.062926	0.043419	0.051303	0	0.001603	0	0.001207	0.001494	0.001066
Otu001531	202	3	2	6	0	0	1	1	0	5	0	0	1	0	0	0	67	55	56	0	0	0	0	0	0	1	1	1	2	0	0	0	0	0	0	0	0	0.004295	0.003068	0.006755	0	0	0.001166	0.00127	0	0.006242	0	0	0.001066
Otu001532	202	0	1	2	0	3	21	2	1	0	0	0	2	6	12	32	1	3	30	0	1	14	1	1	13	1	0	16	2	0	18	0	2	3	0	0	14	0	0.001534	0.002252	0	0.004824	0.024486	0.002541	0.001603	0	0	0	0.002133
Otu001533	202	6	4	4	0	1	0	6	4	2	7	4	7	2	0	0	1	1	1	3	5	1	1	2	1	37	14	12	30	24	12	3	3	3	0	0	1	0.00859	0.006135	0.004504	0	0.001608	0	0.007622	0.006413	0.002497	0.008449	0.005976	0.007465
Otu001534	202	2	0	0	0	2	0	62	46	36	0	0	0	7	7	6	1	2	0	9	4	5	0	1	1	2	3	2	1	0	0	0	0	2	1	0	0	0.002863	0	0	0	0.003216	0	0.078756	0.073745	0.044946	0	0	0
Otu001535	202	16	7	6	3	2	2	0	3	2	1	1	4	4	7	4	11	8	6	6	5	5	36	29	21	0	0	2	0	1	0	5	1	0	1	0	3	0.022906	0.010737	0.006755	0.004104	0.003216	0.002332	0	0.004809	0.002497	0.001207	0.001494	0.004266
Otu001536	201	0	2	2	3	3	5	10	10	3	29	23	43	1	6	0	9	9	6	1	1	2	2	3	3	1	2	0	0	0	0	5	9	4	2	2	0	0	0.003068	0.002252	0.004104	0.004824	0.00583	0.012703	0.016032	0.003745	0.035002	0.034364	0.045859
Otu001537	201	0	1	0	0	0	0	0	0	0	0	1	0	3	0	1	9	3	4	0	2	2	67	43	37	5	1	0	9	7	5	0	0	0	0	0	1	0	0.001534	0	0	0	0	0	0	0	0	0.001494	0
Otu001538	201	11	9	5	27	13	31	0	0	2	3	1	1	9	12	10	2	11	2	1	1	0	6	6	6	0	0	0	3	0	0	1	2	1	11	4	10	0.015748	0.013804	0.005629	0.036935	0.020905	0.036145	0	0	0.002497	0.003621	0.001494	0.001066
Otu001539	201	0	0	0	0	0	0	0	28	172	0	1	0	0	0	0	0	0	0	0	0	0	0	0	0	0	0	0	0	0	0	0	0	0	0	0	0	0	0	0	0	0	0	0	0.044888	0.21474	0	0.001494	0
Otu001540	201	6	3	3	0	1	1	0	0	0	0	1	1	2	5	4	9	3	6	2	1	0	0	0	0	27	19	23	38	22	14	1	0	4	0	2	3	0.00859	0.004601	0.003378	0	0.001608	0.001166	0	0	0	0	0.001494	0.001066
Otu001541	201	7	6	3	2	2	1	2	3	0	0	3	0	0	1	1	4	3	0	2	0	0	1	2	0	44	27	14	22	34	12	0	1	1	1	1	1	0.010021	0.009203	0.003378	0.002736	0.003216	0.001166	0.002541	0.004809	0	0	0.004482	0
Otu001542	201	3	2	3	0	1	0	3	6	0	0	1	0	10	10	9	9	4	2	11	10	3	24	15	8	7	8	5	15	9	4	1	1	4	6	5	2	0.004295	0.003068	0.003378	0	0.001608	0	0.003811	0.009619	0	0	0.001494	0
Otu001543	200	22	17	17	1	0	0	12	8	6	12	2	4	9	5	6	9	1	2	6	3	4	5	1	1	1	2	1	1	1	0	14	8	13	0	3	3	0.031495	0.026074	0.01914	0.001368	0	0	0.015243	0.012825	0.007491	0.014483	0.002988	0.004266
Otu001544	200	1	1	5	0	0	0	6	1	21	3	4	28	3	4	31	4	1	19	0	0	1	0	0	1	4	0	5	0	0	0	4	5	48	0	0	0	0.001432	0.001534	0.005629	0	0	0	0.007622	0.001603	0.026218	0.003621	0.005976	0.029862
Otu001545	200	4	2	5	5	2	4	3	7	5	6	8	7	10	2	5	3	0	0	9	5	2	9	2	5	15	6	2	10	2	8	8	6	4	5	12	12	0.005726	0.003068	0.005629	0.00684	0.003216	0.004664	0.003811	0.011222	0.006242	0.007242	0.011953	0.007465
Otu001546	200	7	7	8	12	12	7	3	1	1	6	0	2	3	3	9	11	3	2	5	7	1	17	10	12	0	0	0	0	0	0	5	4	8	8	10	16	0.010021	0.010737	0.009007	0.016415	0.019297	0.008162	0.003811	0.001603	0.001248	0.007242	0	0.002133
Otu001547	200	5	7	7	0	0	1	2	5	1	7	8	4	2	2	1	0	2	2	0	2	0	2	0	0	30	19	13	22	21	26	5	2	0	1	1	0	0.007158	0.010737	0.007881	0	0	0.001166	0.002541	0.008016	0.001248	0.008449	0.011953	0.004266
Otu001548	200	0	2	3	1	0	0	0	1	0	13	5	19	1	0	2	1	0	0	0	0	0	0	0	0	18	13	29	24	26	42	0	0	0	0	0	0	0	0.003068	0.003378	0.001368	0	0	0	0.001603	0	0.01569	0.00747	0.020263
Otu001549	200	7	6	7	8	5	1	10	3	1	6	5	1	4	4	7	8	1	1	1	3	0	15	9	5	10	3	2	15	15	6	13	5	4	4	4	1	0.010021	0.009203	0.007881	0.010944	0.008041	0.001166	0.012703	0.004809	0.001248	0.007242	0.00747	0.001066
Otu001550	200	2	3	5	4	4	1	5	6	1	2	4	1	1	3	4	3	4	5	8	14	4	12	4	0	19	17	7	15	21	10	2	5	0	0	1	3	0.002863	0.004601	0.005629	0.005472	0.006432	0.001166	0.006351	0.009619	0.001248	0.002414	0.005976	0.001066
Otu001551	199	13	6	7	9	7	23	1	0	2	4	4	4	2	2	9	6	5	5	6	7	11	7	8	19	2	1	5	2	0	1	1	4	4	2	6	4	0.018611	0.009203	0.007881	0.012312	0.011257	0.026817	0.00127	0	0.002497	0.004828	0.005976	0.004266
Otu001552	199	6	3	6	3	1	3	8	6	10	4	6	12	6	7	2	3	6	6	8	3	3	18	9	5	0	2	0	2	0	0	11	19	13	2	4	2	0.00859	0.004601	0.006755	0.004104	0.001608	0.003498	0.010162	0.009619	0.012485	0.004828	0.008965	0.012798
Otu001553	198	4	5	3	2	1	0	1	1	1	2	1	0	1	1	0	34	19	28	13	7	10	5	2	4	13	14	2	8	3	9	1	0	2	1	0	0	0.005726	0.007669	0.003378	0.002736	0.001608	0	0.00127	0.001603	0.001248	0.002414	0.001494	0
Otu001554	198	17	15	42	1	3	4	0	3	1	5	11	7	6	4	6	3	0	2	17	6	7	5	2	6	1	1	1	1	2	1	5	6	4	2	0	1	0.024337	0.023007	0.047287	0.001368	0.004824	0.004664	0	0.004809	0.001248	0.006035	0.016435	0.007465
Otu001555	198	5	4	6	7	10	2	3	2	0	11	11	4	4	6	6	11	8	5	0	3	1	11	4	4	0	0	1	2	4	0	9	4	3	17	17	13	0.007158	0.006135	0.006755	0.009576	0.016081	0.002332	0.003811	0.003206	0	0.013277	0.016435	0.004266
Otu001556	198	0	1	0	0	0	0	0	0	0	0	1	0	0	1	0	0	0	0	0	0	0	0	2	0	34	18	11	62	42	25	0	0	0	1	0	0	0	0.001534	0	0	0	0	0	0	0	0	0.001494	0
Otu001557	198	3	1	3	3	1	8	2	0	0	0	0	6	5	5	29	6	7	26	1	1	16	17	9	35	0	0	1	0	0	2	0	0	1	0	0	10	0.004295	0.001534	0.003378	0.004104	0.001608	0.009328	0.002541	0	0	0	0	0.006399
Otu001558	198	2	5	0	3	3	0	2	6	22	2	1	1	3	1	0	2	4	0	22	15	3	23	8	6	23	6	10	14	4	4	0	1	1	0	0	1	0.002863	0.007669	0	0.004104	0.004824	0	0.002541	0.009619	0.027467	0.002414	0.001494	0.001066
Otu001559	198	6	3	16	0	5	4	4	7	6	9	5	10	9	3	13	7	3	4	5	8	7	4	2	4	6	5	11	1	5	9	5	3	6	3	0	0	0.00859	0.004601	0.018014	0	0.008041	0.004664	0.005081	0.011222	0.007491	0.010863	0.00747	0.010665
Otu001560	198	1	5	6	11	9	11	8	5	3	5	3	6	9	7	2	3	5	6	4	8	3	9	3	6	6	1	0	2	1	0	11	4	15	5	4	11	0.001432	0.007669	0.006755	0.015047	0.014473	0.012826	0.010162	0.008016	0.003745	0.006035	0.004482	0.006399
Otu001561	197	2	3	3	1	0	1	0	0	0	5	3	12	11	14	19	13	6	12	2	0	3	6	5	7	0	0	1	0	1	0	0	1	0	18	17	31	0.002863	0.004601	0.003378	0.001368	0	0.001166	0	0	0	0.006035	0.004482	0.012798
Otu001562	197	0	0	2	0	0	0	0	0	0	0	0	0	22	21	13	2	1	2	35	24	13	22	20	19	1	0	0	0	0	0	0	0	0	0	0	0	0	0	0.002252	0	0	0	0	0	0	0	0	0
Otu001563	197	1	0	5	6	2	29	0	2	0	0	1	4	0	4	14	3	1	14	1	2	10	7	2	15	4	3	31	5	0	18	1	0	8	1	1	2	0.001432	0	0.005629	0.008208	0.003216	0.033813	0	0.003206	0	0	0.001494	0.004266
Otu001564	197	0	0	0	0	0	0	0	2	0	0	0	0	2	0	0	0	0	0	90	56	30	9	4	3	0	0	0	0	1	0	0	0	0	0	0	0	0	0	0	0	0	0	0	0.003206	0	0	0	0
Otu001565	197	10	7	14	1	1	3	2	3	2	5	2	7	2	6	7	14	13	13	8	2	11	5	7	8	3	4	4	1	1	3	7	5	15	0	0	1	0.014316	0.010737	0.015762	0.001368	0.001608	0.003498	0.002541	0.004809	0.002497	0.006035	0.002988	0.007465
Otu001566	197	19	14	12	3	3	1	2	2	0	4	6	2	3	3	2	19	8	5	18	11	13	8	5	7	1	6	1	0	0	2	5	3	2	2	0	5	0.0272	0.021473	0.013511	0.004104	0.004824	0.001166	0.002541	0.003206	0	0.004828	0.008965	0.002133
Otu001567	196	1	4	3	2	1	2	0	2	0	1	0	0	2	2	0	0	2	0	0	1	0	0	0	0	32	28	19	22	44	18	1	4	0	4	1	0	0.001432	0.006135	0.003378	0.002736	0.001608	0.002332	0	0.003206	0	0.001207	0	0
Otu001568	196	0	0	3	4	0	18	0	0	3	3	0	1	0	1	14	3	0	12	3	5	28	5	3	22	5	0	20	1	0	27	0	1	3	1	2	8	0	0	0.003378	0.005472	0	0.020988	0	0	0.003745	0.003621	0	0.001066
Otu001569	196	5	10	18	0	1	0	2	2	1	17	14	20	6	6	15	0	0	0	0	0	0	15	3	10	1	0	0	0	2	0	14	17	14	1	1	1	0.007158	0.015338	0.020266	0	0.001608	0	0.002541	0.003206	0.001248	0.020518	0.020917	0.02133
Otu001570	195	1	0	0	0	0	0	0	0	1	0	0	0	0	0	0	0	0	1	0	0	0	0	0	0	5	6	71	7	13	90	0	0	0	0	0	0	0.001432	0	0	0	0	0	0	0	0.001248	0	0	0
Otu001571	195	2	3	5	11	7	14	2	1	0	6	1	7	5	10	2	13	14	5	6	3	1	4	3	4	1	1	0	1	0	1	3	7	1	16	18	17	0.002863	0.004601	0.005629	0.015047	0.011257	0.016324	0.002541	0.001603	0	0.007242	0.001494	0.007465
Otu001572	195	15	17	2	3	2	1	9	4	6	37	29	15	0	0	0	1	5	1	2	2	5	1	3	0	1	2	2	0	2	0	8	8	8	1	1	2	0.021474	0.026074	0.002252	0.004104	0.003216	0.001166	0.011432	0.006413	0.007491	0.044657	0.043329	0.015997
Otu001573	194	6	0	3	0	1	0	3	3	0	13	16	12	20	18	20	15	14	6	0	0	0	7	2	1	1	1	5	4	9	8	2	3	1	0	0	0	0.00859	0	0.003378	0	0.001608	0	0.003811	0.004809	0	0.01569	0.023906	0.012798
Otu001574	194	0	0	0	0	0	1	0	0	0	0	1	0	0	1	1	0	0	0	0	0	0	83	57	49	0	0	0	0	1	0	0	0	0	0	0	0	0	0	0	0	0	0.001166	0	0	0	0	0.001494	0
Otu001575	194	5	1	4	21	7	11	2	1	1	2	0	0	11	7	7	3	6	1	14	2	2	15	17	10	2	0	3	4	0	3	8	5	4	1	6	8	0.007158	0.001534	0.004504	0.028727	0.011257	0.012826	0.002541	0.001603	0.001248	0.002414	0	0
Otu001576	194	0	0	1	0	1	0	1	2	1	0	1	2	10	11	18	0	1	0	20	14	14	1	0	3	17	8	31	2	3	4	7	10	11	0	0	0	0	0	0.001126	0	0.001608	0	0.00127	0.003206	0.001248	0	0.001494	0.002133
Otu001577	194	0	0	1	0	0	0	0	1	0	0	0	2	0	0	0	3	0	4	8	10	122	1	0	4	2	3	21	0	4	7	0	0	1	0	0	0	0	0	0.001126	0	0	0	0	0.001603	0	0	0	0.002133
Otu001578	194	0	0	0	0	1	4	0	0	0	1	0	0	16	23	29	0	2	2	3	12	12	9	27	31	1	0	0	1	0	0	0	2	3	2	4	9	0	0	0	0	0.001608	0.004664	0	0	0	0.001207	0	0
Otu001579	194	1	0	0	2	0	1	0	0	0	1	0	1	0	0	0	0	0	0	0	0	0	0	1	0	1	0	0	0	1	0	0	0	0	73	50	62	0.001432	0	0	0.002736	0	0.001166	0	0	0	0.001207	0	0.001066
Otu001580	194	5	1	6	15	9	18	0	0	0	3	5	4	20	7	7	5	10	9	8	2	4	9	4	4	1	1	0	0	0	0	3	4	2	7	8	13	0.007158	0.001534	0.006755	0.020519	0.014473	0.020988	0	0	0	0.003621	0.00747	0.004266
Otu001581	193	5	6	7	7	1	4	4	5	7	6	8	8	16	15	14	8	3	3	5	5	8	7	9	4	4	4	1	0	1	2	1	3	2	1	6	3	0.007158	0.009203	0.007881	0.009576	0.001608	0.004664	0.005081	0.008016	0.008739	0.007242	0.011953	0.008532
Otu001582	192	0	0	1	1	0	1	3	0	1	0	0	0	0	0	0	0	0	0	0	0	2	0	0	0	5	7	41	17	27	85	0	0	1	0	0	0	0	0	0.001126	0.001368	0	0.001166	0.003811	0	0.001248	0	0	0
Otu001583	192	2	3	1	3	2	2	12	4	5	0	2	0	12	14	10	0	1	3	3	12	12	0	5	2	0	0	0	0	0	1	7	22	32	9	4	7	0.002863	0.004601	0.001126	0.004104	0.003216	0.002332	0.015243	0.006413	0.006242	0	0.002988	0
Otu001584	192	0	0	0	0	0	0	84	65	19	0	0	0	3	3	0	0	0	0	0	0	0	0	0	0	1	3	2	4	2	5	0	0	0	1	0	0	0	0	0	0	0	0	0.106702	0.104205	0.023721	0	0	0
Otu001585	192	1	3	2	0	1	0	1	1	0	1	0	3	31	26	20	0	0	4	2	4	2	0	1	1	7	20	12	10	1	8	4	12	11	1	2	0	0.001432	0.004601	0.002252	0	0.001608	0	0.00127	0.001603	0	0.001207	0	0.003199
Otu001586	192	0	0	6	1	0	3	0	0	0	0	0	1	1	0	2	0	0	3	0	0	10	1	1	4	12	10	71	4	5	50	0	0	0	0	1	6	0	0	0.006755	0.001368	0	0.003498	0	0	0	0	0	0.001066
Otu001587	191	0	0	0	0	0	0	0	0	1	1	0	1	0	2	31	0	2	6	3	5	56	8	7	49	2	2	1	1	4	4	0	0	2	1	0	2	0	0	0	0	0	0	0	0	0.001248	0.001207	0	0.001066
Otu001588	191	0	1	10	0	0	0	11	8	26	0	0	0	1	0	0	0	0	0	1	1	3	0	1	1	3	2	26	9	0	16	8	8	55	0	0	0	0	0.001534	0.011259	0	0	0	0.013973	0.012825	0.032461	0	0	0
Otu001589	191	4	2	2	1	0	0	9	4	0	13	5	4	4	4	6	18	6	7	5	7	8	1	4	0	15	9	9	13	12	8	2	0	1	1	4	3	0.005726	0.003068	0.002252	0.001368	0	0	0.011432	0.006413	0	0.01569	0.00747	0.004266
Otu001590	191	7	6	2	0	0	0	2	1	0	0	2	1	1	0	0	0	0	0	2	2	0	0	0	0	37	25	13	37	30	20	0	0	1	1	1	0	0.010021	0.009203	0.002252	0	0	0	0.002541	0.001603	0	0	0.002988	0.001066
Otu001591	191	12	10	13	0	3	0	5	8	3	9	6	8	4	3	2	6	5	0	4	4	0	10	4	6	3	5	4	3	2	1	13	14	11	2	6	2	0.017179	0.015338	0.014637	0	0.004824	0	0.006351	0.012825	0.003745	0.010863	0.008965	0.008532
Otu001592	191	5	1	4	4	2	4	2	3	1	4	1	0	12	3	10	29	18	26	6	1	4	8	6	3	0	0	0	0	0	0	6	1	5	11	5	6	0.007158	0.001534	0.004504	0.005472	0.003216	0.004664	0.002541	0.004809	0.001248	0.004828	0.001494	0
Otu001593	191	5	2	3	1	1	1	1	7	35	3	0	2	3	2	5	7	3	4	15	7	5	39	15	15	0	1	0	2	0	0	2	1	0	2	1	1	0.007158	0.003068	0.003378	0.001368	0.001608	0.001166	0.00127	0.011222	0.043697	0.003621	0	0.002133
Otu001594	191	5	3	5	5	2	6	4	2	3	13	5	29	1	0	0	0	0	0	0	0	1	23	14	41	2	1	5	3	1	1	5	1	9	0	1	0	0.007158	0.004601	0.005629	0.00684	0.003216	0.006996	0.005081	0.003206	0.003745	0.01569	0.00747	0.030928
Otu001595	191	0	1	0	5	9	4	1	0	1	1	0	2	8	3	3	4	2	0	9	7	1	2	3	0	20	17	18	26	18	16	1	2	2	2	2	1	0	0.001534	0	0.00684	0.014473	0.004664	0.00127	0	0.001248	0.001207	0	0.002133
Otu001596	190	0	0	0	0	0	0	0	0	0	0	0	0	0	0	1	0	0	0	0	0	1	0	0	4	19	5	70	10	13	65	0	0	1	0	0	1	0	0	0	0	0	0	0	0	0	0	0	0
Otu001597	190	6	5	8	20	19	15	4	2	2	6	11	2	2	1	0	6	10	3	3	4	1	9	6	3	0	0	0	0	1	0	5	8	4	10	7	7	0.00859	0.007669	0.009007	0.027359	0.030554	0.01749	0.005081	0.003206	0.002497	0.007242	0.016435	0.002133
Otu001598	190	0	0	10	0	0	2	0	2	16	1	0	10	8	8	17	3	1	13	0	0	5	0	0	2	4	4	8	0	0	7	7	15	43	1	0	3	0	0	0.011259	0	0	0.002332	0	0.003206	0.019976	0.001207	0	0.010665
Otu001599	190	0	0	0	4	1	0	2	1	9	1	1	6	0	2	1	1	2	0	2	2	0	5	1	1	8	7	2	1	7	5	0	0	1	43	38	36	0	0	0	0.005472	0.001608	0	0.002541	0.001603	0.011236	0.001207	0.001494	0.006399
Otu001600	190	3	6	13	0	2	4	4	6	1	9	2	7	5	2	5	12	14	16	0	4	4	2	5	7	1	6	2	4	2	4	7	5	8	4	6	8	0.004295	0.009203	0.014637	0	0.003216	0.004664	0.005081	0.009619	0.001248	0.010863	0.002988	0.007465
Otu001601	189	0	0	0	11	1	8	0	0	0	0	0	2	1	1	0	1	0	0	1	3	1	6	2	1	2	0	0	4	1	2	1	0	0	54	36	50	0	0	0	0.015047	0.001608	0.009328	0	0	0	0	0	0.002133
Otu001602	189	1	2	3	3	6	0	3	1	0	1	3	1	8	9	6	5	8	5	8	2	1	6	5	5	19	20	4	16	17	9	2	0	2	2	2	4	0.001432	0.003068	0.003378	0.004104	0.009649	0	0.003811	0.001603	0	0.001207	0.004482	0.001066
Otu001603	189	0	0	2	1	0	13	0	3	2	0	2	32	0	1	10	0	1	3	1	1	9	4	3	4	4	4	24	8	6	35	0	0	7	4	1	4	0	0	0.002252	0.001368	0	0.015158	0	0.004809	0.002497	0	0.002988	0.034128
Otu001604	189	0	0	1	21	16	19	3	0	1	7	6	8	6	2	3	10	3	3	7	1	0	7	7	1	2	2	1	2	1	3	3	3	2	17	11	10	0	0	0.001126	0.028727	0.02573	0.022154	0.003811	0	0.001248	0.008449	0.008965	0.008532
Otu001605	189	1	10	7	3	8	9	3	1	5	8	10	7	14	14	6	0	0	0	0	0	0	3	1	0	0	2	1	4	2	5	9	6	8	7	18	17	0.001432	0.015338	0.007881	0.004104	0.012865	0.010494	0.003811	0.001603	0.006242	0.009656	0.014941	0.007465
Otu001606	189	25	20	47	0	1	2	3	2	6	4	1	7	2	4	7	2	3	14	0	0	0	3	2	1	0	2	2	2	2	3	0	7	7	2	4	2	0.03579	0.030676	0.052917	0	0.001608	0.002332	0.003811	0.003206	0.007491	0.004828	0.001494	0.007465
Otu001607	189	3	1	0	2	0	1	66	46	30	0	0	1	3	3	2	1	0	0	4	2	4	1	0	0	2	3	0	1	2	0	4	1	0	4	1	1	0.004295	0.001534	0	0.002736	0	0.001166	0.083837	0.073745	0.037455	0	0	0.001066
Otu001608	189	5	15	12	7	5	1	2	3	3	2	2	3	2	1	2	12	5	3	5	7	2	14	8	7	14	9	6	6	12	5	4	4	0	1	0	0	0.007158	0.023007	0.013511	0.009576	0.008041	0.001166	0.002541	0.004809	0.003745	0.002414	0.002988	0.003199
Otu001609	188	0	2	0	2	2	2	2	1	0	1	0	0	1	1	1	3	3	0	2	0	0	6	0	2	27	33	19	25	21	20	3	3	0	3	2	1	0	0.003068	0	0.002736	0.003216	0.002332	0.002541	0.001603	0	0.001207	0	0
Otu001610	188	3	1	18	0	0	1	2	1	20	5	2	73	0	0	1	1	0	5	0	0	0	0	0	1	1	1	19	2	3	12	2	1	13	0	0	0	0.004295	0.001534	0.020266	0	0	0.001166	0.002541	0.001603	0.02497	0.006035	0.002988	0.077853
Otu001611	188	0	1	28	1	4	12	1	1	12	3	2	28	0	0	14	0	2	5	0	0	0	0	0	2	2	2	11	1	2	27	0	1	11	2	1	12	0	0.001534	0.031525	0.001368	0.006432	0.013992	0.00127	0.001603	0.014982	0.003621	0.002988	0.029862
Otu001612	187	3	5	2	7	11	4	2	2	0	1	2	1	15	8	6	18	9	5	12	8	5	12	10	2	1	4	3	1	2	1	2	2	1	7	5	8	0.004295	0.007669	0.002252	0.009576	0.017689	0.004664	0.002541	0.003206	0	0.001207	0.002988	0.001066
Otu001613	187	1	0	9	0	0	2	4	0	5	1	0	8	1	1	11	0	2	11	0	7	3	12	12	30	0	1	0	0	1	0	8	15	40	0	1	1	0.001432	0	0.010133	0	0	0.002332	0.005081	0	0.006242	0.001207	0	0.008532
Otu001614	187	3	1	3	3	5	3	5	0	3	1	1	2	14	5	6	21	19	11	12	9	4	10	3	7	3	6	2	3	5	2	3	3	3	1	2	3	0.004295	0.001534	0.003378	0.004104	0.008041	0.003498	0.006351	0	0.003745	0.001207	0.001494	0.002133
Otu001615	187	4	6	2	10	5	5	5	9	0	12	6	15	7	2	2	14	7	5	11	7	6	6	6	3	0	0	0	0	0	0	8	7	3	8	5	1	0.005726	0.009203	0.002252	0.01368	0.008041	0.00583	0.006351	0.014428	0	0.014483	0.008965	0.015997
Otu001616	186	0	1	1	0	0	0	0	37	145	0	0	0	0	0	0	0	0	1	0	0	0	0	1	0	0	0	0	0	0	0	0	0	0	0	0	0	0	0.001534	0.001126	0	0	0	0	0.059317	0.181031	0	0	0
Otu001617	186	1	0	0	8	4	4	4	12	48	3	3	6	0	2	1	7	1	6	4	0	1	11	4	2	0	0	0	0	0	0	0	1	1	21	17	14	0.001432	0	0	0.010944	0.006432	0.004664	0.005081	0.019238	0.059927	0.003621	0.004482	0.006399
Otu001618	186	7	4	4	0	0	2	5	5	5	7	5	9	7	3	1	1	4	4	5	3	4	5	4	5	1	2	0	3	1	5	1	3	3	26	18	24	0.010021	0.006135	0.004504	0	0	0.002332	0.006351	0.008016	0.006242	0.008449	0.00747	0.009598
Otu001619	186	0	1	4	5	7	24	0	0	4	0	0	3	4	5	27	9	2	22	2	0	10	4	6	16	0	0	6	0	0	6	2	1	1	3	0	12	0	0.001534	0.004504	0.00684	0.011257	0.027983	0	0	0.004994	0	0	0.003199
Otu001620	186	0	0	5	1	3	5	0	0	0	0	0	7	6	2	44	1	7	38	2	2	16	9	2	21	0	3	1	1	0	2	0	0	4	0	0	4	0	0	0.005629	0.001368	0.004824	0.00583	0	0	0	0	0	0.007465
Otu001621	186	0	0	0	0	0	0	0	0	0	0	0	0	0	0	0	1	0	0	1	0	0	0	0	0	10	16	9	48	61	40	0	0	0	0	0	0	0	0	0	0	0	0	0	0	0	0	0	0
Otu001622	186	0	1	0	4	5	4	5	3	1	0	0	0	7	5	1	11	15	7	16	4	7	31	9	12	3	4	3	1	3	3	5	1	2	6	5	2	0	0.001534	0	0.005472	0.008041	0.004664	0.006351	0.004809	0.001248	0	0	0
Otu001623	186	2	1	0	0	0	0	0	1	0	0	0	0	0	0	0	0	2	0	0	0	0	2	1	0	10	12	10	55	58	32	0	0	0	0	0	0	0.002863	0.001534	0	0	0	0	0	0.001603	0	0	0	0
Otu001624	185	0	1	0	1	1	0	1	0	0	0	0	0	8	7	12	1	16	17	5	32	17	6	20	12	1	5	3	5	7	3	1	2	0	1	0	0	0	0.001534	0	0.001368	0.001608	0	0.00127	0	0	0	0	0
Otu001625	185	13	6	13	5	8	5	0	1	1	12	6	4	10	5	7	16	8	3	9	6	3	7	1	4	3	1	2	0	1	0	6	2	1	6	5	5	0.018611	0.009203	0.014637	0.00684	0.012865	0.00583	0	0.001603	0.001248	0.014483	0.008965	0.004266
Otu001626	185	0	2	0	2	0	3	0	1	0	10	2	2	4	0	0	0	0	0	3	1	1	0	0	0	48	29	36	17	14	8	1	0	0	0	0	1	0	0.003068	0	0.002736	0	0.003498	0	0.001603	0	0.01207	0.002988	0.002133
Otu001627	184	0	0	0	0	0	0	0	0	0	0	0	0	1	7	27	12	9	63	1	0	6	20	6	32	0	0	0	0	0	0	0	0	0	0	0	0	0	0	0	0	0	0	0	0	0	0	0	0
Otu001628	184	17	10	32	5	4	7	1	0	1	2	2	9	4	2	6	20	11	26	1	2	4	0	0	3	1	0	0	0	0	0	2	1	2	1	5	3	0.024337	0.015338	0.036028	0.00684	0.006432	0.008162	0.00127	0	0.001248	0.002414	0.002988	0.009598
Otu001629	184	8	9	5	10	6	10	20	16	11	10	18	11	2	2	2	1	0	0	7	2	2	3	0	1	1	0	0	0	1	3	9	5	7	0	0	2	0.011453	0.013804	0.005629	0.01368	0.009649	0.01166	0.025405	0.02565	0.013733	0.01207	0.026894	0.011731
Otu001630	184	0	0	0	0	0	0	0	0	0	0	0	0	2	1	0	8	12	27	19	36	60	0	0	0	1	0	2	5	5	6	0	0	0	0	0	0	0	0	0	0	0	0	0	0	0	0	0	0
Otu001631	184	0	2	1	16	10	13	2	5	2	2	2	2	25	11	9	6	1	1	1	2	1	11	8	7	2	0	0	1	0	0	2	3	3	14	10	9	0	0.003068	0.001126	0.021887	0.016081	0.015158	0.002541	0.008016	0.002497	0.002414	0.002988	0.002133
Otu001632	184	2	5	6	3	2	2	5	4	0	4	9	2	8	8	3	25	15	9	8	3	5	18	12	7	0	0	0	1	2	0	4	1	4	3	0	4	0.002863	0.007669	0.006755	0.004104	0.003216	0.002332	0.006351	0.006413	0	0.004828	0.013447	0.002133
Otu001633	184	1	0	3	0	0	0	29	5	50	1	0	22	0	0	11	0	0	0	0	0	2	0	0	0	0	0	1	0	5	28	1	5	15	2	0	3	0.001432	0	0.003378	0	0	0	0.036838	0.008016	0.062424	0.001207	0	0.023463
Otu001634	183	1	1	3	2	1	1	0	0	4	0	0	2	0	0	4	1	4	6	0	0	1	1	0	1	8	14	61	7	11	45	0	0	2	0	0	2	0.001432	0.001534	0.003378	0.002736	0.001608	0.001166	0	0	0.004994	0	0	0.002133
Otu001635	183	1	0	5	1	0	8	0	0	1	0	0	1	1	1	2	3	1	0	1	0	2	0	1	1	1	5	62	11	3	66	0	1	1	1	0	2	0.001432	0	0.005629	0.001368	0	0.009328	0	0	0.001248	0	0	0.001066
Otu001636	183	0	0	0	1	0	0	0	0	0	1	0	0	31	32	8	4	0	0	3	7	3	0	1	1	25	19	16	11	13	5	0	2	0	0	0	0	0	0	0	0.001368	0	0	0	0	0	0.001207	0	0
Otu001637	182	2	0	21	0	0	0	2	0	6	0	0	0	0	1	10	0	0	3	2	7	28	0	0	2	1	2	22	1	7	31	3	5	25	0	1	0	0.002863	0	0.023644	0	0	0	0.002541	0	0.007491	0	0	0
Otu001638	182	6	8	8	2	6	3	1	1	0	2	2	1	5	1	3	5	15	8	7	3	4	11	10	1	8	7	9	13	6	3	3	5	5	4	3	3	0.00859	0.01227	0.009007	0.002736	0.009649	0.003498	0.00127	0.001603	0	0.002414	0.002988	0.001066
Otu001639	182	4	0	0	0	1	0	16	25	12	14	11	11	9	12	5	10	3	3	0	1	1	2	0	0	8	6	2	5	2	0	9	4	4	1	0	1	0.005726	0	0	0	0.001608	0	0.020324	0.040079	0.014982	0.016897	0.016435	0.011731
Otu001640	182	5	4	2	10	6	5	2	0	0	3	1	3	18	10	15	9	6	3	9	12	2	19	11	9	1	1	0	2	0	0	3	0	6	3	1	1	0.007158	0.006135	0.002252	0.01368	0.009649	0.00583	0.002541	0	0	0.003621	0.001494	0.003199
Otu001641	182	0	0	7	2	1	3	0	0	0	6	9	13	1	7	6	2	1	2	3	0	1	2	5	12	6	2	10	13	21	29	2	2	2	3	1	8	0	0	0.007881	0.002736	0.001608	0.003498	0	0	0	0.007242	0.013447	0.013864
Otu001642	182	2	1	3	1	7	11	0	1	8	1	2	2	3	3	17	25	5	12	3	2	2	4	4	6	6	4	9	4	4	11	0	0	5	2	0	12	0.002863	0.001534	0.003378	0.001368	0.011257	0.012826	0	0.001603	0.009988	0.001207	0.002988	0.002133
Otu001643	182	0	0	0	0	1	0	0	0	0	0	0	0	0	0	0	0	0	0	0	1	0	0	0	0	6	11	45	20	24	74	0	0	0	0	0	0	0	0	0	0	0.001608	0	0	0	0	0	0	0
Otu001644	182	8	5	6	0	0	0	1	0	0	3	2	1	2	5	2	2	2	1	9	9	4	38	32	22	3	6	0	5	6	4	2	2	0	0	0	0	0.011453	0.007669	0.006755	0	0	0	0.00127	0	0	0.003621	0.002988	0.001066
Otu001645	182	2	3	3	8	5	3	3	5	1	11	1	7	3	1	3	7	4	4	6	11	1	4	5	5	6	8	8	2	10	2	1	2	8	14	7	8	0.002863	0.004601	0.003378	0.010944	0.008041	0.003498	0.003811	0.008016	0.001248	0.013277	0.001494	0.007465
Otu001646	182	0	0	0	0	0	0	0	20	104	0	0	0	0	0	0	0	1	0	1	0	0	6	3	0	8	7	1	11	12	7	0	0	1	0	0	0	0	0	0	0	0	0	0	0.032063	0.129843	0	0	0
Otu001647	181	0	0	0	0	2	3	0	0	0	0	0	0	8	12	33	1	1	12	1	10	29	1	7	27	0	1	3	5	2	14	0	0	2	0	0	7	0	0	0	0	0.003216	0.003498	0	0	0	0	0	0
Otu001648	181	4	11	30	3	4	0	5	4	4	1	3	0	9	6	13	5	8	15	2	3	5	3	7	11	0	0	1	1	0	5	4	1	7	1	0	5	0.005726	0.016872	0.033777	0.004104	0.006432	0	0.006351	0.006413	0.004994	0.001207	0.004482	0
Otu001649	181	1	4	3	1	0	1	7	15	5	2	4	2	0	0	0	0	0	0	1	0	0	1	1	1	21	16	14	30	27	10	4	2	7	1	0	0	0.001432	0.006135	0.003378	0.001368	0	0.001166	0.008892	0.024047	0.006242	0.002414	0.005976	0.002133
Otu001650	181	3	2	2	6	4	14	2	3	1	4	1	1	6	1	10	12	4	2	3	1	3	8	6	12	14	9	9	3	6	5	1	0	1	4	6	12	0.004295	0.003068	0.002252	0.008208	0.006432	0.016324	0.002541	0.004809	0.001248	0.004828	0.001494	0.001066
Otu001651	181	2	4	3	10	18	4	3	10	0	0	5	1	7	8	3	14	4	1	7	9	2	6	4	0	1	1	0	7	1	1	11	7	1	11	10	5	0.002863	0.006135	0.003378	0.01368	0.028946	0.004664	0.003811	0.016032	0	0	0.00747	0.001066
Otu001652	181	0	2	5	1	2	11	1	2	1	0	3	8	0	1	10	8	3	12	3	3	23	7	3	18	5	7	11	1	3	3	2	1	13	1	1	6	0	0.003068	0.005629	0.001368	0.003216	0.012826	0.00127	0.003206	0.001248	0	0.004482	0.008532
Otu001653	181	1	8	13	0	7	4	1	0	0	2	2	3	8	9	12	8	4	7	10	13	5	6	4	7	0	2	2	1	2	0	1	2	5	12	5	15	0.001432	0.01227	0.014637	0	0.011257	0.004664	0.00127	0	0	0.002414	0.002988	0.003199
Otu001654	181	2	1	1	1	0	0	2	0	1	1	2	0	24	15	19	18	12	7	12	4	1	5	5	4	0	0	0	0	0	0	8	19	15	1	1	0	0.002863	0.001534	0.001126	0.001368	0	0	0.002541	0	0.001248	0.001207	0.002988	0
Otu001655	180	1	0	2	0	1	2	0	3	9	3	1	0	0	1	1	3	1	0	0	0	0	0	0	0	24	36	18	25	24	20	1	1	0	1	2	0	0.001432	0	0.002252	0	0.001608	0.002332	0	0.004809	0.011236	0.003621	0.001494	0
Otu001656	180	2	0	6	3	0	6	0	1	4	1	0	2	4	1	5	4	5	39	6	2	34	9	4	15	2	1	5	1	4	6	2	0	3	1	0	2	0.002863	0	0.006755	0.004104	0	0.006996	0	0.001603	0.004994	0.001207	0	0.002133
Otu001657	180	2	4	4	15	9	4	0	0	1	0	2	0	15	13	18	3	3	5	9	7	8	16	11	11	2	1	0	0	0	1	1	1	2	4	4	4	0.002863	0.006135	0.004504	0.020519	0.014473	0.004664	0	0	0.001248	0	0.002988	0
Otu001658	180	1	0	0	2	3	0	4	7	1	7	5	2	12	4	9	30	16	12	0	1	3	24	14	14	0	0	0	2	1	0	1	2	0	2	1	0	0.001432	0	0	0.002736	0.004824	0	0.005081	0.011222	0.001248	0.008449	0.00747	0.002133
Otu001659	180	1	0	0	0	0	0	0	0	0	1	0	0	0	1	0	1	0	0	64	53	57	1	0	1	0	0	0	0	0	0	0	0	0	0	0	0	0.001432	0	0	0	0	0	0	0	0	0.001207	0	0
Otu001660	180	1	4	0	0	0	0	1	3	3	25	17	64	4	0	3	0	0	2	2	3	5	2	0	0	0	0	0	0	0	0	2	9	28	0	1	1	0.001432	0.006135	0	0	0	0	0.00127	0.004809	0.003745	0.030174	0.0254	0.068255
Otu001661	180	1	5	16	0	1	0	2	0	2	0	0	5	2	3	20	3	5	31	2	2	17	17	10	30	0	0	0	0	0	0	2	0	4	0	0	0	0.001432	0.007669	0.018014	0	0.001608	0	0.002541	0	0.002497	0	0	0.005332
Otu001662	180	4	2	9	9	6	14	3	1	2	4	3	10	2	4	11	19	17	25	0	0	1	5	2	0	0	1	0	1	0	0	0	1	0	5	8	11	0.005726	0.003068	0.010133	0.012312	0.009649	0.016324	0.003811	0.001603	0.002497	0.004828	0.004482	0.010665
Otu001663	180	0	0	0	0	0	0	0	25	153	0	1	0	0	0	0	0	0	1	0	0	0	0	0	0	0	0	0	0	0	0	0	0	0	0	0	0	0	0	0	0	0	0	0	0.040079	0.191018	0	0.001494	0
Otu001664	180	4	7	4	26	17	12	1	4	2	10	4	3	8	7	2	8	3	1	3	0	3	7	2	1	2	0	0	0	0	0	5	6	6	8	6	8	0.005726	0.010737	0.004504	0.035567	0.027338	0.013992	0.00127	0.006413	0.002497	0.01207	0.005976	0.003199
Otu001665	180	10	6	2	3	2	0	4	0	0	2	3	1	6	7	4	8	6	1	2	3	3	4	0	1	17	15	10	15	19	12	3	4	4	2	0	1	0.014316	0.009203	0.002252	0.004104	0.003216	0	0.005081	0	0	0.002414	0.004482	0.001066
Otu001666	180	0	1	0	0	5	3	4	0	2	3	1	4	4	2	0	2	2	2	2	5	3	5	4	1	1	0	0	3	1	5	29	32	38	5	7	4	0	0.001534	0	0	0.008041	0.003498	0.005081	0	0.002497	0.003621	0.001494	0.004266
Otu001667	180	6	2	3	30	15	14	6	3	1	6	7	3	6	6	4	4	3	0	3	2	3	14	4	9	0	0	2	1	2	0	8	4	0	3	4	2	0.00859	0.003068	0.003378	0.041039	0.024122	0.016324	0.007622	0.004809	0.001248	0.007242	0.010459	0.003199
Otu001668	180	0	0	0	0	0	0	0	0	2	0	0	0	0	1	1	0	0	3	22	18	117	3	3	8	0	1	0	0	0	0	0	0	1	0	0	0	0	0	0	0	0	0	0	0	0.002497	0	0	0
Otu001669	179	1	1	5	0	3	16	1	3	2	1	0	5	14	6	29	4	3	20	3	6	9	5	4	18	0	0	1	0	0	1	0	2	3	8	3	2	0.001432	0.001534	0.005629	0	0.004824	0.018656	0.00127	0.004809	0.002497	0.001207	0	0.005332
Otu001670	179	5	3	5	5	2	10	2	5	0	6	2	4	5	11	8	1	4	2	7	4	3	5	8	10	12	9	8	3	5	6	5	2	0	2	4	6	0.007158	0.004601	0.005629	0.00684	0.003216	0.01166	0.002541	0.008016	0	0.007242	0.002988	0.004266
Otu001671	178	0	0	0	0	0	1	0	32	137	0	0	0	0	0	0	0	0	1	1	0	1	0	0	1	2	0	0	1	0	1	0	0	0	0	0	0	0	0	0	0	0	0.001166	0	0.051301	0.171043	0	0	0
Otu001672	178	1	1	7	1	1	5	10	2	7	9	7	22	3	2	0	2	3	1	0	5	1	0	0	0	3	10	9	5	5	8	12	8	16	7	3	2	0.001432	0.001534	0.007881	0.001368	0.001608	0.00583	0.012703	0.003206	0.008739	0.010863	0.010459	0.023463
Otu001673	178	0	0	0	0	0	2	0	0	1	0	0	1	0	0	0	3	0	10	0	0	1	0	0	2	6	8	68	8	14	53	0	0	0	0	0	1	0	0	0	0	0	0.002332	0	0	0.001248	0	0	0.001066
Otu001674	178	0	0	0	4	2	3	0	0	0	0	0	0	0	3	0	0	3	0	1	1	0	2	1	0	1	3	0	2	0	0	0	0	1	51	36	64	0	0	0	0.005472	0.003216	0.003498	0	0	0	0	0	0
Otu001675	178	2	1	0	0	0	3	0	0	0	0	0	0	2	0	2	17	13	4	9	2	6	7	4	1	15	10	13	21	24	19	0	1	1	1	0	0	0.002863	0.001534	0	0	0	0.003498	0	0	0	0	0	0
Otu001676	178	16	7	8	0	0	0	3	3	2	13	17	18	8	12	3	11	3	2	9	5	2	10	0	9	0	0	0	1	0	0	1	10	5	0	0	0	0.022906	0.010737	0.009007	0	0	0	0.003811	0.004809	0.002497	0.01569	0.0254	0.019197
Otu001677	178	1	1	6	1	0	12	1	2	7	1	0	1	1	0	14	1	4	21	2	2	11	3	5	9	3	6	18	3	0	21	1	1	6	4	0	9	0.001432	0.001534	0.006755	0.001368	0	0.013992	0.00127	0.003206	0.008739	0.001207	0	0.001066
Otu001678	178	0	0	4	0	2	11	0	0	0	0	0	7	0	0	1	0	0	4	2	3	4	0	0	1	8	11	79	8	0	25	0	0	2	0	1	5	0	0	0.004504	0	0.003216	0.012826	0	0	0	0	0	0.007465
Otu001679	178	0	0	0	0	0	0	15	13	27	10	5	24	3	5	0	10	8	18	0	0	0	2	0	2	10	3	5	3	8	7	0	0	0	0	0	0	0	0	0	0	0	0	0.019054	0.020841	0.033709	0.01207	0.00747	0.025596
Otu001680	177	1	6	7	0	0	0	7	2	1	7	9	6	15	8	9	7	9	7	22	12	10	4	6	0	4	0	1	0	1	0	4	2	6	2	0	2	0.001432	0.009203	0.007881	0	0	0	0.008892	0.003206	0.001248	0.008449	0.013447	0.006399
Otu001681	177	1	1	4	4	3	24	1	2	6	4	2	22	1	3	6	1	3	16	0	0	3	3	4	7	1	4	14	4	1	1	1	1	14	0	1	14	0.001432	0.001534	0.004504	0.005472	0.004824	0.027983	0.00127	0.003206	0.007491	0.004828	0.002988	0.023463
Otu001682	177	0	0	0	0	0	1	0	0	0	0	0	2	0	0	0	0	0	1	0	0	1	0	0	1	6	10	44	17	20	74	0	0	0	0	0	0	0	0	0	0	0	0.001166	0	0	0	0	0	0.002133
Otu001683	177	28	21	22	0	1	0	4	0	2	16	13	16	3	7	4	1	1	0	8	1	2	1	1	0	1	2	1	1	0	1	10	2	7	0	0	0	0.040085	0.03221	0.024769	0	0.001608	0	0.005081	0	0.002497	0.019311	0.019423	0.017064
Otu001684	176	4	5	5	6	5	2	0	0	0	5	4	6	13	13	14	14	13	9	0	0	2	18	4	5	1	1	1	0	1	3	5	3	3	4	4	3	0.005726	0.007669	0.005629	0.008208	0.008041	0.002332	0	0	0	0.006035	0.005976	0.006399
Otu001685	176	1	0	0	2	1	0	37	10	17	3	0	1	38	24	19	1	0	0	1	0	0	0	0	0	0	1	0	6	1	11	0	0	0	1	1	0	0.001432	0	0	0.002736	0.001608	0	0.047	0.016032	0.021224	0.003621	0	0.001066
Otu001686	176	1	0	0	0	0	0	1	0	1	0	1	0	0	0	0	1	0	1	1	0	0	0	0	1	40	34	15	26	21	29	0	0	2	0	1	0	0.001432	0	0	0	0	0	0.00127	0	0.001248	0	0.001494	0
Otu001687	176	0	0	1	0	0	0	0	0	0	0	0	0	11	14	60	4	6	23	3	1	17	0	0	0	2	3	10	4	0	1	0	1	1	2	3	9	0	0	0.001126	0	0	0	0	0	0	0	0	0
Otu001688	176	4	2	11	0	0	0	1	1	3	1	1	3	4	3	9	2	5	9	13	13	25	12	11	29	3	1	4	0	2	2	1	0	1	0	0	0	0.005726	0.003068	0.012385	0	0	0	0.00127	0.001603	0.003745	0.001207	0.001494	0.003199
Otu001689	176	0	0	0	1	0	0	0	0	0	0	0	0	0	0	0	0	0	0	0	0	0	0	0	0	65	34	55	5	7	9	0	0	0	0	0	0	0	0	0	0.001368	0	0	0	0	0	0	0	0
Otu001690	176	0	3	0	27	28	37	0	1	9	9	7	16	0	0	0	0	0	0	0	1	0	2	2	1	0	0	0	3	1	0	1	2	1	12	1	12	0	0.004601	0	0.036935	0.045027	0.043141	0	0.001603	0.011236	0.010863	0.010459	0.017064
Otu001691	176	4	6	30	0	0	3	2	2	10	0	2	3	1	1	9	2	0	10	3	7	30	2	5	8	1	1	17	3	1	8	2	1	2	0	0	0	0.005726	0.009203	0.033777	0	0	0.003498	0.002541	0.003206	0.012485	0	0.002988	0.003199
Otu001692	176	2	0	0	1	1	1	3	0	0	1	1	0	1	1	0	4	4	0	27	20	14	24	16	5	13	7	3	8	8	9	1	1	0	0	0	0	0.002863	0	0	0.001368	0.001608	0.001166	0.003811	0	0	0.001207	0.001494	0
Otu001693	176	0	0	4	0	0	3	1	5	23	2	1	5	1	1	15	0	1	5	0	1	16	3	0	15	3	3	26	2	6	22	0	0	11	0	0	1	0	0	0.004504	0	0	0.003498	0.00127	0.008016	0.028715	0.002414	0.001494	0.005332
Otu001694	175	0	1	0	6	4	3	4	3	3	7	8	5	2	3	2	2	0	0	1	0	2	4	0	0	35	32	17	4	2	2	4	7	0	3	6	3	0	0.001534	0	0.008208	0.006432	0.003498	0.005081	0.004809	0.003745	0.008449	0.011953	0.005332
Otu001695	175	2	1	0	0	1	0	1	0	1	0	1	0	18	22	10	17	32	34	0	0	4	1	4	3	1	3	1	0	1	4	4	1	2	4	1	1	0.002863	0.001534	0	0	0.001608	0	0.00127	0	0.001248	0	0.001494	0
Otu001696	175	3	3	1	8	11	13	4	0	0	6	3	4	12	3	6	16	19	10	1	0	3	8	11	6	0	0	0	0	0	0	2	1	2	3	6	10	0.004295	0.004601	0.001126	0.010944	0.017689	0.015158	0.005081	0	0	0.007242	0.004482	0.004266
Otu001697	175	11	10	22	1	3	4	2	2	0	6	1	7	2	0	1	3	2	1	5	1	2	13	9	7	8	4	4	11	2	7	7	3	3	6	3	2	0.015748	0.015338	0.024769	0.001368	0.004824	0.004664	0.002541	0.003206	0	0.007242	0.001494	0.007465
Otu001698	175	1	4	2	24	17	14	4	3	2	5	2	3	6	3	1	2	1	2	5	7	1	7	2	9	1	2	0	3	1	1	3	4	2	10	11	10	0.001432	0.006135	0.002252	0.032831	0.027338	0.016324	0.005081	0.004809	0.002497	0.006035	0.002988	0.003199
Otu001699	175	0	2	5	4	6	38	3	0	1	0	0	5	3	4	8	0	4	0	0	12	14	1	5	11	0	0	3	0	0	2	0	5	4	12	3	20	0	0.003068	0.005629	0.005472	0.009649	0.044307	0.003811	0	0.001248	0	0	0.005332
Otu001700	174	0	0	4	0	0	0	0	0	0	0	0	0	6	6	54	4	5	26	1	1	12	8	6	39	0	0	0	0	0	0	0	0	1	0	1	0	0	0	0.004504	0	0	0	0	0	0	0	0	0
Otu001701	174	3	1	1	7	5	3	6	5	2	4	6	3	20	16	20	4	1	1	13	6	1	12	5	5	0	0	0	0	0	1	3	5	3	4	3	5	0.004295	0.001534	0.001126	0.009576	0.008041	0.003498	0.007622	0.008016	0.002497	0.004828	0.008965	0.003199
Otu001702	174	0	0	0	0	0	0	5	0	0	0	0	0	0	0	0	0	1	1	4	8	25	0	1	0	0	0	0	0	1	0	0	1	0	31	18	78	0	0	0	0	0	0	0.006351	0	0	0	0	0
Otu001703	174	0	1	4	0	1	27	0	1	5	1	0	0	4	2	6	1	13	38	0	3	10	2	0	8	4	5	12	5	2	8	0	0	1	2	1	7	0	0.001534	0.004504	0	0.001608	0.031481	0	0.001603	0.006242	0.001207	0	0
Otu001704	174	1	7	27	0	0	0	1	2	0	0	0	1	4	1	4	1	2	10	4	3	17	8	15	45	1	1	5	1	2	1	1	0	9	0	0	0	0.001432	0.010737	0.030399	0	0	0	0.00127	0.003206	0	0	0	0.001066
Otu001705	174	1	2	0	0	0	0	0	1	0	0	0	2	0	1	2	2	11	19	12	9	9	35	31	35	0	0	0	0	0	0	1	0	0	1	0	0	0.001432	0.003068	0	0	0	0	0	0.001603	0	0	0	0.002133
Otu001706	174	17	11	7	4	6	1	7	13	2	6	5	0	3	9	1	6	6	3	11	4	1	3	5	4	2	1	2	4	3	1	9	8	4	1	4	0	0.024337	0.016872	0.007881	0.005472	0.009649	0.001166	0.008892	0.020841	0.002497	0.007242	0.00747	0
Otu001707	173	5	6	3	4	0	3	1	2	0	2	1	0	16	10	4	7	4	4	6	4	7	8	4	5	8	8	5	3	6	1	12	12	7	3	1	1	0.007158	0.009203	0.003378	0.005472	0	0.003498	0.00127	0.003206	0	0.002414	0.001494	0
Otu001708	173	0	2	2	1	0	1	0	0	0	0	2	1	0	1	3	7	2	3	23	14	6	52	26	20	1	0	1	0	1	0	2	0	1	1	0	0	0	0.003068	0.002252	0.001368	0	0.001166	0	0	0	0	0.002988	0.001066
Otu001709	173	0	0	0	0	1	0	0	1	0	0	0	0	1	1	0	2	0	0	2	1	0	0	0	0	30	24	17	33	32	24	1	0	0	1	2	0	0	0	0	0	0.001608	0	0	0.001603	0	0	0	0
Otu001710	173	0	0	6	1	4	8	22	2	7	0	2	2	0	0	5	4	3	4	4	16	19	0	0	5	1	5	5	3	0	20	1	7	12	2	2	1	0	0	0.006755	0.001368	0.006432	0.009328	0.027946	0.003206	0.008739	0	0.002988	0.002133
Otu001711	172	2	4	3	11	5	0	0	1	1	2	2	2	10	8	2	6	4	2	7	3	2	7	4	4	12	6	9	15	10	4	0	2	2	7	8	5	0.002863	0.006135	0.003378	0.015047	0.008041	0	0	0.001603	0.001248	0.002414	0.002988	0.002133
Otu001712	172	7	7	10	0	0	0	11	5	5	1	0	4	1	0	0	18	7	11	0	0	0	1	0	0	15	12	7	13	21	11	3	1	1	0	0	0	0.010021	0.010737	0.011259	0	0	0	0.013973	0.008016	0.006242	0.001207	0	0.004266
Otu001713	172	0	0	0	0	0	2	1	0	0	4	2	31	2	3	18	3	3	45	2	1	10	3	0	5	0	0	3	1	0	1	1	2	25	2	1	1	0	0	0	0	0	0.002332	0.00127	0	0	0.004828	0.002988	0.033061
Otu001714	171	4	0	1	0	1	0	1	1	1	0	2	2	1	2	0	1	0	0	2	0	3	1	1	0	27	23	14	12	40	26	1	0	3	0	1	0	0.005726	0	0.001126	0	0.001608	0	0.00127	0.001603	0.001248	0	0.002988	0.002133
Otu001715	171	1	1	5	0	0	0	1	0	1	3	0	3	3	9	9	4	9	12	3	5	3	1	0	7	8	9	23	11	17	19	0	0	4	0	0	0	0.001432	0.001534	0.005629	0	0	0	0.00127	0	0.001248	0.003621	0	0.003199
Otu001716	170	1	0	1	0	0	0	11	8	3	1	0	1	27	24	25	10	2	0	8	8	5	11	3	5	0	1	1	0	0	0	0	1	1	3	4	5	0.001432	0	0.001126	0	0	0	0.013973	0.012825	0.003745	0.001207	0	0.001066
Otu001717	170	3	1	2	6	3	14	3	3	2	11	7	4	8	2	4	5	6	5	4	6	5	5	8	2	5	4	10	2	2	4	5	1	1	8	3	6	0.004295	0.001534	0.002252	0.008208	0.004824	0.016324	0.003811	0.004809	0.002497	0.013277	0.010459	0.004266
Otu001718	170	0	2	8	0	0	1	1	0	0	0	1	2	2	1	2	1	1	7	4	10	98	1	1	7	0	1	7	1	0	10	0	0	1	0	0	0	0	0.003068	0.009007	0	0	0.001166	0.00127	0	0	0	0.001494	0.002133
Otu001719	170	3	2	17	1	0	5	1	1	3	1	0	8	0	1	14	0	1	5	4	0	8	5	2	10	4	4	23	5	0	21	2	2	13	1	0	3	0.004295	0.003068	0.01914	0.001368	0	0.00583	0.00127	0.001603	0.003745	0.001207	0	0.008532
Otu001720	170	1	0	1	13	11	23	0	6	3	13	9	13	1	3	5	5	7	6	1	1	1	3	1	3	0	0	0	1	2	0	3	2	3	5	11	13	0.001432	0	0.001126	0.017783	0.017689	0.026817	0	0.009619	0.003745	0.01569	0.013447	0.013864
Otu001721	170	2	2	3	0	2	0	0	2	0	0	0	0	17	23	17	9	10	7	7	13	2	19	11	14	0	0	0	0	1	0	1	0	1	3	3	1	0.002863	0.003068	0.003378	0	0.003216	0	0	0.003206	0	0	0	0
Otu001722	170	4	4	3	5	4	7	1	0	0	1	4	1	17	13	11	25	9	3	3	3	0	6	3	3	2	1	2	1	0	1	2	1	3	7	9	11	0.005726	0.006135	0.003378	0.00684	0.006432	0.008162	0.00127	0	0	0.001207	0.005976	0.001066
Otu001723	169	7	8	4	2	1	1	22	15	14	4	3	4	7	7	9	5	9	4	5	8	0	2	3	1	0	0	0	0	0	0	5	5	5	3	3	3	0.010021	0.01227	0.004504	0.002736	0.001608	0.001166	0.027946	0.024047	0.017479	0.004828	0.004482	0.004266
Otu001724	169	2	6	5	0	0	0	0	0	2	0	0	0	0	1	0	1	1	0	0	0	0	1	0	0	35	34	20	18	23	18	0	0	2	0	0	0	0.002863	0.009203	0.005629	0	0	0	0	0	0.002497	0	0	0
Otu001725	169	4	4	5	15	15	18	3	0	0	1	2	3	2	2	0	2	3	2	5	1	0	5	7	2	7	7	5	7	3	0	1	1	10	11	10	6	0.005726	0.006135	0.005629	0.020519	0.024122	0.020988	0.003811	0	0	0.001207	0.002988	0.003199
Otu001726	168	10	4	5	0	1	2	1	7	0	2	3	2	11	13	4	3	2	1	14	11	7	15	15	10	1	0	1	4	1	0	3	5	6	3	0	1	0.014316	0.006135	0.005629	0	0.001608	0.002332	0.00127	0.011222	0	0.002414	0.004482	0.002133
Otu001727	168	0	4	5	12	8	9	2	2	0	5	9	6	1	2	3	8	6	6	1	3	0	13	9	3	0	0	0	0	0	0	5	3	1	13	12	17	0	0.006135	0.005629	0.016415	0.012865	0.010494	0.002541	0.003206	0	0.006035	0.013447	0.006399
Otu001728	168	15	2	5	0	0	0	3	2	0	3	1	0	8	8	6	23	15	12	4	4	3	6	6	7	0	0	1	0	0	0	10	13	10	0	1	0	0.021474	0.003068	0.005629	0	0	0	0.003811	0.003206	0	0.003621	0.001494	0
Otu001729	168	3	5	2	9	5	8	2	3	2	2	7	0	2	3	4	7	4	5	11	8	3	5	5	2	20	3	9	5	4	6	3	4	3	0	2	2	0.004295	0.007669	0.002252	0.012312	0.008041	0.009328	0.002541	0.004809	0.002497	0.002414	0.010459	0
Otu001730	168	0	3	2	6	3	9	12	5	3	3	7	5	7	8	10	1	3	0	0	3	5	2	13	15	0	0	0	0	1	1	0	4	2	7	6	22	0	0.004601	0.002252	0.008208	0.004824	0.010494	0.015243	0.008016	0.003745	0.003621	0.010459	0.005332
Otu001731	167	0	1	3	1	0	8	0	0	1	0	0	0	4	5	15	13	12	19	6	2	7	19	6	16	1	4	7	2	0	2	2	2	2	0	1	6	0	0.001534	0.003378	0.001368	0	0.009328	0	0	0.001248	0	0	0
Otu001732	167	0	0	0	0	0	1	0	0	1	0	0	0	0	0	3	0	0	2	4	11	117	0	4	11	1	0	3	1	3	2	0	0	3	0	0	0	0	0	0	0	0	0.001166	0	0	0.001248	0	0	0
Otu001733	167	2	7	3	9	4	9	13	4	10	3	1	2	6	3	4	9	2	5	4	6	1	4	5	2	7	4	2	8	6	2	6	4	5	1	2	2	0.002863	0.010737	0.003378	0.012312	0.006432	0.010494	0.016513	0.006413	0.012485	0.003621	0.001494	0.002133
Otu001734	167	0	0	2	0	0	15	0	0	1	0	0	2	0	1	4	1	1	12	1	0	7	0	1	14	3	6	43	3	2	36	0	3	6	0	0	3	0	0	0.002252	0	0	0.01749	0	0	0.001248	0	0	0.002133
Otu001735	167	0	0	0	0	2	0	1	1	0	1	0	0	0	1	2	0	0	0	0	1	0	1	1	0	32	32	28	18	17	23	0	1	2	3	0	0	0	0	0	0	0.003216	0	0.00127	0.001603	0	0.001207	0	0
Otu001736	167	3	9	17	0	0	0	0	1	0	0	0	2	0	2	0	14	12	24	8	12	16	1	3	12	3	4	4	4	8	7	0	0	0	1	0	0	0.004295	0.013804	0.01914	0	0	0	0	0.001603	0	0	0	0.002133
Otu001737	167	3	4	6	0	2	4	2	1	3	1	1	0	4	1	3	4	4	3	4	5	1	7	0	4	25	9	13	20	13	12	1	3	2	1	0	1	0.004295	0.006135	0.006755	0	0.003216	0.004664	0.002541	0.001603	0.003745	0.001207	0.001494	0
Otu001738	166	0	0	0	0	0	0	0	0	0	0	0	0	0	0	0	0	0	0	0	0	0	0	0	1	9	16	26	14	34	56	0	5	4	1	0	0	0	0	0	0	0	0	0	0	0	0	0	0
Otu001739	166	0	0	2	4	4	41	0	1	1	0	0	0	0	5	31	1	1	17	1	0	5	0	5	10	0	0	6	4	1	5	0	0	12	0	1	8	0	0	0.002252	0.005472	0.006432	0.047805	0	0.001603	0.001248	0	0	0
Otu001740	166	4	6	6	5	1	8	1	1	0	3	8	3	4	4	2	7	7	4	3	1	3	3	3	2	11	11	11	13	11	8	3	1	0	3	1	4	0.005726	0.009203	0.006755	0.00684	0.001608	0.009328	0.00127	0.001603	0	0.003621	0.011953	0.003199
Otu001741	166	0	1	4	0	0	0	0	1	4	3	2	7	28	24	78	1	0	2	0	0	0	0	0	0	0	0	2	1	0	1	0	0	5	1	0	1	0	0.001534	0.004504	0	0	0	0	0.001603	0.004994	0.003621	0.002988	0.007465
Otu001742	166	3	4	4	14	10	8	5	1	0	6	3	6	9	9	7	9	9	1	6	5	2	7	6	6	3	2	2	1	0	0	2	2	0	9	3	2	0.004295	0.006135	0.004504	0.019151	0.016081	0.009328	0.006351	0.001603	0	0.007242	0.004482	0.006399
Otu001743	166	0	1	0	0	0	9	0	0	0	0	0	0	1	1	6	5	12	69	4	0	9	6	4	5	2	2	11	0	2	9	0	0	1	4	1	2	0	0.001534	0	0	0	0.010494	0	0	0	0	0	0
Otu001744	166	2	5	6	0	0	1	3	3	1	11	4	6	12	6	12	9	4	10	15	3	7	10	10	5	3	3	0	2	0	0	1	5	4	2	1	0	0.002863	0.007669	0.006755	0	0	0.001166	0.003811	0.004809	0.001248	0.013277	0.005976	0.006399
Otu001745	165	0	0	0	0	0	0	0	0	0	0	0	0	0	0	0	1	2	0	0	0	0	1	2	0	8	13	13	58	43	23	0	0	0	0	1	0	0	0	0	0	0	0	0	0	0	0	0	0
Otu001746	165	0	0	2	5	4	35	3	1	1	0	0	2	4	0	9	2	1	8	0	0	0	0	0	3	0	0	0	0	0	0	1	2	8	12	7	55	0	0	0.002252	0.00684	0.006432	0.040809	0.003811	0.001603	0.001248	0	0	0.002133
Otu001747	165	5	5	4	4	3	3	5	6	4	6	6	5	2	3	3	7	2	1	2	0	3	4	4	1	9	12	10	11	15	9	4	4	1	0	0	2	0.007158	0.007669	0.004504	0.005472	0.004824	0.003498	0.006351	0.009619	0.004994	0.007242	0.008965	0.005332
Otu001748	165	2	3	16	3	2	22	2	1	9	2	0	8	3	2	11	6	1	10	2	4	7	3	2	15	0	1	2	0	1	3	0	1	5	3	3	10	0.002863	0.004601	0.018014	0.004104	0.003216	0.025651	0.002541	0.001603	0.011236	0.002414	0	0.008532
Otu001749	165	2	2	2	0	2	0	0	0	2	1	1	2	12	17	9	18	18	13	1	2	2	16	8	4	0	0	0	0	0	0	0	5	3	7	8	8	0.002863	0.003068	0.002252	0	0.003216	0	0	0	0.002497	0.001207	0.001494	0.002133
Otu001750	165	0	0	0	1	1	0	0	9	15	2	1	0	3	3	2	9	9	3	26	14	10	10	11	6	6	8	3	1	5	3	0	1	1	1	1	0	0	0	0	0.001368	0.001608	0	0	0.014428	0.018727	0.002414	0.001494	0
Otu001751	165	0	0	0	0	0	1	14	16	60	0	0	2	3	0	13	1	1	5	0	1	0	0	0	1	0	1	8	3	2	12	0	0	3	2	8	8	0	0	0	0	0	0.001166	0.017784	0.02565	0.074909	0	0	0.002133
Otu001752	165	0	0	1	7	3	21	0	0	0	0	0	1	1	1	1	0	0	0	0	0	0	1	1	0	11	7	13	23	14	55	0	0	0	2	1	1	0	0	0.001126	0.009576	0.004824	0.024486	0	0	0	0	0	0.001066
Otu001753	165	2	1	25	0	0	0	0	21	112	0	0	0	0	0	1	1	0	0	0	0	0	0	0	0	0	0	0	0	0	0	0	0	2	0	0	0	0.002863	0.001534	0.028147	0	0	0	0	0.033666	0.13983	0	0	0
Otu001754	165	0	1	4	5	10	24	2	0	0	0	0	1	10	10	21	3	6	14	4	8	13	1	5	8	0	1	4	0	0	0	0	0	2	2	1	5	0	0.001534	0.004504	0.00684	0.016081	0.027983	0.002541	0	0	0	0	0.001066
Otu001755	165	4	4	4	5	7	3	4	1	3	0	1	1	3	5	3	10	7	3	5	7	2	3	4	2	9	7	4	10	9	12	6	6	1	4	1	5	0.005726	0.006135	0.004504	0.00684	0.011257	0.003498	0.005081	0.001603	0.003745	0	0.001494	0.001066
Otu001756	164	0	2	0	17	6	11	4	1	0	7	2	2	1	5	1	3	8	3	14	5	6	11	3	7	5	2	1	2	0	0	7	3	2	8	7	8	0	0.003068	0	0.023255	0.009649	0.012826	0.005081	0.001603	0	0.008449	0.002988	0.002133
Otu001757	164	3	2	2	1	0	0	1	2	0	1	1	3	2	3	5	15	7	5	10	2	4	38	28	21	0	0	0	0	1	0	2	2	1	1	1	0	0.004295	0.003068	0.002252	0.001368	0	0	0.00127	0.003206	0	0.001207	0.001494	0.003199
Otu001758	164	1	3	12	0	0	0	6	5	4	0	0	6	6	3	10	9	9	28	2	0	0	1	0	0	1	3	1	7	3	4	5	9	26	0	0	0	0.001432	0.004601	0.013511	0	0	0	0.007622	0.008016	0.004994	0	0	0.006399
Otu001759	164	0	0	0	0	0	0	1	0	1	0	1	0	2	0	0	2	1	0	0	2	0	0	0	0	16	19	7	40	49	21	0	2	0	0	0	0	0	0	0	0	0	0	0.00127	0	0.001248	0	0.001494	0
Otu001760	164	4	4	4	3	3	3	14	3	1	4	1	0	1	1	1	2	0	1	5	7	1	3	0	1	21	14	6	18	10	6	6	7	6	2	0	1	0.005726	0.006135	0.004504	0.004104	0.004824	0.003498	0.017784	0.004809	0.001248	0.004828	0.001494	0
Otu001761	164	0	2	2	4	3	0	3	3	0	6	2	0	6	6	4	9	8	6	8	8	6	14	10	5	11	8	7	6	4	3	0	0	0	3	1	6	0	0.003068	0.002252	0.005472	0.004824	0	0.003811	0.004809	0	0.007242	0.002988	0
Otu001762	164	0	0	0	1	0	0	0	0	0	0	0	0	0	0	0	0	0	0	0	0	0	0	0	1	0	0	0	0	0	0	0	0	0	29	22	111	0	0	0	0.001368	0	0	0	0	0	0	0	0
Otu001763	164	5	5	11	5	2	2	9	3	6	8	1	14	5	2	3	4	2	2	5	4	9	8	2	4	6	2	1	0	1	1	10	10	11	0	1	0	0.007158	0.007669	0.012385	0.00684	0.003216	0.002332	0.011432	0.004809	0.007491	0.009656	0.001494	0.014931
Otu001764	163	3	2	4	4	1	7	1	2	24	1	5	1	1	1	0	1	2	1	1	1	1	0	1	1	11	15	16	16	6	12	6	1	2	3	4	5	0.004295	0.003068	0.004504	0.005472	0.001608	0.008162	0.00127	0.003206	0.029964	0.001207	0.00747	0.001066
Otu001765	163	6	2	12	1	0	4	1	2	0	2	2	1	7	5	2	10	3	5	12	11	6	5	9	14	4	9	5	5	2	4	4	3	5	0	0	0	0.00859	0.003068	0.013511	0.001368	0	0.004664	0.00127	0.003206	0	0.002414	0.002988	0.001066
Otu001766	163	2	3	16	1	3	6	4	2	11	6	4	18	2	2	9	0	7	7	4	6	4	2	1	4	1	0	0	0	2	0	3	4	7	8	5	9	0.002863	0.004601	0.018014	0.001368	0.004824	0.006996	0.005081	0.003206	0.013733	0.007242	0.005976	0.019197
Otu001767	163	0	1	2	0	0	0	0	2	0	0	0	0	0	3	0	0	1	1	1	0	0	0	0	0	30	30	21	36	27	7	1	0	0	0	0	0	0	0.001534	0.002252	0	0	0	0	0.003206	0	0	0	0
Otu001768	163	0	2	0	3	4	2	0	1	1	0	1	1	14	14	5	3	1	5	22	14	8	18	11	11	4	5	3	3	1	2	0	1	2	0	1	0	0	0.003068	0	0.004104	0.006432	0.002332	0	0.001603	0.001248	0	0.001494	0.001066
Otu001769	162	1	6	2	2	1	2	4	4	0	7	6	9	6	2	2	3	1	2	1	3	0	5	6	0	20	11	9	11	7	15	0	8	2	1	3	0	0.001432	0.009203	0.002252	0.002736	0.001608	0.002332	0.005081	0.006413	0	0.008449	0.008965	0.009598
Otu001770	162	1	1	16	4	1	23	0	0	1	0	0	3	0	3	17	1	0	20	1	0	13	5	2	30	1	1	6	0	0	1	0	0	3	1	0	7	0.001432	0.001534	0.018014	0.005472	0.001608	0.026817	0	0	0.001248	0	0	0.003199
Otu001771	162	0	0	1	9	13	65	9	0	10	1	1	1	2	3	1	0	0	1	0	0	3	0	2	11	0	2	1	0	1	6	1	0	7	0	1	10	0	0	0.001126	0.012312	0.020905	0.075788	0.011432	0	0.012485	0.001207	0.001494	0.001066
Otu001772	162	6	0	4	7	3	2	5	1	2	10	11	7	3	3	3	7	3	4	2	0	0	8	6	3	3	0	0	4	3	2	6	7	6	11	13	7	0.00859	0	0.004504	0.009576	0.004824	0.002332	0.006351	0.001603	0.002497	0.01207	0.016435	0.007465
Otu001773	162	0	3	15	0	0	0	22	18	33	8	5	17	0	0	2	0	0	0	2	1	6	0	0	0	6	4	11	2	1	6	0	0	0	0	0	0	0	0.004601	0.016888	0	0	0	0.027946	0.028857	0.0412	0.009656	0.00747	0.01813
Otu001774	162	0	1	0	0	1	0	0	2	0	0	0	0	0	5	2	13	8	6	21	13	14	27	28	17	0	1	0	0	0	0	0	2	0	0	1	0	0	0.001534	0	0	0.001608	0	0	0.003206	0	0	0	0
Otu001775	162	4	5	0	3	5	2	1	1	0	1	2	1	3	2	5	7	4	0	8	5	1	8	2	3	15	11	9	18	20	6	0	4	1	3	2	0	0.005726	0.007669	0	0.004104	0.008041	0.002332	0.00127	0.001603	0	0.001207	0.002988	0.001066
Otu001776	162	0	1	5	7	4	27	1	1	4	0	0	1	6	2	6	3	2	6	1	2	25	2	10	16	0	1	0	1	0	2	2	2	6	2	1	13	0	0.001534	0.005629	0.009576	0.006432	0.031481	0.00127	0.001603	0.004994	0	0	0.001066
Otu001777	162	10	7	0	6	4	0	3	5	0	2	7	0	8	3	0	35	34	0	2	5	0	5	5	0	2	3	0	3	1	0	3	5	0	4	0	0	0.014316	0.010737	0	0.008208	0.006432	0	0.003811	0.008016	0	0.002414	0.010459	0
Otu001778	161	5	2	10	1	1	14	0	0	4	1	0	2	2	0	4	0	3	6	0	0	0	2	1	3	5	4	25	4	8	25	1	6	15	0	3	4	0.007158	0.003068	0.011259	0.001368	0.001608	0.016324	0	0	0.004994	0.001207	0	0.002133
Otu001779	161	2	0	1	2	7	3	1	2	0	0	0	0	3	5	4	4	7	1	7	9	3	8	11	5	13	14	3	10	9	9	0	0	1	7	6	4	0.002863	0	0.001126	0.002736	0.011257	0.003498	0.00127	0.003206	0	0	0	0
Otu001780	161	1	0	1	0	0	0	0	25	116	0	1	1	1	0	0	0	1	0	0	0	0	2	0	0	3	0	1	4	2	1	1	0	0	0	0	0	0.001432	0	0.001126	0	0	0	0	0.040079	0.144824	0	0.001494	0.001066
Otu001781	161	4	1	2	0	0	3	5	5	13	8	5	23	1	1	2	0	2	2	10	6	17	5	7	17	1	1	5	1	3	2	3	4	2	0	0	0	0.005726	0.001534	0.002252	0	0	0.003498	0.006351	0.008016	0.01623	0.009656	0.00747	0.024529
Otu001782	161	1	3	0	0	0	1	0	1	0	0	1	2	0	1	1	2	1	1	3	4	0	5	3	1	29	20	15	30	11	14	2	0	2	4	2	1	0.001432	0.004601	0	0	0	0.001166	0	0.001603	0	0	0.001494	0.002133
Otu001783	161	1	0	0	49	26	40	1	0	1	1	0	0	3	2	0	1	2	0	2	0	1	8	1	3	0	0	0	0	0	0	0	0	0	6	6	7	0.001432	0	0	0.06703	0.041811	0.046639	0.00127	0	0.001248	0.001207	0	0
Otu001784	161	6	4	6	1	6	2	4	4	22	12	2	9	3	0	1	1	4	2	2	0	3	3	0	11	1	0	0	0	0	0	0	1	1	9	6	35	0.00859	0.006135	0.006755	0.001368	0.009649	0.002332	0.005081	0.006413	0.027467	0.014483	0.002988	0.009598
Otu001785	160	0	0	5	1	1	20	0	0	0	1	0	3	1	2	30	7	1	18	4	1	3	8	4	30	0	1	7	0	0	3	0	0	0	2	1	6	0	0	0.005629	0.001368	0.001608	0.02332	0	0	0	0.001207	0	0.003199
Otu001786	160	2	1	4	8	5	1	3	1	1	8	2	4	3	5	2	10	3	8	2	3	0	6	3	5	4	0	0	1	2	2	2	0	1	26	17	15	0.002863	0.001534	0.004504	0.010944	0.008041	0.001166	0.003811	0.001603	0.001248	0.009656	0.002988	0.004266
Otu001787	160	3	2	5	0	0	0	1	0	1	5	8	9	4	1	1	2	4	1	30	13	6	7	5	0	3	3	0	8	6	3	10	10	9	0	0	0	0.004295	0.003068	0.005629	0	0	0	0.00127	0	0.001248	0.006035	0.011953	0.009598
Otu001788	160	0	0	1	0	0	1	0	1	1	0	1	1	0	0	0	0	1	0	0	0	0	0	0	1	17	6	21	41	16	43	0	0	3	3	1	1	0	0	0.001126	0	0	0.001166	0	0.001603	0.001248	0	0.001494	0.001066
Otu001789	160	0	0	0	1	0	3	2	0	0	0	0	0	1	0	0	1	0	2	0	1	0	0	0	1	24	25	41	16	10	21	3	0	0	2	5	1	0	0	0	0.001368	0	0.003498	0.002541	0	0	0	0	0
Otu001790	160	1	0	2	2	1	1	0	0	0	0	0	1	1	0	0	7	3	2	1	1	2	5	2	2	28	18	10	21	27	21	1	0	0	0	0	0	0.001432	0	0.002252	0.002736	0.001608	0.001166	0	0	0	0	0	0.001066
Otu001791	160	3	1	0	16	8	9	1	1	1	0	0	3	8	6	2	22	16	7	1	3	0	2	1	0	0	0	2	4	2	1	0	3	0	15	17	5	0.004295	0.001534	0	0.021887	0.012865	0.010494	0.00127	0.001603	0.001248	0	0	0.003199
Otu001792	160	7	1	3	6	2	1	5	2	7	16	2	14	1	1	4	1	3	4	6	3	3	11	3	14	4	4	4	0	1	7	3	2	7	0	2	6	0.010021	0.001534	0.003378	0.008208	0.003216	0.001166	0.006351	0.003206	0.008739	0.019311	0.002988	0.014931
Otu001793	159	0	0	0	0	0	0	0	0	0	0	0	0	1	0	2	42	27	82	0	1	1	0	0	0	0	0	0	0	0	1	0	0	2	0	0	0	0	0	0	0	0	0	0	0	0	0	0	0
Otu001794	159	3	0	0	10	8	6	0	0	1	4	1	1	13	1	7	21	16	9	5	6	3	8	3	1	7	2	2	0	3	1	2	0	2	6	4	3	0.004295	0	0	0.01368	0.012865	0.006996	0	0	0.001248	0.004828	0.001494	0.001066
Otu001795	159	1	0	0	7	7	2	0	2	0	3	3	2	8	6	3	5	7	0	8	4	0	5	6	6	14	13	7	9	11	5	0	1	0	4	6	4	0.001432	0	0	0.009576	0.011257	0.002332	0	0.003206	0	0.003621	0.004482	0.002133
Otu001796	159	0	0	0	5	8	5	1	1	0	0	1	0	0	1	0	0	1	2	3	0	0	3	0	0	16	18	8	10	9	5	0	0	1	30	16	15	0	0	0	0.00684	0.012865	0.00583	0.00127	0.001603	0	0	0.001494	0
Otu001797	159	5	4	1	1	1	3	5	3	2	1	2	0	1	0	0	2	1	0	0	0	0	2	1	0	27	18	14	20	23	18	1	1	1	0	1	0	0.007158	0.006135	0.001126	0.001368	0.001608	0.003498	0.006351	0.004809	0.002497	0.001207	0.002988	0
Otu001798	159	0	0	0	38	18	16	1	1	1	0	1	0	4	1	3	6	0	2	10	3	6	18	6	5	1	0	0	0	1	0	0	1	1	9	2	4	0	0	0	0.051982	0.028946	0.018656	0.00127	0.001603	0.001248	0	0.001494	0
Otu001799	158	1	0	0	0	0	0	0	0	0	0	1	0	0	0	0	0	0	0	0	2	0	0	0	0	22	11	11	37	46	26	0	0	1	0	0	0	0.001432	0	0	0	0	0	0	0	0	0	0.001494	0
Otu001800	158	0	0	1	0	2	30	0	0	0	0	0	2	2	1	25	0	0	16	1	4	33	0	5	21	1	0	0	0	0	1	0	2	7	0	0	4	0	0	0.001126	0	0.003216	0.034979	0	0	0	0	0	0.002133
Otu001801	158	5	5	2	4	3	4	4	1	1	4	3	0	10	4	5	5	2	1	13	3	11	14	20	19	0	1	3	3	0	3	1	1	1	1	1	0	0.007158	0.007669	0.002252	0.005472	0.004824	0.004664	0.005081	0.001603	0.001248	0.004828	0.004482	0
Otu001802	158	0	1	2	0	0	0	19	14	8	9	1	1	0	0	0	1	0	0	0	1	0	0	0	1	13	14	7	11	14	12	2	3	6	6	6	6	0	0.001534	0.002252	0	0	0	0.024135	0.022444	0.009988	0.010863	0.001494	0.001066
Otu001803	157	4	10	5	9	8	2	4	2	3	10	7	4	3	3	3	13	9	1	5	3	7	2	3	3	1	0	0	2	0	2	6	3	6	5	1	8	0.005726	0.015338	0.005629	0.012312	0.012865	0.002332	0.005081	0.003206	0.003745	0.01207	0.010459	0.004266
Otu001804	157	1	0	2	0	1	1	0	0	3	1	0	12	0	1	6	1	0	0	7	8	72	2	1	9	1	3	16	3	1	4	0	1	0	0	0	0	0.001432	0	0.002252	0	0.001608	0.001166	0	0	0.003745	0.001207	0	0.012798
Otu001805	157	0	3	5	5	0	4	3	1	1	1	1	2	8	4	5	4	3	3	5	3	2	3	1	2	15	16	9	17	11	8	0	3	1	1	2	5	0	0.004601	0.005629	0.00684	0	0.004664	0.003811	0.001603	0.001248	0.001207	0.001494	0.002133
Otu001806	157	6	6	14	3	6	4	4	3	5	6	1	5	8	5	14	1	1	3	3	0	0	8	13	17	0	0	5	1	0	1	3	1	9	0	1	0	0.00859	0.009203	0.015762	0.004104	0.009649	0.004664	0.005081	0.004809	0.006242	0.007242	0.001494	0.005332
Otu001807	157	1	2	6	3	10	24	2	1	6	6	1	20	0	0	3	0	5	14	2	0	7	0	0	2	0	1	1	1	1	1	3	10	22	0	0	2	0.001432	0.003068	0.006755	0.004104	0.016081	0.027983	0.002541	0.001603	0.007491	0.007242	0.001494	0.02133
Otu001808	157	0	0	2	0	0	0	1	0	2	0	0	2	2	0	8	2	0	3	3	4	46	1	5	25	5	3	21	1	2	18	0	0	1	0	0	0	0	0	0.002252	0	0	0	0.00127	0	0.002497	0	0	0.002133
Otu001809	156	0	1	1	11	9	3	0	0	0	1	0	1	5	4	1	8	9	5	0	0	1	1	2	3	22	17	10	20	8	9	0	0	0	1	1	2	0	0.001534	0.001126	0.015047	0.014473	0.003498	0	0	0	0.001207	0	0.001066
Otu001810	156	0	1	0	11	8	7	2	1	0	2	1	2	10	4	4	5	2	1	5	7	6	7	11	12	0	0	1	1	0	1	1	1	3	19	7	13	0	0.001534	0	0.015047	0.012865	0.008162	0.002541	0.001603	0	0.002414	0.001494	0.002133
Otu001811	156	1	1	1	25	23	28	15	10	4	6	5	5	2	0	1	0	0	0	1	2	4	0	1	1	0	3	0	0	1	0	2	3	1	2	6	2	0.001432	0.001534	0.001126	0.034199	0.036986	0.032647	0.019054	0.016032	0.004994	0.007242	0.00747	0.005332
Otu001812	156	1	1	0	2	5	3	5	9	5	5	1	1	7	5	6	3	3	0	1	5	0	3	0	2	13	15	7	12	17	7	3	4	1	2	1	1	0.001432	0.001534	0	0.002736	0.008041	0.003498	0.006351	0.014428	0.006242	0.006035	0.001494	0.001066
Otu001813	156	1	1	8	1	0	10	0	2	1	0	1	7	1	0	7	1	5	23	9	0	20	4	2	16	1	1	9	0	2	7	2	2	3	0	3	6	0.001432	0.001534	0.009007	0.001368	0	0.01166	0	0.003206	0.001248	0	0.001494	0.007465
Otu001814	156	10	3	3	0	0	0	0	0	0	0	0	0	23	9	11	0	0	0	20	11	5	11	11	3	12	4	3	7	5	0	0	3	1	1	0	0	0.014316	0.004601	0.003378	0	0	0	0	0	0	0	0	0
Otu001815	155	2	5	4	0	0	1	18	7	2	24	13	7	11	1	5	2	2	1	10	8	4	9	5	3	1	0	3	1	1	2	2	0	0	0	0	1	0.002863	0.007669	0.004504	0	0	0.001166	0.022865	0.011222	0.002497	0.028967	0.019423	0.007465
Otu001816	155	3	1	4	1	2	4	9	5	1	18	23	22	3	3	6	2	1	0	1	3	2	4	4	4	3	0	0	3	1	1	8	3	9	0	0	1	0.004295	0.001534	0.004504	0.001368	0.003216	0.004664	0.011432	0.008016	0.001248	0.021725	0.034364	0.023463
Otu001817	155	6	5	15	6	3	3	1	1	1	10	14	10	0	1	4	2	5	4	3	0	4	11	4	9	0	0	2	3	1	2	10	7	7	1	0	0	0.00859	0.007669	0.016888	0.008208	0.004824	0.003498	0.00127	0.001603	0.001248	0.01207	0.020917	0.010665
Otu001818	155	3	3	2	7	11	11	3	1	0	5	1	1	9	9	17	6	0	4	7	0	0	6	0	0	5	2	0	1	6	5	3	2	6	12	2	5	0.004295	0.004601	0.002252	0.009576	0.017689	0.012826	0.003811	0.001603	0	0.006035	0.001494	0.001066
Otu001819	155	4	2	3	5	8	5	11	4	2	4	5	7	7	5	2	9	11	3	5	1	2	13	6	8	1	3	0	0	1	0	2	6	6	1	2	1	0.005726	0.003068	0.003378	0.00684	0.012865	0.00583	0.013973	0.006413	0.002497	0.004828	0.00747	0.007465
Otu001820	155	2	5	3	0	3	0	44	43	16	0	0	0	4	3	0	0	1	0	0	0	1	10	2	1	0	0	2	3	1	2	2	3	3	1	0	0	0.002863	0.007669	0.003378	0	0.004824	0	0.055891	0.068936	0.019976	0	0	0
Otu001821	154	1	2	0	0	3	2	1	0	0	2	0	1	3	0	0	9	10	6	3	0	3	4	1	6	10	9	10	14	17	6	3	0	0	13	10	5	0.001432	0.003068	0	0	0.004824	0.002332	0.00127	0	0	0.002414	0	0.001066
Otu001822	154	5	2	1	4	0	3	2	2	0	1	1	2	2	2	6	6	10	6	5	3	0	6	4	4	14	1	7	13	13	6	1	5	3	2	4	8	0.007158	0.003068	0.001126	0.005472	0	0.003498	0.002541	0.003206	0	0.001207	0.001494	0.002133
Otu001823	154	0	2	1	0	0	1	2	0	1	3	2	1	4	3	0	1	0	0	5	2	1	1	2	0	27	25	13	25	21	8	0	2	0	0	1	0	0	0.003068	0.001126	0	0	0.001166	0.002541	0	0.001248	0.003621	0.002988	0.001066
Otu001824	154	1	0	1	23	12	9	0	3	0	8	0	4	1	1	0	1	3	3	9	0	0	11	8	2	6	3	2	3	0	5	2	3	0	10	11	9	0.001432	0	0.001126	0.031463	0.019297	0.010494	0	0.004809	0	0.009656	0	0.004266
Otu001825	154	0	0	11	2	3	12	4	0	1	1	0	3	3	11	28	0	0	2	2	4	5	1	0	5	0	4	2	2	1	3	4	14	19	1	0	6	0	0	0.012385	0.002736	0.004824	0.013992	0.005081	0	0.001248	0.001207	0	0.003199
Otu001826	154	0	0	3	2	3	25	0	0	1	0	0	2	3	2	33	1	3	12	1	2	11	5	3	20	0	1	3	2	0	0	0	0	3	1	2	10	0	0	0.003378	0.002736	0.004824	0.029149	0	0	0.001248	0	0	0.002133
Otu001827	154	2	2	2	2	3	5	1	0	2	0	0	2	14	15	3	6	4	4	12	2	8	20	15	6	3	1	1	4	3	0	2	2	1	2	1	4	0.002863	0.003068	0.002252	0.002736	0.004824	0.00583	0.00127	0	0.002497	0	0	0.002133
Otu001828	154	0	0	0	1	2	5	1	0	0	0	0	0	1	1	0	1	2	0	1	2	1	1	1	2	37	18	19	26	11	20	0	1	0	0	0	0	0	0	0	0.001368	0.003216	0.00583	0.00127	0	0	0	0	0
Otu001829	153	4	4	3	2	2	4	0	1	1	7	4	3	5	5	2	5	8	0	4	6	3	2	3	2	10	11	8	13	11	9	1	2	2	1	3	2	0.005726	0.006135	0.003378	0.002736	0.003216	0.004664	0	0.001603	0.001248	0.008449	0.005976	0.003199
Otu001830	153	1	0	0	8	9	6	1	0	0	1	1	0	5	5	8	11	2	6	8	3	7	14	17	9	6	2	1	2	3	0	0	1	1	4	5	6	0.001432	0	0	0.010944	0.014473	0.006996	0.00127	0	0	0.001207	0.001494	0
Otu001831	153	0	0	1	0	0	0	0	0	1	0	0	0	0	0	0	0	0	0	1	0	1	0	0	0	27	21	37	20	12	32	0	0	0	0	0	0	0	0	0.001126	0	0	0	0	0	0.001248	0	0	0
Otu001832	153	3	0	0	0	0	0	26	12	12	8	2	6	0	0	0	0	1	0	0	0	0	0	0	0	13	10	13	21	9	11	1	1	4	0	0	0	0.004295	0	0	0	0	0	0.033027	0.019238	0.014982	0.009656	0.002988	0.006399
Otu001833	153	1	1	0	14	8	7	1	2	1	0	0	0	20	19	5	7	3	2	3	3	0	13	6	8	0	0	0	0	0	0	1	1	2	10	10	5	0.001432	0.001534	0	0.019151	0.012865	0.008162	0.00127	0.003206	0.001248	0	0	0
Otu001834	153	1	2	0	1	0	0	0	1	0	0	0	1	3	3	1	0	0	0	0	1	0	25	20	5	15	9	6	26	20	10	1	0	0	1	1	0	0.001432	0.003068	0	0.001368	0	0	0	0.001603	0	0	0	0.001066
Otu001835	153	1	1	7	1	3	8	2	1	9	1	1	6	1	3	6	0	1	4	1	1	8	1	0	9	5	1	22	3	2	14	1	1	22	2	0	4	0.001432	0.001534	0.007881	0.001368	0.004824	0.009328	0.002541	0.001603	0.011236	0.001207	0.001494	0.006399
Otu001836	153	1	0	1	0	0	0	14	8	12	3	0	0	26	28	25	0	0	2	0	0	1	4	2	2	1	0	0	0	0	1	0	0	0	6	8	8	0.001432	0	0.001126	0	0	0	0.017784	0.012825	0.014982	0.003621	0	0
Otu001837	152	1	1	1	1	0	0	7	4	2	1	0	0	0	0	1	5	3	1	5	2	4	0	0	0	39	25	22	9	8	7	0	1	0	2	0	0	0.001432	0.001534	0.001126	0.001368	0	0	0.008892	0.006413	0.002497	0.001207	0	0
Otu001838	152	6	3	4	1	5	16	1	3	13	5	0	11	0	4	13	3	4	1	5	4	5	4	1	7	0	0	0	0	2	0	0	3	8	3	6	11	0.00859	0.004601	0.004504	0.001368	0.008041	0.018656	0.00127	0.004809	0.01623	0.006035	0	0.011731
Otu001839	152	0	3	0	2	1	2	1	2	0	1	0	0	3	4	4	13	3	4	4	1	0	9	6	3	25	24	9	4	11	9	0	0	2	1	0	1	0	0.004601	0	0.002736	0.001608	0.002332	0.00127	0.003206	0	0.001207	0	0
Otu001840	152	10	6	3	2	3	1	1	3	1	0	1	1	10	1	3	6	2	1	4	14	0	6	6	11	11	6	12	7	4	3	3	4	3	0	1	2	0.014316	0.009203	0.003378	0.002736	0.004824	0.001166	0.00127	0.004809	0.001248	0	0.001494	0.001066
Otu001841	152	2	2	0	1	4	1	8	5	3	14	14	18	18	9	10	3	2	3	1	4	0	1	3	0	0	6	4	2	0	1	3	4	5	1	0	0	0.002863	0.003068	0	0.001368	0.006432	0.001166	0.010162	0.008016	0.003745	0.016897	0.020917	0.019197
Otu001842	152	8	1	1	0	2	0	10	8	5	4	12	5	11	7	10	4	3	1	4	4	8	6	1	2	0	2	1	1	1	0	10	10	9	0	1	0	0.011453	0.001534	0.001126	0	0.003216	0	0.012703	0.012825	0.006242	0.004828	0.017929	0.005332
Otu001843	151	7	5	3	17	10	9	3	2	1	1	1	3	8	4	3	9	11	4	2	3	0	8	3	1	0	0	0	0	0	0	1	2	0	10	6	14	0.010021	0.007669	0.003378	0.023255	0.016081	0.010494	0.003811	0.003206	0.001248	0.001207	0.001494	0.003199
Otu001844	151	0	3	0	3	0	3	4	1	3	0	1	3	6	5	4	0	3	0	1	0	0	5	2	0	25	16	15	5	4	7	2	0	0	9	16	5	0	0.004601	0	0.004104	0	0.003498	0.005081	0.001603	0.003745	0	0.001494	0.003199
Otu001845	151	4	1	5	4	7	8	1	0	2	5	2	8	4	2	4	8	13	14	1	2	6	5	2	5	1	0	1	0	0	1	1	5	4	6	3	16	0.005726	0.001534	0.005629	0.005472	0.011257	0.009328	0.00127	0	0.002497	0.006035	0.002988	0.008532
Otu001846	151	1	3	9	1	2	15	0	1	5	0	0	7	4	2	11	0	1	15	1	1	9	8	0	16	1	1	9	1	2	8	0	1	11	0	0	5	0.001432	0.004601	0.010133	0.001368	0.003216	0.01749	0	0.001603	0.006242	0	0	0.007465
Otu001847	151	1	0	16	0	2	5	2	1	11	2	1	6	1	0	19	0	2	23	0	3	11	1	5	13	1	0	0	0	0	2	1	5	12	0	0	5	0.001432	0	0.018014	0	0.003216	0.00583	0.002541	0.001603	0.013733	0.002414	0.001494	0.006399
Otu001848	151	10	14	10	0	1	0	5	2	4	8	8	14	0	1	0	1	0	1	13	8	4	5	2	8	3	2	4	4	8	6	2	0	2	0	0	1	0.014316	0.021473	0.011259	0	0.001608	0	0.006351	0.003206	0.004994	0.009656	0.011953	0.014931
Otu001849	150	2	3	0	3	3	2	1	0	2	4	8	4	4	8	3	1	2	0	4	5	2	11	2	8	1	5	6	6	6	11	3	2	0	16	5	7	0.002863	0.004601	0	0.004104	0.004824	0.002332	0.00127	0	0.002497	0.004828	0.011953	0.004266
Otu001850	150	2	0	1	3	1	9	0	0	3	1	0	2	5	1	26	5	5	39	3	2	10	7	1	2	0	0	4	0	0	0	1	0	4	2	5	6	0.002863	0	0.001126	0.004104	0.001608	0.010494	0	0	0.003745	0.001207	0	0.002133
Otu001851	150	2	1	2	0	2	0	5	2	7	3	2	2	6	16	12	13	12	7	8	4	0	5	4	4	0	0	0	1	1	1	8	13	5	1	0	1	0.002863	0.001534	0.002252	0	0.003216	0	0.006351	0.003206	0.008739	0.003621	0.002988	0.002133
Otu001852	150	2	2	6	7	5	54	0	0	1	0	0	4	1	3	6	4	0	10	0	0	2	0	0	4	0	0	3	0	0	0	0	0	2	4	3	27	0.002863	0.003068	0.006755	0.009576	0.008041	0.062963	0	0	0.001248	0	0	0.004266
Otu001853	150	0	0	0	6	20	10	37	33	19	0	0	0	0	0	0	0	1	0	2	1	0	2	0	0	3	1	3	4	3	4	0	0	0	0	1	0	0	0	0	0.008208	0.032162	0.01166	0.047	0.052904	0.023721	0	0	0
Otu001854	150	0	0	0	0	0	0	0	1	0	0	1	1	0	0	0	0	0	0	0	0	0	0	0	0	8	9	17	28	20	64	0	0	1	0	0	0	0	0	0	0	0	0	0	0.001603	0	0	0.001494	0.001066
Otu001855	150	0	3	5	4	2	1	1	0	1	2	1	1	2	1	0	0	1	2	0	2	0	1	1	0	18	11	10	32	26	19	0	0	0	0	3	0	0	0.004601	0.005629	0.005472	0.003216	0.001166	0.00127	0	0.001248	0.002414	0.001494	0.001066
Otu001856	150	13	15	9	0	0	0	0	0	0	0	1	0	0	0	0	0	0	0	2	0	0	0	0	0	12	18	10	34	16	20	0	0	0	0	0	0	0.018611	0.023007	0.010133	0	0	0	0	0	0	0	0.001494	0
Otu001857	150	1	0	0	0	0	1	0	0	0	1	0	0	0	0	0	1	0	0	0	0	0	64	54	27	1	0	0	0	0	0	0	0	0	0	0	0	0.001432	0	0	0	0	0.001166	0	0	0	0.001207	0	0
Otu001858	150	0	1	3	0	1	1	0	0	4	0	0	3	2	1	33	0	2	9	4	2	30	2	1	15	0	0	7	0	2	2	1	4	17	0	0	3	0	0.001534	0.003378	0	0.001608	0.001166	0	0	0.004994	0	0	0.003199
Otu001859	150	2	0	1	9	3	5	11	2	2	5	5	3	0	4	2	1	0	0	3	0	0	1	2	0	0	0	0	0	0	0	7	13	6	23	22	18	0.002863	0	0.001126	0.012312	0.004824	0.00583	0.013973	0.003206	0.002497	0.006035	0.00747	0.003199
Otu001860	149	0	0	3	0	0	0	0	0	2	0	1	6	4	4	20	13	13	21	0	0	1	30	12	18	0	0	0	0	0	0	1	0	0	0	0	0	0	0	0.003378	0	0	0	0	0	0.002497	0	0.001494	0.006399
Otu001861	149	1	0	2	0	0	1	1	1	2	0	0	0	0	0	0	1	1	0	0	0	0	1	0	0	7	6	3	37	45	33	0	0	1	1	1	4	0.001432	0	0.002252	0	0	0.001166	0.00127	0.001603	0.002497	0	0	0
Otu001862	149	9	14	11	0	2	3	2	8	14	12	7	10	2	4	0	0	0	1	1	3	0	4	3	2	5	3	0	5	5	4	3	4	4	2	1	1	0.012884	0.021473	0.012385	0	0.003216	0.003498	0.002541	0.012825	0.017479	0.014483	0.010459	0.010665
Otu001863	148	1	0	0	0	0	0	0	0	0	0	0	0	0	0	0	0	0	0	0	0	0	0	0	0	31	41	28	19	14	12	0	1	0	1	0	0	0.001432	0	0	0	0	0	0	0	0	0	0	0
Otu001864	148	2	1	2	1	6	2	4	0	0	1	0	0	1	2	2	7	7	4	5	6	3	1	2	4	18	14	8	16	11	10	2	2	2	1	1	0	0.002863	0.001534	0.002252	0.001368	0.009649	0.002332	0.005081	0	0	0.001207	0	0
Otu001865	148	2	7	4	10	6	7	2	1	0	5	1	1	2	5	2	7	4	6	5	0	0	7	7	3	11	6	4	7	5	8	3	2	1	3	3	1	0.002863	0.010737	0.004504	0.01368	0.009649	0.008162	0.002541	0.001603	0	0.006035	0.001494	0.001066
Otu001866	148	0	0	0	0	0	0	0	0	0	0	0	0	0	1	0	0	4	5	4	4	2	0	1	0	35	39	24	10	8	7	0	0	0	0	1	3	0	0	0	0	0	0	0	0	0	0	0	0
Otu001867	148	6	10	0	2	6	1	10	9	0	4	2	2	10	10	0	4	2	1	12	8	2	3	7	0	2	3	0	7	4	0	8	6	3	1	2	1	0.00859	0.015338	0	0.002736	0.009649	0.001166	0.012703	0.014428	0	0.004828	0.002988	0.002133
Otu001868	148	0	0	4	2	2	16	0	0	0	1	0	9	5	3	30	2	2	10	2	1	7	7	4	16	0	0	6	0	0	4	1	0	4	2	1	7	0	0	0.004504	0.002736	0.003216	0.018656	0	0	0	0.001207	0	0.009598
Otu001869	148	1	1	7	0	0	3	0	0	2	0	0	6	0	1	1	3	0	5	5	0	7	0	0	5	14	2	43	6	4	27	1	0	3	1	0	0	0.001432	0.001534	0.007881	0	0	0.003498	0	0	0.002497	0	0	0.006399
Otu001870	147	0	2	5	1	6	7	0	2	10	2	0	7	6	4	12	5	4	18	7	0	10	5	6	5	2	1	2	0	1	1	1	2	6	2	0	5	0	0.003068	0.005629	0.001368	0.009649	0.008162	0	0.003206	0.012485	0.002414	0	0.007465
Otu001871	147	0	0	0	0	0	0	34	9	81	0	0	0	1	0	2	0	0	0	0	0	1	0	0	0	1	1	14	0	0	3	0	0	0	0	0	0	0	0	0	0	0	0	0.043189	0.014428	0.101127	0	0	0
Otu001872	147	0	0	0	0	1	0	0	0	0	0	0	0	0	0	0	7	17	103	0	0	0	0	0	0	0	0	0	0	0	0	0	0	0	1	1	17	0	0	0	0	0.001608	0	0	0	0	0	0	0
Otu001873	147	3	1	1	6	2	3	3	3	0	3	1	0	7	7	8	11	4	0	9	2	0	17	9	3	0	5	1	0	1	0	5	2	2	13	7	8	0.004295	0.001534	0.001126	0.008208	0.003216	0.003498	0.003811	0.004809	0	0.003621	0.001494	0
Otu001874	147	4	2	2	0	1	0	9	11	4	12	6	4	6	5	10	7	8	5	8	2	0	13	3	2	4	3	0	3	0	4	3	2	1	1	1	1	0.005726	0.003068	0.002252	0	0.001608	0	0.011432	0.017635	0.004994	0.014483	0.008965	0.004266
Otu001875	147	2	4	28	0	0	0	19	4	36	2	2	41	0	0	1	0	0	3	0	0	0	0	0	4	0	0	0	0	0	0	0	1	0	0	0	0	0.002863	0.006135	0.031525	0	0	0	0.024135	0.006413	0.044946	0.002414	0.002988	0.043726
Otu001876	146	6	12	2	0	0	0	0	1	5	1	1	7	0	0	0	7	3	2	12	12	6	26	8	7	8	6	1	3	1	0	2	4	1	0	0	2	0.00859	0.018405	0.002252	0	0	0	0	0.001603	0.006242	0.001207	0.001494	0.007465
Otu001877	146	0	1	3	6	13	10	1	1	2	0	0	3	10	6	4	10	10	5	0	0	0	7	3	0	1	0	0	0	3	0	4	0	1	19	8	15	0	0.001534	0.003378	0.008208	0.020905	0.01166	0.00127	0.001603	0.002497	0	0	0.003199
Otu001878	146	5	4	0	11	11	5	1	3	0	2	2	1	8	11	1	5	8	2	7	3	0	4	5	2	0	2	1	7	4	1	3	0	0	13	8	6	0.007158	0.006135	0	0.015047	0.017689	0.00583	0.00127	0.004809	0	0.002414	0.002988	0.001066
Otu001879	146	0	0	4	0	0	2	1	0	0	0	1	0	0	0	2	2	1	18	0	0	8	0	1	0	7	6	27	3	5	52	0	0	1	0	0	5	0	0	0.004504	0	0	0.002332	0.00127	0	0	0	0.001494	0
Otu001880	146	4	2	0	2	4	0	0	1	0	0	1	2	8	3	3	12	7	3	12	7	8	28	14	11	3	2	1	1	3	0	0	0	0	3	0	1	0.005726	0.003068	0	0.002736	0.006432	0	0	0.001603	0	0	0.001494	0.002133
Otu001881	145	6	6	8	3	5	5	6	4	4	7	6	4	11	6	6	8	1	4	2	1	2	5	3	9	1	0	1	3	4	2	3	1	3	1	1	3	0.00859	0.009203	0.009007	0.004104	0.008041	0.00583	0.007622	0.006413	0.004994	0.008449	0.008965	0.004266
Otu001882	145	1	0	0	9	6	3	0	0	0	1	0	0	3	1	0	9	7	6	2	1	2	17	13	5	4	1	1	0	1	0	0	1	0	18	16	17	0.001432	0	0	0.012312	0.009649	0.003498	0	0	0	0.001207	0	0
Otu001883	145	0	0	0	0	0	0	0	0	0	0	0	0	77	58	0	1	0	0	0	0	0	0	0	0	0	2	0	1	4	0	0	0	0	1	1	0	0	0	0	0	0	0	0	0	0	0	0	0
Otu001884	145	1	0	2	1	0	4	5	4	4	0	0	1	1	1	0	1	1	3	1	3	5	0	2	3	0	0	0	0	0	0	0	2	1	11	25	63	0.001432	0	0.002252	0.001368	0	0.004664	0.006351	0.006413	0.004994	0	0	0.001066
Otu001885	145	3	1	19	0	0	3	0	0	10	0	0	1	0	0	5	1	1	2	3	2	16	9	3	32	2	0	8	1	0	6	0	1	14	0	1	1	0.004295	0.001534	0.021392	0	0	0.003498	0	0	0.012485	0	0	0.001066
Otu001886	145	1	4	10	0	0	4	3	0	3	0	0	0	1	2	12	0	1	15	6	1	32	4	3	17	1	1	9	0	1	9	0	1	4	0	0	0	0.001432	0.006135	0.011259	0	0	0.004664	0.003811	0	0.003745	0	0	0
Otu001887	145	0	0	0	0	1	0	0	0	0	0	0	0	48	46	32	0	1	0	1	0	0	3	1	9	0	0	0	1	0	0	0	0	0	0	1	1	0	0	0	0	0.001608	0	0	0	0	0	0	0
Otu001888	145	3	6	2	12	6	5	5	1	1	18	10	6	5	2	0	0	0	0	2	1	0	10	7	3	1	0	1	2	1	2	5	3	1	12	7	5	0.004295	0.009203	0.002252	0.016415	0.009649	0.00583	0.006351	0.001603	0.001248	0.021725	0.014941	0.006399
Otu001889	145	0	0	0	3	0	0	0	1	1	0	1	1	6	7	2	3	10	3	24	14	6	26	13	10	3	1	1	0	0	0	0	1	0	4	3	1	0	0	0	0.004104	0	0	0	0.001603	0.001248	0	0.001494	0.001066
Otu001890	144	24	29	34	0	0	0	0	1	0	6	1	6	10	3	7	0	0	1	2	1	1	6	6	5	0	0	0	0	0	0	0	0	0	0	0	1	0.034358	0.04448	0.03828	0	0	0	0	0.001603	0	0.007242	0.001494	0.006399
Otu001891	144	5	2	1	6	6	5	1	1	0	3	1	0	2	2	2	4	5	4	9	3	2	25	14	18	7	5	1	1	4	2	2	1	0	0	0	0	0.007158	0.003068	0.001126	0.008208	0.009649	0.00583	0.00127	0.001603	0	0.003621	0.001494	0
Otu001892	144	0	2	1	12	11	12	2	1	1	4	5	5	1	3	1	7	3	6	1	1	2	12	5	5	4	7	1	2	4	0	1	0	0	7	8	7	0	0.003068	0.001126	0.016415	0.017689	0.013992	0.002541	0.001603	0.001248	0.004828	0.00747	0.005332
Otu001893	144	0	1	0	0	0	0	2	0	0	1	1	0	0	1	1	0	1	1	4	1	3	51	45	28	0	0	0	0	0	0	0	0	0	1	2	0	0	0.001534	0	0	0	0	0.002541	0	0	0.001207	0.001494	0
Otu001894	143	3	3	1	6	4	4	6	1	7	1	1	2	5	5	3	3	3	2	4	8	2	8	0	2	9	3	6	11	5	5	1	2	2	3	5	7	0.004295	0.004601	0.001126	0.008208	0.006432	0.004664	0.007622	0.001603	0.008739	0.001207	0.001494	0.002133
Otu001895	143	0	0	0	3	1	2	0	0	0	0	3	1	0	0	0	2	0	0	2	0	0	1	1	0	22	33	13	9	18	19	2	3	0	3	4	1	0	0	0	0.004104	0.001608	0.002332	0	0	0	0	0.004482	0.001066
Otu001896	143	1	2	1	25	23	13	2	4	5	4	1	3	2	0	2	6	1	0	4	3	2	4	4	3	6	8	5	2	1	1	0	1	0	1	3	0	0.001432	0.003068	0.001126	0.034199	0.036986	0.015158	0.002541	0.006413	0.006242	0.004828	0.001494	0.003199
Otu001897	143	2	2	2	1	1	1	6	3	4	2	2	0	1	1	1	4	1	2	7	5	1	8	5	2	19	15	7	16	10	10	1	1	0	0	0	0	0.002863	0.003068	0.002252	0.001368	0.001608	0.001166	0.007622	0.004809	0.004994	0.002414	0.002988	0
Otu001898	143	0	0	1	0	0	9	8	4	9	0	0	2	0	1	1	0	1	3	2	1	7	0	1	8	0	1	5	2	0	5	3	12	39	3	1	14	0	0	0.001126	0	0	0.010494	0.010162	0.006413	0.011236	0	0	0.002133
Otu001899	143	2	2	0	0	1	0	0	4	1	1	1	1	1	4	0	4	2	0	3	3	1	5	1	0	12	12	15	16	28	14	1	0	7	0	1	0	0.002863	0.003068	0	0	0.001608	0	0	0.006413	0.001248	0.001207	0.001494	0.001066
Otu001900	143	5	5	6	3	3	0	5	2	3	3	0	4	3	6	4	3	4	2	5	2	1	1	4	1	10	5	6	6	6	2	10	16	6	0	1	0	0.007158	0.007669	0.006755	0.004104	0.004824	0	0.006351	0.003206	0.003745	0.003621	0	0.004266
Otu001901	143	1	0	4	4	1	9	0	0	4	0	0	2	4	1	15	5	1	15	2	0	19	1	3	9	0	2	3	0	2	12	0	1	4	2	6	11	0.001432	0	0.004504	0.005472	0.001608	0.010494	0	0	0.004994	0	0	0.002133
Otu001902	142	4	8	8	10	9	13	2	2	0	0	1	0	5	6	1	2	5	0	9	8	3	6	4	5	7	1	3	3	3	5	2	1	1	3	2	0	0.005726	0.01227	0.009007	0.01368	0.014473	0.015158	0.002541	0.003206	0	0	0.001494	0
Otu001903	142	5	4	5	2	3	2	2	1	6	2	2	2	1	3	5	12	6	6	7	9	0	9	4	3	9	5	7	6	7	0	1	1	0	1	2	2	0.007158	0.006135	0.005629	0.002736	0.004824	0.002332	0.002541	0.001603	0.007491	0.002414	0.002988	0.002133
Otu001904	142	1	1	3	9	4	2	1	2	1	11	3	8	2	5	0	2	5	2	6	4	5	8	0	2	9	4	5	6	4	3	4	4	5	8	2	1	0.001432	0.001534	0.003378	0.012312	0.006432	0.002332	0.00127	0.003206	0.001248	0.013277	0.004482	0.008532
Otu001905	142	2	2	1	9	4	15	2	2	1	1	0	1	4	7	4	11	6	4	3	2	1	6	12	9	3	3	3	3	3	1	2	0	1	4	5	5	0.002863	0.003068	0.001126	0.012312	0.006432	0.01749	0.002541	0.003206	0.001248	0.001207	0	0.001066
Otu001906	142	0	0	0	0	0	3	0	0	0	0	0	1	0	0	2	0	0	0	0	0	1	0	0	0	0	0	8	16	17	91	0	0	1	0	0	2	0	0	0	0	0	0.003498	0	0	0	0	0	0.001066
Otu001907	142	2	2	9	1	0	1	2	1	3	2	2	6	1	2	6	1	2	1	2	0	3	2	2	3	8	2	5	7	2	19	14	8	18	2	0	1	0.002863	0.003068	0.010133	0.001368	0	0.001166	0.002541	0.001603	0.003745	0.002414	0.002988	0.006399
Otu001908	142	0	4	0	2	0	0	4	2	3	31	12	18	2	1	5	1	0	0	1	0	0	2	0	1	5	4	5	1	1	1	2	5	2	11	7	9	0	0.006135	0	0.002736	0	0	0.005081	0.003206	0.003745	0.037416	0.017929	0.019197
Otu001909	142	3	8	5	3	3	0	2	0	1	1	1	6	7	9	5	7	6	0	17	3	1	11	4	2	8	4	3	4	2	1	1	2	6	3	0	3	0.004295	0.01227	0.005629	0.004104	0.004824	0	0.002541	0	0.001248	0.001207	0.001494	0.006399
Otu001910	142	0	1	0	0	0	0	4	1	0	3	0	0	0	1	1	14	7	4	8	6	2	0	1	0	2	2	0	5	1	1	0	0	0	33	28	17	0	0.001534	0	0	0	0	0.005081	0.001603	0	0.003621	0	0
Otu001911	142	0	0	0	0	0	0	0	7	37	0	0	0	7	9	5	1	1	0	35	22	16	0	1	0	0	0	0	0	0	0	0	0	0	0	1	0	0	0	0	0	0	0	0	0.011222	0.046194	0	0	0
Otu001912	141	0	0	0	1	0	1	67	40	24	0	0	0	0	0	0	0	1	1	2	2	0	0	0	0	1	0	0	0	0	0	0	0	0	0	1	0	0	0	0	0.001368	0	0.001166	0.085107	0.064126	0.029964	0	0	0
Otu001913	141	0	3	7	0	0	8	1	0	4	3	1	19	0	0	5	0	0	2	0	0	1	1	1	2	5	4	22	2	3	13	0	10	11	3	6	4	0	0.004601	0.007881	0	0	0.009328	0.00127	0	0.004994	0.003621	0.001494	0.020263
Otu001914	141	0	0	6	0	0	1	0	1	0	0	1	0	1	2	7	4	3	61	1	1	13	0	2	31	0	0	1	0	1	0	0	0	0	0	2	2	0	0	0.006755	0	0	0.001166	0	0.001603	0	0	0.001494	0
Otu001915	141	0	0	2	2	0	0	1	3	2	2	0	0	0	0	0	6	6	4	3	2	3	2	0	2	13	13	6	17	21	20	0	0	0	3	4	4	0	0	0.002252	0.002736	0	0	0.00127	0.004809	0.002497	0.002414	0	0
Otu001916	141	1	3	1	2	1	1	7	5	11	6	4	3	3	1	0	12	9	8	5	9	9	9	6	8	0	0	0	0	1	0	3	0	1	3	5	4	0.001432	0.004601	0.001126	0.002736	0.001608	0.001166	0.008892	0.008016	0.013733	0.007242	0.005976	0.003199
Otu001917	141	3	12	1	8	13	1	2	3	1	1	5	0	5	15	0	2	6	1	3	0	0	2	3	0	3	2	0	6	5	0	2	5	2	13	15	1	0.004295	0.018405	0.001126	0.010944	0.020905	0.001166	0.002541	0.004809	0.001248	0.001207	0.00747	0
Otu001918	141	3	4	2	4	2	5	2	1	0	0	2	1	9	4	1	9	10	1	22	5	5	13	5	6	4	0	0	3	3	0	2	9	0	0	1	3	0.004295	0.006135	0.002252	0.005472	0.003216	0.00583	0.002541	0.001603	0	0	0.002988	0.001066
Otu001919	140	0	0	0	0	0	1	0	0	0	0	0	0	1	0	0	0	0	0	1	0	0	0	1	0	33	22	32	9	16	22	0	0	1	0	1	0	0	0	0	0	0	0.001166	0	0	0	0	0	0
Otu001920	140	2	0	12	0	2	10	2	0	11	7	5	23	0	3	3	5	0	6	0	2	1	4	5	9	0	0	0	3	1	7	2	0	10	2	1	2	0.002863	0	0.013511	0	0.003216	0.01166	0.002541	0	0.013733	0.008449	0.00747	0.024529
Otu001921	140	0	1	0	0	0	0	30	36	57	0	0	0	0	0	0	0	0	0	0	0	0	0	1	0	2	2	4	2	2	2	0	0	0	1	0	0	0	0.001534	0	0	0	0	0.038108	0.057714	0.071164	0	0	0
Otu001922	140	0	0	1	0	0	0	0	0	0	0	0	0	0	0	0	0	0	0	1	1	1	0	0	0	13	11	46	4	5	57	0	0	0	0	0	0	0	0	0.001126	0	0	0	0	0	0	0	0	0
Otu001923	140	12	12	4	14	12	12	2	3	0	6	3	2	5	3	2	2	2	2	1	2	1	15	3	5	0	0	0	0	0	0	3	5	2	1	1	3	0.017179	0.018405	0.004504	0.019151	0.019297	0.013992	0.002541	0.004809	0	0.007242	0.004482	0.002133
Otu001924	140	3	2	11	10	10	16	2	2	17	0	3	2	0	0	1	5	1	2	7	4	1	5	0	1	0	0	0	0	1	0	1	2	2	7	12	10	0.004295	0.003068	0.012385	0.01368	0.016081	0.018656	0.002541	0.003206	0.021224	0	0.004482	0.002133
Otu001925	140	3	1	0	7	7	3	0	1	0	4	6	4	25	24	6	0	0	0	0	0	0	0	0	0	0	0	0	0	0	0	0	0	2	16	14	17	0.004295	0.001534	0	0.009576	0.011257	0.003498	0	0.001603	0	0.004828	0.008965	0.004266
Otu001926	139	0	0	0	26	11	14	1	1	1	2	2	1	3	5	0	3	3	1	3	1	4	3	3	3	6	1	0	1	1	0	2	0	5	14	10	8	0	0	0	0.035567	0.017689	0.016324	0.00127	0.001603	0.001248	0.002414	0.002988	0.001066
Otu001927	139	2	5	18	0	0	4	0	0	2	0	0	3	0	1	1	0	3	4	0	1	18	1	6	12	3	5	16	2	1	9	0	4	13	0	0	5	0.002863	0.007669	0.020266	0	0	0.004664	0	0	0.002497	0	0	0.003199
Otu001928	139	5	2	1	9	4	9	0	0	0	1	3	0	6	11	4	14	7	10	6	8	4	5	5	7	0	2	2	1	1	0	1	2	0	5	2	2	0.007158	0.003068	0.001126	0.012312	0.006432	0.010494	0	0	0	0.001207	0.004482	0
Otu001929	139	0	9	1	0	0	0	2	1	0	0	0	1	1	1	0	0	0	0	2	2	0	0	0	0	7	17	16	13	20	45	0	0	1	0	0	0	0	0.013804	0.001126	0	0	0	0.002541	0.001603	0	0	0	0.001066
Otu001930	139	0	0	0	0	0	0	0	18	121	0	0	0	0	0	0	0	0	0	0	0	0	0	0	0	0	0	0	0	0	0	0	0	0	0	0	0	0	0	0	0	0	0	0	0.028857	0.151067	0	0	0
Otu001931	139	0	0	0	0	0	0	0	11	38	0	0	0	26	26	21	2	1	1	6	5	0	0	1	0	0	1	0	0	0	0	0	0	0	0	0	0	0	0	0	0	0	0	0	0.017635	0.047442	0	0	0
Otu001932	139	2	0	16	0	0	4	0	0	8	0	1	0	6	5	24	1	2	12	3	7	24	0	3	12	0	0	1	0	0	0	0	1	6	0	0	1	0.002863	0	0.018014	0	0	0.004664	0	0	0.009988	0	0.001494	0
Otu001933	139	0	1	0	0	1	0	12	7	2	1	0	1	3	4	5	4	5	3	5	1	1	30	25	16	0	1	0	0	1	0	0	0	1	4	4	1	0	0.001534	0	0	0.001608	0	0.015243	0.011222	0.002497	0.001207	0	0.001066
Otu001934	138	4	8	5	3	1	2	1	1	4	1	0	4	8	6	1	11	9	4	6	2	2	5	9	2	1	1	1	1	1	3	7	5	3	5	7	4	0.005726	0.01227	0.005629	0.004104	0.001608	0.002332	0.00127	0.001603	0.004994	0.001207	0	0.004266
Otu001935	138	0	2	0	0	0	0	1	1	0	3	0	1	7	5	2	1	2	3	4	1	1	4	5	4	16	15	9	11	13	4	4	13	4	0	2	0	0	0.003068	0	0	0	0	0.00127	0.001603	0	0.003621	0	0.001066
Otu001936	138	1	3	0	0	0	0	0	1	0	0	0	0	0	1	0	1	0	0	0	1	0	1	0	0	49	28	17	9	12	13	0	0	0	0	1	0	0.001432	0.004601	0	0	0	0	0	0.001603	0	0	0	0
Otu001937	138	0	0	0	0	0	1	0	0	0	0	0	7	1	0	0	0	0	0	0	0	1	0	1	0	7	5	29	9	17	60	0	0	0	0	0	0	0	0	0	0	0	0.001166	0	0	0	0	0	0.007465
Otu001938	138	0	0	0	0	0	0	0	0	0	0	0	0	0	0	0	0	0	0	0	0	0	0	0	0	19	16	40	18	13	32	0	0	0	0	0	0	0	0	0	0	0	0	0	0	0	0	0	0
Otu001939	138	5	2	4	5	3	5	3	3	3	9	6	3	4	2	5	3	1	1	2	1	0	2	4	3	3	0	0	0	0	0	13	3	13	7	9	11	0.007158	0.003068	0.004504	0.00684	0.004824	0.00583	0.003811	0.004809	0.003745	0.010863	0.008965	0.003199
Otu001940	137	2	0	0	0	1	0	0	0	0	1	2	1	9	17	12	0	0	0	0	0	0	37	28	22	0	0	0	0	0	0	1	1	1	0	1	1	0.002863	0	0	0	0.001608	0	0	0	0	0.001207	0.002988	0.001066
Otu001941	137	5	3	0	2	3	2	31	23	12	1	1	4	1	0	0	5	3	3	4	3	1	2	1	0	3	3	1	0	0	2	3	0	0	2	2	11	0.007158	0.004601	0	0.002736	0.004824	0.002332	0.039378	0.036873	0.014982	0.001207	0.001494	0.004266
Otu001942	137	0	0	0	0	0	1	0	0	0	1	0	0	0	0	0	24	22	78	1	1	5	1	0	2	0	0	0	0	0	1	0	0	0	0	0	0	0	0	0	0	0	0.001166	0	0	0	0.001207	0	0
Otu001943	137	5	3	2	9	7	6	4	0	2	8	4	5	3	2	0	4	13	0	6	4	0	10	9	5	0	0	1	0	0	0	2	4	4	3	3	9	0.007158	0.004601	0.002252	0.012312	0.011257	0.006996	0.005081	0	0.002497	0.009656	0.005976	0.005332
Otu001944	137	0	1	0	1	0	0	43	31	11	1	2	0	0	3	0	12	3	6	3	2	3	2	0	1	0	0	0	0	0	0	0	0	0	6	3	3	0	0.001534	0	0.001368	0	0	0.054621	0.049698	0.013733	0.001207	0.002988	0
Otu001945	137	1	0	7	0	1	12	0	0	0	1	1	0	2	2	5	1	0	9	4	6	30	3	2	18	1	1	11	2	0	8	0	2	5	0	1	1	0.001432	0	0.007881	0	0.001608	0.013992	0	0	0	0.001207	0.001494	0
Otu001946	137	0	1	3	0	1	0	0	1	1	0	0	1	2	2	4	4	5	29	2	3	29	4	5	29	0	1	6	1	0	2	0	0	1	0	0	0	0	0.001534	0.003378	0	0.001608	0	0	0.001603	0.001248	0	0	0.001066
Otu001947	136	1	0	1	0	5	11	0	2	1	0	0	1	9	9	51	1	1	13	1	0	10	2	0	5	1	1	0	0	0	0	0	1	2	0	0	7	0.001432	0	0.001126	0	0.008041	0.012826	0	0.003206	0.001248	0	0	0.001066
Otu001948	136	0	0	0	1	0	0	0	0	0	0	0	1	0	0	0	1	0	0	0	2	0	0	0	0	32	29	19	17	25	9	0	0	0	0	0	0	0	0	0	0.001368	0	0	0	0	0	0	0	0.001066
Otu001949	136	1	0	1	0	0	0	1	17	92	1	0	0	0	0	0	0	0	1	0	0	0	0	0	0	2	0	1	7	4	4	0	2	2	0	0	0	0.001432	0	0.001126	0	0	0	0.00127	0.027254	0.114861	0.001207	0	0
Otu001950	136	0	0	1	2	0	0	0	1	0	0	0	0	0	0	0	0	0	0	0	1	0	0	0	0	46	42	17	5	10	10	1	0	0	0	0	0	0	0	0.001126	0.002736	0	0	0	0.001603	0	0	0	0
Otu001951	136	0	0	0	0	0	0	0	0	0	0	0	0	0	0	1	0	0	1	0	0	1	40	15	78	0	0	0	0	0	0	0	0	0	0	0	0	0	0	0	0	0	0	0	0	0	0	0	0
Otu001952	136	0	0	0	1	1	0	1	0	0	3	0	2	0	0	0	0	0	0	0	0	0	0	3	1	27	21	13	15	27	15	0	0	0	2	1	3	0	0	0	0.001368	0.001608	0	0.00127	0	0	0.003621	0	0.002133
Otu001953	135	3	1	0	2	3	6	14	11	4	8	6	6	4	2	4	10	7	3	0	1	0	0	0	0	0	0	0	1	0	0	9	8	10	4	3	5	0.004295	0.001534	0	0.002736	0.004824	0.006996	0.017784	0.017635	0.004994	0.009656	0.008965	0.006399
Otu001954	135	0	2	8	4	9	21	2	0	3	0	1	2	2	0	4	5	8	24	0	0	0	0	0	1	0	0	0	0	0	0	1	1	9	8	3	17	0	0.003068	0.009007	0.005472	0.014473	0.024486	0.002541	0	0.003745	0	0.001494	0.002133
Otu001955	135	2	0	0	5	1	4	0	0	0	2	1	0	1	6	2	4	2	5	4	2	0	5	4	4	11	14	3	12	14	9	0	0	0	8	3	7	0.002863	0	0	0.00684	0.001608	0.004664	0	0	0	0.002414	0.001494	0
Otu001956	135	0	0	3	2	3	3	3	1	2	4	0	6	10	17	7	16	9	10	4	0	1	7	2	1	0	0	0	0	0	1	2	1	4	3	5	8	0	0	0.003378	0.002736	0.004824	0.003498	0.003811	0.001603	0.002497	0.004828	0	0.006399
Otu001957	135	7	7	4	9	8	9	0	0	0	7	2	6	8	8	4	5	6	1	5	0	1	7	5	8	1	0	0	0	0	0	3	3	4	2	3	2	0.010021	0.010737	0.004504	0.012312	0.012865	0.010494	0	0	0	0.008449	0.002988	0.006399
Otu001958	135	3	3	0	0	0	0	1	1	0	5	6	1	3	1	0	36	37	4	0	0	0	4	2	0	8	10	0	2	1	0	7	0	0	0	0	0	0.004295	0.004601	0	0	0	0	0.00127	0.001603	0	0.006035	0.008965	0.001066
Otu001959	134	3	2	0	15	9	17	0	0	0	1	0	0	8	9	9	5	4	3	7	2	5	10	5	13	0	0	3	0	0	2	1	0	0	0	0	1	0.004295	0.003068	0	0.020519	0.014473	0.019822	0	0	0	0.001207	0	0
Otu001960	134	0	1	0	0	3	0	0	0	0	0	0	1	0	0	0	0	0	0	0	1	0	0	1	1	31	18	12	17	17	28	0	0	0	3	0	0	0	0.001534	0	0	0.004824	0	0	0	0	0	0	0.001066
Otu001961	134	1	0	0	0	0	0	1	1	0	1	1	0	13	6	13	1	4	0	14	14	9	30	10	13	2	0	0	0	0	0	0	0	0	0	0	0	0.001432	0	0	0	0	0	0.00127	0.001603	0	0.001207	0.001494	0
Otu001962	134	0	0	0	0	0	0	1	0	0	0	0	0	11	3	9	3	0	1	34	22	32	9	3	6	0	0	0	0	0	0	0	0	0	0	0	0	0	0	0	0	0	0	0.00127	0	0	0	0	0
Otu001963	133	0	0	1	1	0	17	1	0	1	0	0	1	2	1	29	7	4	22	1	0	11	2	3	18	0	0	1	0	0	0	0	1	5	2	1	1	0	0	0.001126	0.001368	0	0.019822	0.00127	0	0.001248	0	0	0.001066
Otu001964	133	2	6	1	7	20	11	3	1	0	0	2	4	8	2	5	4	1	1	4	3	1	5	3	3	6	0	3	1	1	1	1	1	6	8	7	1	0.002863	0.009203	0.001126	0.009576	0.032162	0.012826	0.003811	0.001603	0	0	0.002988	0.004266
Otu001965	133	0	1	3	0	1	13	3	0	8	1	1	5	0	0	13	0	3	6	1	7	14	4	1	9	0	1	5	1	0	4	1	2	17	1	0	7	0	0.001534	0.003378	0	0.001608	0.015158	0.003811	0	0.009988	0.001207	0.001494	0.005332
Otu001966	133	0	1	7	4	3	8	0	1	4	0	0	0	3	1	12	3	2	15	1	2	10	3	4	15	3	1	7	3	2	13	0	0	1	0	1	3	0	0.001534	0.007881	0.005472	0.004824	0.009328	0	0.001603	0.004994	0	0	0
Otu001967	133	0	0	1	0	0	0	0	0	0	0	0	0	0	0	0	0	0	0	0	0	1	0	0	0	11	25	73	3	3	15	0	0	1	0	0	0	0	0	0.001126	0	0	0	0	0	0	0	0	0
Otu001968	133	0	0	1	0	0	1	0	0	0	0	1	0	0	0	0	0	0	0	0	0	0	0	0	0	5	12	22	15	26	48	0	2	0	0	0	0	0	0	0.001126	0	0	0.001166	0	0	0	0	0.001494	0
Otu001969	133	1	0	7	1	3	6	0	1	0	0	0	3	2	1	4	1	1	5	1	3	29	1	3	31	0	4	10	1	0	3	0	2	3	1	1	4	0.001432	0	0.007881	0.001368	0.004824	0.006996	0	0.001603	0	0	0	0.003199
Otu001970	133	0	0	4	0	0	2	0	0	3	0	1	4	0	2	3	1	1	6	0	3	46	6	2	37	0	0	6	0	0	2	0	0	4	0	0	0	0	0	0.004504	0	0	0.002332	0	0	0.003745	0	0.001494	0.004266
Otu001971	133	1	2	0	4	3	1	0	2	2	1	0	1	2	2	2	13	3	1	3	6	4	3	8	9	11	9	10	6	6	5	1	0	3	3	1	5	0.001432	0.003068	0	0.005472	0.004824	0.001166	0	0.003206	0.002497	0.001207	0	0.001066
Otu001972	133	9	4	85	0	0	0	0	2	2	1	0	5	3	1	6	1	1	3	0	0	1	0	0	1	0	0	0	0	0	1	0	0	7	0	0	0	0.012884	0.006135	0.0957	0	0	0	0	0.003206	0.002497	0.001207	0	0.005332
Otu001973	132	4	2	3	4	5	3	3	1	1	5	3	4	3	1	2	8	2	0	0	3	0	6	7	4	3	0	1	3	4	1	1	0	2	12	11	20	0.005726	0.003068	0.003378	0.005472	0.008041	0.003498	0.003811	0.001603	0.001248	0.006035	0.004482	0.004266
Otu001974	132	7	4	3	12	4	12	6	0	1	9	4	6	4	1	1	1	0	2	5	1	2	3	3	0	6	0	1	9	6	2	4	3	0	6	4	0	0.010021	0.006135	0.003378	0.016415	0.006432	0.013992	0.007622	0	0.001248	0.010863	0.005976	0.006399
Otu001975	132	3	3	5	5	6	18	4	2	3	3	2	11	2	8	7	1	1	0	0	2	1	0	6	4	3	1	1	1	1	1	3	0	2	9	3	10	0.004295	0.004601	0.005629	0.00684	0.009649	0.020988	0.005081	0.003206	0.003745	0.003621	0.002988	0.011731
Otu001976	132	3	4	5	0	1	1	7	3	1	0	0	3	4	1	4	3	0	1	12	9	2	33	22	7	0	0	0	0	0	0	2	1	2	0	1	0	0.004295	0.006135	0.005629	0	0.001608	0.001166	0.008892	0.004809	0.001248	0	0	0.003199
Otu001977	132	1	1	4	0	3	21	0	1	0	0	0	2	0	1	0	1	3	11	0	1	3	1	0	4	2	0	5	0	0	6	0	0	0	3	5	53	0.001432	0.001534	0.004504	0	0.004824	0.024486	0	0.001603	0	0	0	0.002133
Otu001978	132	0	0	2	3	0	14	0	1	1	0	1	2	2	2	10	5	1	17	1	0	0	4	0	14	4	2	17	1	3	14	0	1	0	1	0	9	0	0	0.002252	0.004104	0	0.016324	0	0.001603	0.001248	0	0.001494	0.002133
Otu001979	132	0	0	1	0	1	14	0	0	1	1	0	1	1	0	5	6	8	16	3	1	13	1	1	3	1	0	7	1	3	18	0	1	0	3	1	20	0	0	0.001126	0	0.001608	0.016324	0	0	0.001248	0.001207	0	0.001066
Otu001980	132	6	5	6	8	4	6	3	0	1	3	1	2	5	4	2	9	12	5	6	6	4	2	7	3	2	0	0	1	2	2	3	2	2	3	2	3	0.00859	0.007669	0.006755	0.010944	0.006432	0.006996	0.003811	0	0.001248	0.003621	0.001494	0.002133
Otu001981	132	1	2	1	0	0	1	0	1	1	1	0	0	0	2	0	1	0	7	2	1	8	2	0	6	27	15	21	16	5	9	1	0	1	0	0	0	0.001432	0.003068	0.001126	0	0	0.001166	0	0.001603	0.001248	0.001207	0	0
Otu001982	131	1	0	3	0	0	0	10	2	20	0	0	3	0	0	3	0	0	2	7	4	44	1	2	9	0	0	2	0	1	1	1	3	12	0	0	0	0.001432	0	0.003378	0	0	0	0.012703	0.003206	0.02497	0	0	0.003199
Otu001983	131	3	2	2	6	1	14	1	3	2	3	1	2	8	0	8	3	3	7	3	3	2	2	3	4	4	2	2	4	1	0	1	0	2	8	4	17	0.004295	0.003068	0.002252	0.008208	0.001608	0.016324	0.00127	0.004809	0.002497	0.003621	0.001494	0.002133
Otu001984	131	2	1	0	3	3	9	8	2	1	3	3	5	0	2	1	10	7	9	12	5	1	4	2	2	0	3	1	0	0	0	6	5	3	9	5	4	0.002863	0.001534	0	0.004104	0.004824	0.010494	0.010162	0.003206	0.001248	0.003621	0.004482	0.005332
Otu001985	131	0	0	4	0	0	0	0	0	0	0	0	0	0	0	4	0	2	6	7	9	52	9	2	35	0	0	0	1	0	0	0	0	0	0	0	0	0	0	0.004504	0	0	0	0	0	0	0	0	0
Otu001986	130	0	0	0	0	0	0	0	12	114	0	0	0	0	0	0	0	0	0	0	0	0	0	0	0	0	0	2	0	0	1	0	0	0	0	0	1	0	0	0	0	0	0	0	0.019238	0.142327	0	0	0
Otu001987	130	0	1	0	5	5	0	1	0	0	0	0	0	3	2	0	2	1	0	2	2	1	1	3	0	15	30	9	13	9	11	4	0	3	4	2	1	0	0.001534	0	0.00684	0.008041	0	0.00127	0	0	0	0	0
Otu001988	130	6	5	5	0	3	5	2	0	0	2	1	0	3	5	1	10	3	1	7	5	4	10	8	4	6	6	3	4	3	7	3	1	0	3	3	1	0.00859	0.007669	0.005629	0	0.004824	0.00583	0.002541	0	0	0.002414	0.001494	0
Otu001989	130	0	1	10	1	1	9	0	0	8	0	0	5	0	1	2	0	1	5	2	0	0	1	1	13	0	1	7	7	5	14	1	1	3	3	6	21	0	0.001534	0.011259	0.001368	0.001608	0.010494	0	0	0.009988	0	0	0.005332
Otu001990	130	0	0	1	7	1	0	2	1	0	4	2	3	5	4	1	4	7	0	1	0	0	23	16	10	4	4	3	2	3	0	0	2	3	10	3	4	0	0	0.001126	0.009576	0.001608	0	0.002541	0.001603	0	0.004828	0.002988	0.003199
Otu001991	130	4	6	8	3	1	4	1	1	0	1	3	3	0	3	0	1	4	1	4	9	4	6	6	1	8	8	4	7	10	7	3	2	0	3	3	1	0.005726	0.009203	0.009007	0.004104	0.001608	0.004664	0.00127	0.001603	0	0.001207	0.004482	0.003199
Otu001992	130	0	0	0	0	0	0	45	18	59	0	0	0	0	0	0	0	0	1	0	0	1	0	0	0	1	0	0	0	0	0	1	1	1	0	0	2	0	0	0	0	0	0	0.057162	0.028857	0.073661	0	0	0
Otu001993	130	0	0	0	0	0	1	0	0	0	1	0	0	0	0	0	1	0	0	0	0	0	0	0	0	0	0	0	0	0	0	0	0	1	53	28	45	0	0	0	0	0	0.001166	0	0	0	0.001207	0	0
Otu001994	130	0	0	0	0	0	0	0	2	3	0	0	0	2	1	3	0	0	0	0	2	7	0	0	6	8	7	36	4	7	38	1	0	3	0	0	0	0	0	0	0	0	0	0	0.003206	0.003745	0	0	0
Otu001995	130	2	4	0	5	0	1	0	2	1	2	1	4	6	6	6	7	3	4	2	3	1	8	4	0	8	12	12	7	7	4	0	2	0	3	2	1	0.002863	0.006135	0	0.00684	0	0.001166	0	0.003206	0.001248	0.002414	0.001494	0.004266
Otu001996	129	0	0	1	0	0	1	4	1	7	1	1	12	0	0	1	0	1	0	1	0	0	0	0	0	0	3	2	1	1	42	1	8	40	0	0	0	0	0	0.001126	0	0	0.001166	0.005081	0.001603	0.008739	0.001207	0.001494	0.012798
Otu001997	129	0	0	13	0	3	17	0	0	4	0	1	7	0	2	4	1	0	8	1	1	13	0	0	11	0	0	11	1	0	5	2	2	6	3	1	12	0	0	0.014637	0	0.004824	0.019822	0	0	0.004994	0	0.001494	0.007465
Otu001998	129	1	3	2	1	1	0	2	1	0	1	0	1	2	1	0	2	2	2	13	3	2	11	1	4	22	6	4	17	18	3	0	2	0	0	0	1	0.001432	0.004601	0.002252	0.001368	0.001608	0	0.002541	0.001603	0	0.001207	0	0.001066
Otu001999	129	0	4	13	0	1	1	5	2	1	5	6	6	8	3	4	0	2	7	3	4	7	3	1	6	0	0	0	0	0	0	9	8	18	2	0	0	0	0.006135	0.014637	0	0.001608	0.001166	0.006351	0.003206	0.001248	0.006035	0.008965	0.006399
[truncated: 12,819 more rows]
[truncated: 31 more columns]
