# Supplementary material for: Effects of Tilletia foetida on Microbial Communities in the Rhizosphere Soil of Wheat Seeds Coated with Different Concentrations of Jianzhuang
Source: Microb Ecol. 2021 Feb 1;82(3):736–45. doi: 10.1007/s00248-021-01696-w (PMC8463399; doi:10.1007/s00248-021-01696-w)
Supplement: Supplementary file 5 — OTUs of fungal communities of twelve samples with three replications (XLSX 691 kb) [file 248_2021_1696_MOESM4_ESM.xlsx]

## Sheet: Supplementary Table 1
OTU	Total_tags	TJZ1-5-1_tags	TJZ1-5-2_tags	TJZ1-5-3_tags	TJZ3-1_tags	TJZ3-2_tags	TJZ3-3_tags	TJZ5-1_tags	TJZ5-2_tags	TJZ5-3_tags	TJZ-1_tags	TJZ-2_tags	TJZ-3_tags	T1-5JZ-1_tags	T1-5JZ-2_tags	T1-5JZ-3_tags	T-CK-1_tags	T-CK-2_tags	T-CK-3_tags	JZ1-5-1_tags	JZ1-5-2_tags	JZ1-5-3_tags	JZ3-1_tags	JZ3-2_tags	JZ3-3_tags	JZ5-1_tags	JZ5-2_tags	JZ5-3_tags	JZ-1_tags	JZ-2_tags	JZ-3_tags	1-5JZ-1_tags	1-5JZ-2_tags	1-5JZ-3_tags	CK-1_tags	CK-2_tags	CK-3_tags	TJZ1-5-1_relative_abundance	TJZ1-5-2_relative_abundance	TJZ1-5-3_relative_abundance	TJZ3-1_relative_abundance	TJZ3-2_relative_abundance	TJZ3-3_relative_abundance	TJZ5-1_relative_abundance	TJZ5-2_relative_abundance	TJZ5-3_relative_abundance	TJZ-1_relative_abundance	TJZ-2_relative_abundance	TJZ-3_relative_abundance
Otu000001	1106935	20790	28424	20367	13731	14296	15292	46279	49482	41581	26057	33978	17848	73088	76025	72880	3879	6272	3072	43926	37868	31632	19565	16945	16119	15530	11691	9662	42448	35713	35645	34310	31742	30809	46753	41210	42026	21.8336	26.7344	21.0647	13.573	13.8131	14.6617	44.2522	49.5058	41.5299	24.446	32.6825	18.4754
Otu000002	439765	13939	18797	15089	21808	23526	21491	10441	10917	8924	18096	23900	12028	4232	4492	4626	21049	28834	15121	13323	10369	8782	18099	14790	14194	612	585	395	1306	974	831	19352	15873	15193	10290	8833	8654	14.6387	17.6796	15.6059	21.5571	22.7313	20.6052	9.98375	10.9222	8.91304	16.9772	22.9887	12.4508
Otu000003	381825	8416	1891	9471	2031	361	1890	7951	1014	11017	14433	733	19941	695	305	1260	17518	3359	21247	3502	14164	15206	29677	32346	35205	4569	16196	23186	9325	20525	25624	1106	9458	10786	1703	2725	2989	8.83848	1.77859	9.79542	2.00763	0.348806	1.8121	7.60279	1.01449	11.0035	13.5407	0.705052	20.642
Otu000004	182379	3648	4198	4162	9272	9000	8942	3179	4176	2411	3806	4720	2650	4321	5319	5228	10862	12956	7389	2422	2061	1704	6790	6531	5348	1357	1364	1036	807	710	647	4808	4153	3791	12473	10178	9960	3.83113	3.94846	4.30457	9.16532	8.69599	8.57343	3.03978	4.178	2.40804	3.57069	4.54003	2.74316
Otu000005	118888	4062	665	4449	870	113	759	3232	379	4316	5764	369	9063	244	92	525	6285	1369	7864	1443	6082	5679	12681	15735	15032	59	123	96	110	183	239	469	3719	4104	567	927	1220	4.26591	0.62547	4.6014	0.85999	0.109183	0.727716	3.09046	0.379182	4.3107	5.40764	0.354931	9.3816
Otu000006	117035	4153	5348	3936	30629	31368	32342	252	288	144	107	149	4	102	133	8	79	136	1	114	97	5	97	117	6	1522	1016	811	1107	748	678	370	623	342	124	67	12	4.36148	5.0301	4.07083	30.2766	30.3084	31.0089	0.240964	0.288138	0.143823	0.100385	0.143319	0.004141
Otu000007	103815	4643	6783	4873	2554	2612	2488	2389	2904	2052	3420	3784	1873	2079	2173	2160	3785	6129	3297	1786	1443	1248	3484	3208	2634	540	414	216	736	452	385	6190	4760	4590	4269	3762	3700	4.87608	6.3798	5.03992	2.52461	2.52377	2.38545	2.28438	2.90539	2.04948	3.20856	3.63972	1.93884
Otu000008	67940	2442	2721	2273	3306	3533	3308	1666	1605	1071	684	1233	531	822	814	832	6648	9894	4349	1599	1641	1511	1078	1075	894	59	61	22	124	75	68	2390	2080	2097	2103	1716	1615	2.56459	2.55925	2.35086	3.26796	3.41366	3.17165	1.59304	1.60577	1.06968	0.641711	1.18599	0.549667
Otu000009	58538	1915	2071	1629	1268	1979	1775	1580	2055	1542	803	1197	465	1710	2016	1758	531	800	339	1656	1434	1052	1007	1000	890	745	556	584	932	510	600	4985	4097	3688	3478	3228	2663	2.01113	1.94789	1.6848	1.25341	1.91215	1.70184	1.5108	2.05599	1.54011	0.753354	1.15136	0.481347
Otu000010	43149	787	1248	627	571	631	498	914	1145	800	1234	2384	773	138	157	66	1612	2161	1024	708	686	442	883	698	613	2469	1733	1325	4474	2745	3253	1581	1223	2073	628	487	358	0.826507	1.17382	0.648478	0.56443	0.609685	0.477473	0.873972	1.14555	0.799017	1.15771	2.2931	0.800174
Otu000011	40514	304	220	282	53	6	38	58	6	47	27	7	29	37	4	33	19	62	21	30	36	28	26	60	32	10917	11234	13908	793	841	709	9	107	57	235	181	58	0.319261	0.206922	0.29166	0.05239	0.005797	0.036434	0.05546	0.006003	0.046942	0.025331	0.006733	0.030019
Otu000012	37913	571	753	322	75	120	54	8785	9865	8179	80	48	6	38	35	5	56	65	21	42	29	5	36	64	5	2501	1806	1723	870	763	537	41	40	8	108	195	62	0.599664	0.708239	0.33303	0.074137	0.115947	0.051774	8.40027	9.86974	8.16895	0.075054	0.04617	0.006211
Otu000013	36532	3381	4960	3043	524	780	555	1775	2032	1263	1050	1133	651	526	611	479	75	64	41	18	48	14	14	55	23	776	573	495	751	575	510	3142	2098	2146	812	795	744	3.55072	4.66516	3.14724	0.517971	0.753652	0.532124	1.69727	2.03298	1.26145	0.985083	1.0898	0.673885
Otu000014	35368	180	374	212	14	15	5	37	31	53	8	22	5	501	402	556	6038	8747	5139	3590	2866	2733	966	815	840	11	13	5	41	15	10	534	197	380	8	2	3	0.189036	0.351768	0.219262	0.013839	0.014493	0.004794	0.03538	0.031015	0.052935	0.007505	0.021161	0.005176
Otu000015	34646	864	988	716	4108	4994	4097	1021	860	859	1382	2061	776	366	473	338	1447	2642	1183	631	244	197	115	118	57	22	32	5	55	43	22	1670	1033	758	183	129	157	0.907372	0.92927	0.740526	4.06073	4.82531	3.92813	0.976286	0.860413	0.857945	1.29656	1.98242	0.803279
Otu000016	34334	1178	1117	1146	1125	1209	1110	593	687	555	2687	3441	1679	168	246	158	1070	1038	676	2679	1870	1816	1196	969	813	81	54	40	97	52	41	1426	1284	995	318	399	321	1.23714	1.0506	1.18526	1.11206	1.16816	1.06425	0.56703	0.68733	0.554318	2.52087	3.3098	1.73802
Otu000017	32848	374	535	281	20	29	27	218	284	95	248	522	371	8	15	27	9	31	17	3	41	21	4	40	16	1894	1811	1724	413	433	338	134	211	119	7192	8980	6363	0.392775	0.503198	0.290626	0.01977	0.02802	0.025887	0.208453	0.284136	0.094883	0.232667	0.502097	0.384042
Otu000018	30569	40	2	28	57	1	24	62	1	21	39	0	10	31	0	16	21	78	22	19	35	13	35	32	10	11453	9379	8465	42	106	92	2	53	45	201	104	30	0.042008	0.001881	0.028959	0.056344	0.000966	0.023011	0.059285	0.001	0.020974	0.036589	0	0.010352
Otu000019	28534	546	471	506	351	333	423	1786	1662	1281	3179	3639	2527	1511	1360	1811	17	32	8	22	20	14	22	37	7	956	961	842	1250	1109	1152	203	131	137	86	62	80	0.573409	0.443002	0.523333	0.346961	0.321752	0.405565	1.70778	1.6628	1.27943	2.98246	3.50025	2.61583
Otu000020	27502	121	7	43	58	45	37	169	252	169	67	64	38	199	228	192	41	50	30	5521	5085	5192	438	410	450	554	392	420	78	65	80	2340	2362	2184	20	66	35	0.127074	0.006584	0.044473	0.057333	0.04348	0.035475	0.161599	0.252121	0.168792	0.062858	0.06156	0.039336
Otu000021	24109	352	335	359	58	36	44	50	43	69	42	39	40	118	79	89	365	390	230	110	189	133	32	49	73	3082	2887	2292	4514	3486	3774	139	197	115	140	107	52	0.36967	0.315087	0.371297	0.057333	0.034784	0.042186	0.04781	0.043021	0.068915	0.039403	0.037513	0.041406
Otu000022	20509	1346	123	1731	400	22	380	2038	90	3611	1468	13	2794	405	17	1025	18	1	17	64	614	812	23	29	14	8	12	11	11	26	55	42	1050	1508	153	242	336	1.41357	0.115688	1.79029	0.395398	0.021257	0.364337	1.94875	0.090043	3.60656	1.37724	0.012504	2.89222
Otu000023	20174	362	614	559	133	197	117	349	611	279	718	942	468	107	98	115	2442	3334	1961	783	723	632	86	61	55	10	8	3	27	13	13	1589	1371	1032	124	138	100	0.380172	0.577502	0.578148	0.13147	0.190346	0.112177	0.333716	0.611293	0.278657	0.673609	0.906083	0.484452
Otu000024	18540	797	849	639	50	60	27	856	1155	625	3882	4060	2315	14	25	12	98	103	117	14	22	11	12	9	26	334	524	219	147	82	198	410	384	387	31	31	15	0.837009	0.798533	0.660889	0.049425	0.057973	0.025887	0.818512	1.15556	0.624232	3.64199	3.9052	2.39638
Otu000025	17127	218	546	287	223	164	269	134	175	305	180	104	72	341	348	417	588	925	399	13	32	26	22	22	26	2490	1469	1501	1596	1236	1167	326	332	263	392	284	235	0.228943	0.513544	0.296831	0.220434	0.15846	0.257912	0.128132	0.175084	0.304625	0.168871	0.100035	0.074531
Otu000026	16044	147	397	61	42	130	81	23	56	58	55	34	23	10	29	9	157	182	98	3	7	3	23	41	17	304	225	104	4530	4006	2973	52	50	55	792	655	612	0.154379	0.373401	0.06309	0.041517	0.125609	0.077661	0.021993	0.056027	0.057929	0.0516	0.032704	0.023809
Otu000027	15755	611	675	831	575	683	565	249	416	309	416	567	488	147	139	116	1163	1359	686	278	260	211	257	180	209	5	44	9	60	39	19	592	621	452	852	895	777	0.641672	0.634876	0.859465	0.568384	0.659929	0.541712	0.238095	0.4162	0.30862	0.390281	0.545381	0.505155
Otu000028	15522	3	1	3	2	5	13	1	5	17	339	352	271	1694	1102	2320	1093	2084	1185	317	361	352	694	552	550	684	799	688	5	0	3	6	1	1	11	2	6	0.003151	0.000941	0.003103	0.001977	0.004831	0.012464	0.000956	0.005002	0.016979	0.318041	0.338579	0.280527
Otu000029	14341	1	0	1	6	0	1	4	0	4	7	11	2	2	0	2	1	0	5	3868	5011	5297	5	10	6	0	2	2	39	26	5	0	4	6	0	7	6	0.00105	0	0.001034	0.005931	0	0.000959	0.003825	0	0.003995	0.006567	0.010581	0.00207
Otu000030	13606	40	49	57	70	49	51	19	7	34	14	46	6	12	2	9	15	31	6	3879	3462	2700	11	11	9	878	640	560	306	188	192	84	80	31	23	26	9	0.042008	0.046087	0.058953	0.069195	0.047345	0.048898	0.018168	0.007003	0.033958	0.013134	0.044246	0.006211
Otu000031	12271	563	600	668	233	191	332	299	197	177	701	476	650	31	27	38	56	81	37	408	471	501	25	20	8	259	240	336	119	81	69	203	262	398	1196	1139	1179	0.591262	0.564334	0.690882	0.230319	0.184548	0.318316	0.285906	0.197095	0.176783	0.65766	0.457851	0.67285
Otu000032	12118	3	0	0	8	0	0	9	8	0	3	0	16	4	0	8	1085	0	10758	2	0	15	3	0	22	4	31	15	0	0	37	0	0	45	0	0	42	0.003151	0	0	0.007908	0	0	0.008606	0.008004	0	0.002815	0	0.016562
Otu000033	12074	141	296	247	23	32	5	32	37	4	2834	4081	2103	6	11	14	41	71	3	8	18	4	17	4	9	577	433	437	143	90	251	35	5	21	24	10	7	0.148078	0.278405	0.255461	0.022735	0.030919	0.004794	0.030599	0.037018	0.003995	2.65879	3.9254	2.17693
Otu000034	11330	596	317	662	270	126	326	98	80	104	266	66	284	5	8	9	370	275	418	9	21	8	26	46	46	30	68	69	410	474	614	256	875	823	954	1073	1248	0.625919	0.298157	0.684676	0.266893	0.121744	0.312563	0.093708	0.080038	0.103872	0.249554	0.063484	0.293984
Otu000035	10829	349	265	259	92	100	72	233	296	294	920	712	637	113	87	132	707	817	665	285	419	359	129	218	220	72	84	65	130	167	138	282	439	390	190	269	223	0.36652	0.249248	0.267872	0.090941	0.096622	0.069032	0.222796	0.296142	0.293639	0.86312	0.684852	0.659393
Otu000036	9946	12	3	23	17	1	23	338	7	767	1433	3	4207	8	0	42	160	6	251	3	29	28	126	164	278	1	19	32	2	5	20	5	597	737	90	222	287	0.012602	0.002822	0.023788	0.016804	0.000966	0.022052	0.323198	0.007003	0.766058	1.3444	0.002886	4.35489
Otu000037	9903	140	307	214	822	978	997	376	350	331	312	296	176	66	97	104	493	598	208	208	144	163	310	216	262	9	17	5	18	18	5	294	470	308	213	148	230	0.147028	0.288751	0.22133	0.812542	0.944964	0.955906	0.359533	0.350168	0.330593	0.29271	0.284714	0.182187
Otu000038	9836	111	322	218	263	340	285	168	92	68	27	109	51	224	179	262	218	239	213	106	99	143	1979	1692	1783	28	18	13	4	20	13	100	99	127	114	75	34	0.116572	0.302859	0.225467	0.259974	0.328515	0.273253	0.160643	0.092044	0.067916	0.025331	0.104844	0.052793
Otu000039	9211	94	214	141	213	308	196	221	179	142	249	342	234	47	49	44	119	292	139	123	134	104	25	55	19	1083	902	486	754	568	506	323	196	253	201	157	99	0.098719	0.201279	0.14583	0.210549	0.297596	0.187921	0.211321	0.179086	0.141826	0.233605	0.32896	0.242226
Otu000040	8805	337	223	184	19	10	6	31	6	83	147	199	127	12	5	5	13	21	4	364	241	254	176	130	129	2231	1320	1224	422	212	266	153	95	94	34	23	5	0.353917	0.209744	0.190303	0.018781	0.009662	0.005753	0.029642	0.006003	0.082898	0.137912	0.191412	0.131465
Otu000041	8116	77	143	95	140	167	137	143	65	104	736	842	543	256	176	206	425	451	270	421	484	334	41	36	43	3	9	4	11	12	4	527	576	230	160	167	78	0.080865	0.1345	0.098254	0.138389	0.161359	0.131353	0.136737	0.065031	0.103872	0.690496	0.809896	0.562089
Otu000042	7921	173	110	167	814	794	845	209	221	128	31	29	19	31	46	53	126	144	124	63	57	63	107	104	152	175	126	139	230	207	77	150	75	117	755	671	589	0.181685	0.103461	0.172721	0.804634	0.767179	0.810171	0.199847	0.221106	0.127843	0.029083	0.027894	0.019668
Otu000043	7800	1900	2728	2267	8	37	8	14	9	5	6	8	0	4	10	0	5	12	0	4	7	0	9	10	2	198	218	145	67	52	34	7	7	0	12	7	0	1.99538	2.56584	2.34465	0.007908	0.03575	0.00767	0.013387	0.009004	0.004994	0.005629	0.007695	0
Otu000044	7704	280	329	197	86	81	63	116	176	150	853	739	460	41	46	44	186	323	147	481	371	314	151	185	63	50	15	22	15	18	9	625	438	368	100	109	53	0.294056	0.309443	0.203748	0.08501	0.078264	0.060403	0.11092	0.176085	0.149816	0.800263	0.710823	0.476171
Otu000045	7581	2184	2591	2519	12	15	4	11	24	10	8	12	0	5	6	0	9	10	0	11	7	0	13	6	0	7	7	0	24	33	17	12	5	0	11	8	0	2.29364	2.43698	2.60529	0.011862	0.014493	0.003835	0.010518	0.024012	0.009988	0.007505	0.011542	0
Otu000046	7550	7	9	15	15	10	12	14	38	23	8	15	2	15	37	9	1058	1694	993	1239	1177	870	22	14	1	83	67	12	19	11	7	5	9	8	17	4	11	0.007351	0.008465	0.015514	0.014827	0.009662	0.011505	0.013387	0.038018	0.022972	0.007505	0.014428	0.00207
Otu000047	7543	3	0	0	3	20	9	4	1	0	1	0	1	2537	1548	3365	3	3	1	1	0	1	0	24	1	0	0	3	5	0	3	1	0	4	0	0	1	0.003151	0	0	0.002965	0.019324	0.008629	0.003825	0.001	0	0.000938	0	0.001035
Otu000048	6997	69	64	35	762	843	809	49	41	23	32	44	18	20	24	32	55	62	9	25	34	29	28	53	13	57	30	27	78	23	37	66	55	99	1066	1127	1159	0.072464	0.060196	0.036199	0.753232	0.814524	0.775655	0.046854	0.04102	0.022972	0.030022	0.042322	0.018633
Otu000049	6866	21	26	16	0	0	3	3	4	0	0	2	0	1	1	2	0	2	2	0	4	6	1	1	1	417	795	880	1180	1403	2057	2	6	5	13	8	4	0.022054	0.024454	0.016548	0	0	0.002876	0.002869	0.004002	0	0	0.001924	0
Otu000050	5947	200	83	260	17	9	39	228	38	253	421	29	630	45	6	44	218	63	281	32	99	119	190	245	412	7	30	19	5	13	8	31	244	253	377	453	546	0.21004	0.078066	0.268906	0.016804	0.008696	0.037392	0.218015	0.038018	0.252689	0.394971	0.027894	0.652147
Otu000051	5908	6	1	1	1	0	3	0	0	2	2	7	0	1	1	3	1	0	1	1366	1572	1790	265	315	353	1	1	1	39	59	111	2	1	1	0	0	1	0.006301	0.000941	0.001034	0.000988	0	0.002876	0	0	0.001998	0.001876	0.006733	0
Otu000052	5886	63	129	20	53	37	38	260	119	177	55	56	99	82	61	86	1166	1273	772	11	40	25	262	286	225	11	21	3	6	3	2	116	152	91	31	34	21	0.066163	0.121332	0.020685	0.05239	0.03575	0.036434	0.248614	0.119057	0.176783	0.0516	0.053865	0.10248
Otu000053	5557	148	203	134	13	5	3	22	3	11	2	5	1	4	4	1	1	42	2	5	5	3	2	3	2	1080	867	1008	529	499	552	50	166	133	16	22	11	0.15543	0.190933	0.13859	0.01285	0.004831	0.002876	0.021037	0.003001	0.010986	0.001876	0.004809	0.001035
Otu000054	5217	6	0	6	9	0	4	8	0	2	8	0	6	6	0	7	3	6	3	3	2	2	0	11	5	1699	1517	1812	0	5	5	1	16	14	32	19	0	0.006301	0	0.006206	0.008896	0	0.003835	0.00765	0	0.001998	0.007505	0	0.006211
Otu000055	5197	126	196	128	52	39	56	160	184	157	548	105	341	35	10	41	62	26	75	178	377	731	37	34	94	23	21	33	13	24	11	172	540	490	32	33	13	0.132325	0.184349	0.132385	0.051402	0.037683	0.053692	0.152993	0.184088	0.156807	0.51412	0.100996	0.352987
Otu000056	5006	48	49	86	49	62	55	43	12	52	34	2	1	8	14	24	3	1	16	96	63	68	1334	1305	1106	1	2	1	1	9	6	78	137	75	41	80	44	0.05041	0.046087	0.088946	0.048436	0.059906	0.052733	0.041117	0.012006	0.051936	0.031898	0.001924	0.001035
Otu000057	4942	173	316	135	30	28	11	3	6	8	1	3	2	1	4	5	1	3	1	0	6	2	2	9	4	221	225	141	17	32	22	1316	1281	916	9	5	3	0.181685	0.297216	0.139624	0.029655	0.027054	0.010547	0.002869	0.006003	0.00799	0.000938	0.002886	0.00207
Otu000058	4860	7	6	0	10	10	0	6	17	12	4	2	1	2	2	1	1526	1596	1550	5	0	2	2	0	4	29	15	4	4	0	24	8	0	2	6	0	3	0.007351	0.005643	0	0.009885	0.009662	0	0.005737	0.017008	0.011985	0.003753	0.001924	0.001035
Otu000059	4849	37	108	65	41	29	64	120	93	41	119	412	110	16	30	30	208	387	246	27	73	28	90	75	28	333	201	108	303	415	327	244	129	126	49	72	65	0.038857	0.10158	0.067227	0.040528	0.02802	0.061362	0.114745	0.093045	0.04095	0.111643	0.396291	0.113867
Otu000060	4836	13	8	9	4	9	5	9	3	3	2	2	5	1	0	4	42	9	12	6	16	8	9	19	11	944	901	1122	583	430	598	7	10	8	6	14	4	0.013653	0.007524	0.009308	0.003954	0.008696	0.004794	0.008606	0.003001	0.002996	0.001876	0.001924	0.005176
Otu000061	4695	25	68	55	7	32	5	58	233	35	1	2	4	65	41	135	708	745	739	2	7	3	66	98	223	70	62	85	41	137	159	139	163	106	103	77	196	0.026255	0.063958	0.056884	0.006919	0.030919	0.004794	0.05546	0.233112	0.034957	0.000938	0.001924	0.004141
Otu000062	4464	46	69	73	18	27	7	690	620	549	126	151	37	20	19	12	24	33	32	7	9	18	67	79	35	402	247	295	135	129	73	135	120	45	35	53	27	0.048309	0.064898	0.075501	0.017793	0.026088	0.006711	0.659782	0.620298	0.548326	0.11821	0.145243	0.038301
Otu000063	4368	359	58	671	51	12	67	20	1	33	38	2	100	4	0	7	67	7	95	18	191	179	10	19	12	5	4	3	9	7	14	26	873	987	86	137	196	0.377022	0.054552	0.693985	0.050413	0.011595	0.064238	0.019124	0.001	0.032959	0.035651	0.001924	0.103515
Otu000064	4132	53	25	57	11	5	6	11	16	75	78	127	51	6	9	15	116	3	35	2	20	22	53	42	29	863	567	474	429	299	302	8	44	7	19	231	22	0.055661	0.023514	0.058953	0.010873	0.004831	0.005753	0.010518	0.016008	0.074908	0.073178	0.122158	0.052793
Otu000065	4078	44	53	11	43	42	21	105	4	24	48	15	16	3	2	12	48	14	20	3	26	1	26	32	3	944	481	325	545	442	454	93	88	30	38	14	8	0.046209	0.04985	0.011377	0.042505	0.040581	0.020134	0.100402	0.004002	0.023971	0.045032	0.014428	0.016562
Otu000066	3923	33	14	5	16	3	8	1	2	7	16	9	14	10	1	4	60	7	4	6	1	1	23	15	26	869	638	706	439	425	492	4	11	18	19	11	5	0.034657	0.013168	0.005171	0.015816	0.002899	0.00767	0.000956	0.002001	0.006991	0.015011	0.008657	0.014492
Otu000067	3889	1126	1377	1103	2	10	6	9	9	9	4	4	0	3	9	2	3	6	0	6	4	0	1	7	0	24	7	14	10	25	9	5	29	0	40	12	14	1.18253	1.29515	1.14078	0.001977	0.009662	0.005753	0.008606	0.009004	0.008989	0.003753	0.003847	0
Otu000068	3771	76	36	12	8	15	3	34	141	107	92	247	50	21	18	19	1	40	6	75	59	51	48	42	32	70	84	84	32	6	43	846	775	556	11	14	17	0.079815	0.03386	0.012411	0.007908	0.014493	0.002876	0.032511	0.141068	0.106869	0.086312	0.237582	0.051758
Otu000069	3627	17	73	58	21	11	8	12	41	39	24	1	0	2	4	4	1	5	0	21	13	13	0	5	6	171	204	224	133	113	116	592	747	886	16	19	27	0.017853	0.068661	0.059987	0.020758	0.010628	0.00767	0.011474	0.04102	0.038952	0.022516	0.000962	0
Otu000070	3573	174	337	166	7	3	12	4	8	5	3	12	0	5	1	2	3	7	1	1	6	0	1	5	0	697	479	374	552	265	394	6	4	5	19	13	2	0.182735	0.316968	0.171686	0.006919	0.002899	0.011505	0.003825	0.008004	0.004994	0.002815	0.011542	0
Otu000071	3498	59	88	70	182	137	237	38	69	26	43	8	42	18	24	30	3	1	1	170	240	202	330	266	337	7	6	1	5	4	3	115	112	118	207	149	150	0.061962	0.082769	0.072398	0.179906	0.132372	0.227231	0.036336	0.069033	0.025968	0.040341	0.007695	0.043476
Otu000072	3438	1073	904	740	2	9	8	9	14	13	9	7	0	7	4	0	4	6	0	2	4	3	2	3	1	139	208	178	11	28	20	1	6	0	9	6	8	1.12686	0.850263	0.765348	0.001977	0.008696	0.00767	0.008606	0.014007	0.012984	0.008444	0.006733	0
Otu000073	3362	4	41	8	4	8	10	7	4	6	0	49	0	0	2	0	0	13	0	0	6	52	0	8	0	27	12	11	2	2303	16	2	73	86	567	21	20	0.004201	0.038563	0.008274	0.003954	0.00773	0.009588	0.006693	0.004002	0.005993	0	0.047132	0
Otu000074	3298	107	21	96	9	11	11	0	2	1	83	0	0	4	17	9	185	30	38	1	13	5	107	2	106	703	494	403	222	174	329	1	28	41	29	11	5	0.112371	0.019752	0.099288	0.008896	0.010628	0.010547	0	0.002001	0.000999	0.077868	0	0
Otu000075	3275	48	77	64	42	40	44	146	138	156	78	95	48	226	258	205	9	12	6	126	118	129	54	50	46	40	19	27	148	95	98	115	104	102	121	99	92	0.05041	0.072423	0.066192	0.041517	0.038649	0.042186	0.139606	0.138066	0.155808	0.073178	0.091378	0.049687
Otu000076	3213	26	15	6	9	25	13	51	55	14	32	57	27	36	6	7	77	198	91	34	56	48	218	206	90	43	16	43	541	331	501	24	23	73	60	124	37	0.027305	0.014108	0.006206	0.008896	0.024156	0.012464	0.048766	0.055026	0.013983	0.030022	0.054827	0.027949
Otu000077	3118	8	3	54	20	20	7	47	12	9	15	3	44	3	11	1	3	3	2	11	0	28	85	75	89	795	524	389	288	202	227	10	5	6	55	25	39	0.008402	0.002822	0.05585	0.01977	0.019324	0.006711	0.044942	0.012006	0.008989	0.014073	0.002886	0.045547
Otu000078	3107	220	137	17	6	6	1	5	2	7	15	10	6	4	4	1	164	518	126	3	9	5	17	41	34	543	512	522	43	30	39	20	3	25	6	5	1	0.231044	0.128856	0.017582	0.005931	0.005797	0.000959	0.004781	0.002001	0.006991	0.014073	0.009619	0.006211
Otu000079	3077	37	3	50	173	6	188	25	8	69	241	1	690	17	3	25	11	3	36	2	13	27	7	18	25	3	5	2	4	8	22	4	101	67	163	404	616	0.038857	0.002822	0.051713	0.171009	0.005797	0.180251	0.023905	0.008004	0.068915	0.2261	0.000962	0.714256
Otu000080	2992	199	278	264	31	3	37	81	88	72	23	64	42	1	3	1	2	14	1	3	1	6	25	20	19	312	403	415	184	212	140	6	5	2	25	10	0	0.20899	0.261475	0.273043	0.030643	0.002899	0.035475	0.077453	0.088042	0.071912	0.021578	0.06156	0.043476
Otu000081	2991	10	1	38	8	3	11	104	1	610	89	1	890	2	0	10	18	0	61	1	5	1	1	6	3	0	19	85	0	25	27	0	288	659	1	5	8	0.010502	0.000941	0.039302	0.007908	0.002899	0.010547	0.099445	0.001	0.609251	0.083498	0.000962	0.921287
Otu000082	2982	52	47	28	6	4	2	6	1	0	1	0	2	3	1	1	1	3	2	3	0	1	1	1	1	856	627	559	305	236	188	5	6	2	18	13	0	0.05461	0.044206	0.028959	0.005931	0.003865	0.001918	0.005737	0.001	0	0.000938	0	0.00207
Otu000083	2980	307	271	369	19	29	16	5	4	2	1	2	1	0	5	0	19	43	65	99	145	127	4	10	16	377	216	244	189	204	164	4	11	3	5	4	0	0.322411	0.254891	0.38164	0.018781	0.02802	0.015341	0.004781	0.004002	0.001998	0.000938	0.001924	0.001035
Otu000084	2942	3	7	3	0	0	1	0	1	1	0	0	0	1	0	1	0	1	1	0	1	0	0	0	0	219	330	348	514	643	850	0	2	0	6	9	0	0.003151	0.006584	0.003103	0	0	0.000959	0	0.001	0.000999	0	0	0
Otu000085	2738	16	169	69	4	13	19	25	141	76	266	627	253	8	6	5	105	229	134	54	23	52	19	24	18	23	6	26	52	15	3	40	44	65	33	42	34	0.016803	0.158954	0.071364	0.003954	0.012561	0.018217	0.023905	0.141068	0.075907	0.249554	0.603093	0.261894
Otu000086	2733	308	373	270	6	9	1	105	113	38	280	490	213	5	11	5	0	1	0	1	2	0	7	0	1	3	0	0	3	4	3	202	104	167	4	3	1	0.323461	0.350828	0.279249	0.005931	0.008696	0.000959	0.100402	0.113054	0.037953	0.262689	0.471317	0.220488
Otu000087	2723	68	67	33	162	148	182	40	61	30	61	41	29	115	126	83	105	159	70	28	30	24	113	77	73	28	16	19	17	20	10	64	52	72	192	152	156	0.071414	0.063017	0.03413	0.160136	0.143001	0.174498	0.038248	0.061029	0.029963	0.057229	0.039437	0.030019
Otu000088	2717	26	1	68	8	5	12	38	1	207	38	0	570	0	0	6	103	0	355	0	2	6	0	7	5	1	34	156	3	78	166	0	209	576	7	7	22	0.027305	0.000941	0.070329	0.007908	0.004831	0.011505	0.036336	0.001	0.206746	0.035651	0	0.590038
Otu000089	2681	3	1	1	0	0	1	0	0	1	0	0	1	0	1	1	0	0	0	0	1	1	608	503	783	0	0	0	288	210	261	10	2	2	0	1	1	0.003151	0.000941	0.001034	0	0	0.000959	0	0	0.000999	0	0	0.001035
Otu000090	2657	0	0	0	0	0	0	0	0	1	0	0	16	1	0	76	20	0	2495	0	0	0	0	0	8	0	10	3	0	0	8	0	0	12	0	0	7	0	0	0	0	0	0	0	0	0.000999	0	0	0.016562
Otu000091	2544	10	1	24	9	4	7	57	42	27	1	55	3	5	4	5	60	50	14	37	26	10	480	494	497	168	164	96	13	55	30	8	27	7	13	7	34	0.010502	0.000941	0.024822	0.008896	0.003865	0.006711	0.054504	0.04202	0.026967	0.000938	0.052903	0.003105
Otu000092	2461	42	37	20	10	4	11	3	1	2	0	0	12	9	7	0	1	31	2	7	6	13	0	5	3	487	312	301	411	385	284	2	5	10	24	7	7	0.044108	0.034801	0.020685	0.009885	0.003865	0.010547	0.002869	0.001	0.001998	0	0	0.012422
Otu000093	2429	7	14	2	3	1	8	5	4	7	2	17	1	2	5	5	0	3	1	6	6	4	2	6	13	473	420	372	375	337	266	6	12	2	20	18	4	0.007351	0.013168	0.002069	0.002965	0.000966	0.00767	0.004781	0.004002	0.006991	0.001876	0.016352	0.001035
Otu000094	2356	31	143	27	61	82	77	107	53	63	86	232	39	13	15	10	166	249	76	160	127	61	54	14	31	0	0	1	3	3	2	144	58	85	27	25	31	0.032556	0.1345	0.027925	0.060298	0.07923	0.073826	0.102314	0.053025	0.062923	0.080683	0.223154	0.040371
Otu000095	2285	250	221	68	0	1	2	2	0	0	4	0	0	1	1	1	3	8	1	0	3	0	2	1	0	639	482	258	141	29	126	4	5	10	15	5	2	0.26255	0.207863	0.070329	0	0.000966	0.001918	0.001912	0	0	0.003753	0	0
Otu000096	2257	543	574	672	9	7	3	4	6	1	2	2	0	1	1	1	0	7	0	1	4	0	1	4	0	115	90	114	16	24	38	2	2	0	6	7	0	0.570258	0.53988	0.695019	0.008896	0.006764	0.002876	0.003825	0.006003	0.000999	0.001876	0.001924	0
Otu000097	2237	2	2	0	1	3	3	24	17	3	0	5	2	2	1	1	0	2	0	0	1	0	0	2	4	15	16	22	4	20	2	7	4	0	732	695	645	0.0021	0.001881	0	0.000988	0.002899	0.002876	0.022949	0.017008	0.002996	0	0.004809	0.00207
Otu000098	2187	15	21	42	6	12	2	96	182	63	14	10	7	71	68	104	0	1	3	224	288	214	0	3	2	1	3	3	2	7	3	178	290	246	3	1	2	0.015753	0.019752	0.043439	0.005931	0.011595	0.001918	0.091796	0.182087	0.062923	0.013134	0.009619	0.007246
Otu000099	2121	296	0	0	3	0	0	1	0	77	38	0	0	0	0	14	81	0	0	99	2	0	1	2	211	8	1117	0	64	21	0	1	3	69	6	7	0	0.310859	0	0	0.002965	0	0	0.000956	0	0.076905	0.035651	0	0
Otu000100	2091	0	3	0	1	0	0	2	0	0	652	7	1398	0	0	1	3	0	3	0	5	1	2	0	1	0	0	0	0	0	6	0	0	1	0	0	5	0	0.002822	0	0.000988	0	0	0.001912	0	0	0.61169	0.006733	1.44714
Otu000101	2085	30	22	3	9	1	7	0	3	3	40	32	30	1	5	0	1	99	11	1	20	1	6	1	2	468	336	258	301	189	133	13	25	4	16	5	9	0.031506	0.020692	0.003103	0.008896	0.000966	0.006711	0	0.003001	0.002996	0.037527	0.03078	0.031055
Otu000102	2071	93	82	145	18	3	15	116	71	116	37	2	42	4	7	0	64	160	86	6	33	3	18	2	3	86	47	18	13	74	57	45	24	52	135	250	144	0.097669	0.077126	0.149967	0.017793	0.002899	0.014382	0.11092	0.071034	0.115857	0.034712	0.001924	0.043476
Otu000103	2024	39	16	27	7	0	3	1	0	2	5	20	2	1	2	2	0	1	1	2	2	1	13	2	11	382	542	464	157	148	137	3	9	1	10	10	1	0.040958	0.015049	0.027925	0.006919	0	0.002876	0.000956	0	0.001998	0.004691	0.019237	0.00207
Otu000104	2005	32	64	1	23	67	57	9	15	6	62	0	65	7	3	8	11	31	1	1	1	1	1	2	0	51	71	95	25	10	21	18	3	8	365	367	503	0.033606	0.060196	0.001034	0.022735	0.064737	0.054651	0.008606	0.015007	0.005993	0.058167	0	0.067285
Otu000105	1935	79	38	73	77	52	87	60	48	79	135	66	129	6	5	9	94	51	56	14	20	25	8	15	21	36	43	24	24	14	26	62	102	127	86	56	88	0.082966	0.035741	0.075501	0.076114	0.050243	0.083414	0.057372	0.048023	0.078903	0.126654	0.063484	0.133535
Otu000106	1934	99	95	87	4	0	0	2	0	1	1	0	0	2	0	1	3	5	0	1	2	1	2	6	2	586	506	484	1	4	13	1	8	2	9	5	1	0.10397	0.089353	0.08998	0.003954	0	0	0.001912	0	0.000999	0.000938	0	0
Otu000107	1909	11	9	1	0	0	0	0	0	1	0	2	0	0	0	0	0	0	0	0	0	0	0	0	0	0	0	0	585	540	759	0	0	0	0	1	0	0.011552	0.008465	0.001034	0	0	0	0	0	0.000999	0	0.001924	0
Otu000108	1856	0	1	3	0	0	0	0	0	1	0	0	0	0	0	0	0	0	0	0	1	0	0	1	0	319	1283	0	0	14	0	0	0	207	25	1	0	0	0.000941	0.003103	0	0	0	0	0	0.000999	0	0	0
Otu000109	1849	46	10	60	11	1	6	50	8	64	80	5	144	5	1	7	125	27	122	19	91	110	203	246	223	1	3	4	1	3	2	7	67	60	7	17	13	0.048309	0.009406	0.062055	0.010873	0.000966	0.005753	0.04781	0.008004	0.063921	0.075054	0.004809	0.149062
Otu000110	1831	487	921	279	3	7	0	9	4	1	3	7	0	1	2	1	2	4	0	1	14	5	0	0	0	2	0	0	9	13	3	2	0	47	2	0	2	0.511447	0.866253	0.288557	0.002965	0.006764	0	0.008606	0.004002	0.000999	0.002815	0.006733	0
Otu000111	1787	41	38	47	103	73	67	35	37	41	23	32	21	63	70	90	112	100	55	21	23	21	52	70	52	15	12	8	12	2	5	42	31	42	123	105	103	0.043058	0.035741	0.04861	0.101815	0.070534	0.064238	0.033467	0.037018	0.04095	0.021578	0.03078	0.021738
Otu000112	1658	184	58	65	14	21	20	2	1	1	0	0	0	1	2	0	3	2	0	2	0	0	0	6	18	389	287	216	181	103	64	0	4	1	7	5	1	0.193237	0.054552	0.067227	0.013839	0.020291	0.019176	0.001912	0.001	0.000999	0	0	0
Otu000113	1658	41	41	18	6	2	8	38	77	3	65	2	1	31	1	13	81	34	0	7	13	2	2	5	237	194	201	250	57	76	70	3	2	9	12	54	2	0.043058	0.038563	0.018617	0.005931	0.001932	0.00767	0.036336	0.077037	0.002996	0.060981	0.001924	0.001035
Otu000114	1644	37	3	127	1	0	1	0	0	0	2	0	9	0	0	2	90	0	345	0	1	5	1	1	2	0	54	337	3	165	382	1	14	51	0	5	5	0.038857	0.002822	0.13135	0.000988	0	0.000959	0	0	0	0.001876	0	0.009316
Otu000115	1626	45	135	69	5	0	1	1	0	1	1	2	2	15	14	21	1	6	1	24	12	30	1	0	0	381	299	278	127	72	46	1	2	22	6	2	3	0.047259	0.126975	0.071364	0.004942	0	0.000959	0.000956	0	0.000999	0.000938	0.001924	0.00207
Otu000116	1619	0	9	2	9	42	20	14	4	6	22	17	11	1	1	1	245	241	10	0	5	10	3	5	7	7	0	44	8	68	23	17	40	264	55	200	208	0	0.008465	0.002069	0.008896	0.040581	0.019176	0.013387	0.004002	0.005993	0.02064	0.016352	0.011387
Otu000117	1574	69	42	81	71	121	62	50	46	100	63	109	57	20	25	26	67	54	77	32	74	49	24	28	32	2	0	0	4	1	4	18	18	126	20	0	2	0.072464	0.039503	0.083775	0.070183	0.116913	0.059444	0.04781	0.046022	0.099877	0.059105	0.104844	0.059004
Otu000118	1558	3	6	1	0	0	2	0	0	1	0	0	1	1	0	0	0	0	1	0	1	0	1	1	1	138	211	206	269	312	394	1	2	0	2	2	1	0.003151	0.005643	0.001034	0	0	0.001918	0	0	0.000999	0	0	0.001035
Otu000119	1506	74	52	79	7	10	10	32	18	0	99	92	85	13	0	2	0	65	13	3	1	1	9	2	0	312	121	157	57	29	9	48	41	18	25	15	7	0.077715	0.048909	0.081706	0.006919	0.009662	0.009588	0.030599	0.018009	0	0.092879	0.088492	0.087988
Otu000120	1446	17	8	14	166	33	146	4	3	2	1	1	1	1	1	2	23	3	25	0	2	2	2	0	3	0	3	1	1	2	0	3	4	9	253	275	435	0.017853	0.007524	0.01448	0.16409	0.031885	0.139982	0.003825	0.003001	0.001998	0.000938	0.000962	0.001035
Otu000121	1439	38	32	27	21	19	19	71	46	69	29	42	27	89	85	99	3	14	5	42	51	42	30	25	17	32	12	7	62	61	36	43	36	37	47	59	65	0.039908	0.030098	0.027925	0.020758	0.018358	0.018217	0.067891	0.046022	0.068915	0.027207	0.040399	0.027949
Otu000122	1436	1	0	1	0	0	1	0	0	0	0	1	0	1	2	0	0	0	0	427	462	463	30	23	8	0	0	2	7	4	0	0	1	0	0	0	2	0.00105	0	0.001034	0	0	0.000959	0	0	0	0	0.000962	0
Otu000123	1420	0	0	0	0	0	0	0	0	0	5	36	32	4	1	6	2	0	0	337	193	53	280	222	234	0	9	1	4	1	0	0	0	0	0	0	0	0	0	0	0	0	0	0	0	0	0.004691	0.034627	0.033125
Otu000124	1412	1	0	5	9	13	1	0	0	0	1	0	0	0	0	2	0	5	1	1	2	1	1	0	0	360	351	288	109	42	97	105	3	1	6	6	1	0.00105	0	0.005171	0.008896	0.012561	0.000959	0	0	0	0.000938	0	0
Otu000125	1407	0	0	0	0	0	3	0	0	1	0	0	0	1	1	0	0	0	0	0	0	1	439	445	500	0	0	0	0	1	0	8	6	1	0	0	0	0	0	0	0	0	0.002876	0	0	0.000999	0	0	0
Otu000126	1405	5	10	3	0	1	0	0	0	0	0	0	0	0	0	0	0	1	2	0	0	1	0	0	0	47	150	142	190	339	505	0	2	0	2	4	1	0.005251	0.009406	0.003103	0	0.000966	0	0	0	0	0	0	0
Otu000127	1403	4	4	1	2	38	3	2	1	2	1	1	1	7	2	8	0	10	21	3	3	0	2	4	0	381	148	192	145	163	220	2	18	3	3	6	2	0.004201	0.003762	0.001034	0.001977	0.036716	0.002876	0.001912	0.001	0.001998	0.000938	0.000962	0.001035
Otu000128	1322	1	91	2	4	3	23	4	3	3	1	24	1	0	4	1	1	273	1	1	74	0	19	10	0	382	2	16	2	54	71	89	3	1	4	142	12	0.00105	0.085591	0.002069	0.003954	0.002899	0.022052	0.003825	0.003001	0.002996	0.000938	0.023085	0.001035
Otu000129	1308	32	16	27	33	10	28	14	3	28	11	9	36	6	7	7	6	16	27	24	28	20	20	9	9	186	114	119	38	46	86	13	17	30	85	66	82	0.033606	0.015049	0.027925	0.03262	0.009662	0.026846	0.013387	0.003001	0.027966	0.01032	0.008657	0.037266
Otu000130	1269	152	269	81	5	6	18	119	72	50	111	98	53	1	1	0	51	0	55	2	1	0	1	1	1	24	11	3	2	12	31	6	26	3	0	2	1	0.15963	0.25301	0.083775	0.004942	0.005797	0.017258	0.113788	0.072035	0.049939	0.104137	0.094263	0.054863
Otu000131	1257	0	27	79	21	27	25	69	40	17	52	32	60	3	7	5	190	213	153	0	7	11	15	7	38	12	2	0	0	2	3	40	33	37	10	7	13	0	0.025395	0.081706	0.020758	0.026088	0.02397	0.065978	0.040019	0.016979	0.048785	0.03078	0.062109
Otu000132	1246	4	13	24	0	1	3	0	1	0	0	2	2	0	0	1	0	12	0	1	9	3	0	1	0	125	184	141	259	181	258	2	1	2	3	9	4	0.004201	0.012227	0.024822	0	0.000966	0.002876	0	0.001	0	0	0.001924	0.00207
Otu000133	1219	2	23	23	3	0	0	4	0	2	2	0	4	2	2	0	4	3	1	1	2	0	113	94	118	246	160	181	82	79	53	2	5	2	4	1	1	0.0021	0.021633	0.023788	0.002965	0	0	0.003825	0	0.001998	0.001876	0	0.004141
Otu000134	1201	39	237	73	2	1	2	1	1	0	0	4	3	0	1	0	0	3	0	0	1	0	0	0	1	258	162	145	97	61	90	3	4	2	1	9	0	0.040958	0.222912	0.075501	0.001977	0.000966	0.001918	0.000956	0.001	0	0	0.003847	0.003105
Otu000135	1184	70	202	12	10	16	15	33	8	0	38	7	8	41	31	26	11	22	36	19	0	11	0	3	0	32	40	65	136	79	79	1	5	11	46	47	24	0.073514	0.189992	0.012411	0.009885	0.01546	0.014382	0.031555	0.008004	0	0.035651	0.006733	0.008281
Otu000136	1172	6	22	3	1	1	9	2	0	11	0	15	2	0	1	1	0	1	4	0	0	0	0	1	1	138	177	154	192	211	197	3	5	1	7	6	0	0.006301	0.020692	0.003103	0.000988	0.000966	0.008629	0.001912	0	0.010986	0	0.014428	0.00207
Otu000137	1172	56	10	0	5	0	1	6	0	0	2	0	0	1	0	1	1	6	101	0	0	0	1	0	1	437	164	135	104	47	56	16	16	1	1	3	0	0.058811	0.009406	0	0.004942	0	0.000959	0.005737	0	0	0.001876	0	0
Otu000138	1166	16	5	10	26	1	5	1	2	1	192	15	278	1	0	3	108	27	131	1	5	7	3	5	1	2	17	10	24	20	16	6	17	11	54	59	86	0.016803	0.004703	0.010343	0.025701	0.000966	0.004794	0.000956	0.002001	0.000999	0.180129	0.014428	0.287773
Otu000139	1152	7	44	31	10	7	2	3	7	0	225	576	211	0	5	0	1	0	0	0	5	0	1	0	0	1	3	2	3	4	1	2	0	1	0	0	0	0.007351	0.041384	0.032062	0.009885	0.006764	0.001918	0.002869	0.007003	0	0.211089	0.554038	0.218417
Otu000140	1138	1	0	0	3	0	0	4	0	18	3	0	0	0	0	0	2	1	1	2	0	1	0	0	0	457	410	215	0	2	0	0	2	1	10	4	1	0.00105	0	0	0.002965	0	0	0.003825	0	0.017978	0.002815	0	0
Otu000141	1118	14	11	36	15	11	8	67	3	38	59	7	25	14	16	7	12	50	19	55	24	44	13	5	2	175	96	47	52	77	4	25	7	5	45	12	18	0.014703	0.010346	0.037233	0.014827	0.010628	0.00767	0.064066	0.003001	0.037953	0.055352	0.006733	0.025879
Otu000142	1116	3	1	1	0	0	1	1	0	0	0	0	0	0	0	0	1	5	0	1	0	0	3	0	0	388	391	281	0	2	9	0	4	1	14	7	2	0.003151	0.000941	0.001034	0	0	0.000959	0.000956	0	0	0	0	0
Otu000143	1076	5	0	0	1	0	0	1	1	0	1	0	4	0	0	1	306	2	643	2	0	1	1	0	1	0	25	56	0	3	16	0	0	2	0	0	4	0.005251	0	0	0.000988	0	0	0.000956	0.001	0	0.000938	0	0.004141
Otu000144	1074	16	1	10	10	10	9	127	70	75	11	13	7	34	21	29	24	11	15	3	11	19	143	117	123	2	2	1	2	0	0	31	68	47	5	1	6	0.016803	0.000941	0.010343	0.009885	0.009662	0.008629	0.121438	0.070034	0.074908	0.01032	0.012504	0.007246
Otu000145	1048	6	10	27	2	6	8	1	0	2	3	1	15	1	5	4	0	0	0	1	15	15	2	1	1	171	190	142	33	24	33	81	152	83	8	5	0	0.006301	0.009406	0.027925	0.001977	0.005797	0.00767	0.000956	0	0.001998	0.002815	0.000962	0.015527
Otu000146	1046	21	9	29	60	20	49	12	11	18	16	7	28	18	9	20	31	26	128	9	9	11	21	24	32	37	29	36	8	2	4	6	13	22	85	89	97	0.022054	0.008465	0.029993	0.05931	0.019324	0.04698	0.011474	0.011005	0.017978	0.015011	0.006733	0.028984
Otu000147	1045	20	2	50	1	3	2	239	213	167	146	3	63	6	5	17	1	0	0	10	25	0	3	5	0	2	0	0	17	0	1	7	0	19	11	2	5	0.021004	0.001881	0.051713	0.000988	0.002899	0.001918	0.228533	0.213102	0.166795	0.136973	0.002886	0.065215
Otu000148	1027	4	3	1	1	1	1	3	0	19	1	0	0	16	3	1	66	30	19	0	1	1	0	0	0	225	209	133	99	103	78	0	1	0	3	3	2	0.004201	0.002822	0.001034	0.000988	0.000966	0.000959	0.002869	0	0.018977	0.000938	0	0
Otu000149	988	12	19	25	0	0	1	1	0	0	0	0	0	0	0	0	0	1	1	0	2	1	0	1	0	99	190	185	114	160	166	1	2	0	3	4	0	0.012602	0.017871	0.025856	0	0	0.000959	0.000956	0	0	0	0	0
Otu000150	942	51	6	47	30	16	10	34	12	24	11	4	31	5	3	8	130	102	84	22	12	21	17	10	0	14	16	20	3	5	0	18	4	3	44	70	55	0.05356	0.005643	0.04861	0.029655	0.01546	0.009588	0.032511	0.012006	0.023971	0.01032	0.003847	0.03209
Otu000151	941	2	3	0	4	4	0	0	6	2	1	5	1	1	2	2	356	378	156	12	0	0	0	0	0	0	1	0	0	0	2	2	0	0	1	0	0	0.0021	0.002822	0	0.003954	0.003865	0	0	0.006003	0.001998	0.000938	0.004809	0.001035
Otu000152	934	34	19	32	22	40	29	5	16	6	28	22	28	6	2	2	49	26	14	2	1	12	6	6	2	82	65	46	59	89	17	27	39	17	30	21	33	0.035707	0.017871	0.033096	0.021747	0.038649	0.027805	0.004781	0.016008	0.005993	0.026269	0.021161	0.028984
Otu000153	892	18	20	10	17	15	26	43	22	23	4	14	1	34	33	18	4	6	26	14	32	27	23	5	22	10	16	36	4	5	8	76	122	75	42	11	30	0.018904	0.018811	0.010343	0.016804	0.014493	0.024928	0.041117	0.022011	0.022972	0.003753	0.013466	0.001035
Otu000154	878	0	0	2	0	0	0	1	0	0	11	7	11	0	0	0	0	0	0	6	0	0	253	285	297	0	0	0	4	0	1	0	0	0	0	0	0	0	0	0.002069	0	0	0	0.000956	0	0	0.01032	0.006733	0.011387
Otu000155	869	124	52	131	6	1	4	31	1	4	29	51	11	0	0	0	0	1	0	0	1	7	5	3	0	59	81	43	39	24	19	68	58	12	3	1	0	0.130225	0.048909	0.135487	0.005931	0.000966	0.003835	0.029642	0.001	0.003995	0.027207	0.049055	0.011387
Otu000156	865	20	0	1	1	0	1	1	0	1	0	21	3	0	0	0	0	1	1	0	2	0	0	0	8	201	165	173	86	57	111	1	3	0	3	4	0	0.021004	0	0.001034	0.000988	0	0.000959	0.000956	0	0.000999	0	0.020199	0.003105
Otu000157	852	0	0	0	0	0	0	0	0	1	0	0	2	0	0	1	0	0	1	1	1	0	0	3	2	87	274	464	0	1	3	0	1	1	6	2	1	0	0	0	0	0	0	0	0	0.000999	0	0	0.00207
Otu000158	827	8	0	8	2	0	0	1	0	2	0	0	0	0	1	0	0	0	2	2	4	1	0	0	0	244	115	149	81	100	95	1	4	1	1	4	1	0.008402	0	0.008274	0.001977	0	0	0.000956	0	0.001998	0	0	0
Otu000159	827	1	1	5	16	5	12	26	1	29	66	22	53	2	0	4	0	0	1	21	37	11	99	140	131	1	0	0	0	1	1	36	83	9	5	3	5	0.00105	0.000941	0.005171	0.015816	0.004831	0.011505	0.024861	0.001	0.028964	0.06192	0.021161	0.054863
Otu000160	818	4	4	29	0	0	4	2	1	1	0	0	1	1	0	0	0	3	30	0	0	1	0	4	0	255	119	126	66	75	84	0	1	0	2	3	2	0.004201	0.003762	0.029993	0	0	0.003835	0.001912	0.001	0.000999	0	0	0.001035
Otu000161	787	0	1	1	0	0	0	0	0	2	0	0	1	0	0	1	0	0	0	0	2	0	1	23	36	15	77	167	50	172	227	0	3	3	2	0	3	0	0.000941	0.001034	0	0	0	0	0	0.001998	0	0	0.001035
Otu000162	780	17	31	7	2	1	11	1	15	1	83	123	107	3	18	14	3	71	10	4	40	6	0	0	0	25	28	18	12	28	6	2	1	61	8	12	11	0.017853	0.029157	0.00724	0.001977	0.000966	0.010547	0.000956	0.015007	0.000999	0.077868	0.11831	0.110761
Otu000163	768	26	5	52	15	1	5	5	4	4	16	0	2	10	11	16	48	110	57	11	8	17	10	10	20	26	14	36	3	29	30	6	22	68	15	29	27	0.027305	0.004703	0.053781	0.014827	0.000966	0.004794	0.004781	0.004002	0.003995	0.015011	0	0.00207
Otu000164	766	24	2	29	3	0	0	0	0	21	113	15	135	4	3	15	2	3	4	30	65	65	1	9	5	26	46	72	10	1	6	4	17	36	0	0	0	0.025205	0.001881	0.029993	0.002965	0	0	0	0	0.020974	0.106014	0.014428	0.139746
Otu000165	753	1	2	1	2	0	0	0	0	2	1	1	1	2	2	0	4	1	0	0	0	0	1	0	0	211	158	120	146	32	39	2	1	0	11	2	10	0.00105	0.001881	0.001034	0.001977	0	0	0	0	0.001998	0.000938	0.000962	0.001035
Otu000166	749	0	438	0	0	5	0	0	228	0	0	0	0	0	2	6	0	0	0	0	0	0	0	0	0	0	0	0	1	1	0	38	0	0	30	0	0	0	0.411964	0	0	0.004831	0	0	0.228109	0	0	0	0
Otu000167	740	0	0	0	3	0	1	2	0	1	0	0	0	1	0	2	0	3	0	0	1	0	0	0	0	254	277	170	0	6	3	0	2	0	6	7	1	0	0	0	0.002965	0	0.000959	0.001912	0	0.000999	0	0	0
Otu000168	686	48	2	46	6	3	23	1	2	0	21	1	42	2	0	1	120	19	179	0	0	0	19	43	32	5	15	21	2	3	13	0	9	4	1	1	2	0.05041	0.001881	0.047576	0.005931	0.002899	0.022052	0.000956	0.002001	0	0.019702	0.000962	0.043476
Otu000169	681	0	0	0	10	0	0	0	0	0	1	0	0	2	0	0	0	49	15	1	1	1	0	0	1	258	145	134	12	0	41	0	1	2	5	2	0	0	0	0	0.009885	0	0	0	0	0	0.000938	0	0
Otu000170	668	37	28	91	3	0	1	0	1	0	0	0	0	3	3	0	0	2	0	109	49	62	10	1	3	85	62	49	1	1	1	0	63	1	1	0	1	0.038857	0.026336	0.094117	0.002965	0	0.000959	0	0.001	0	0	0	0
Otu000171	665	15	14	20	28	32	39	19	16	6	7	17	11	23	19	8	46	56	23	12	2	10	23	24	21	2	3	4	4	2	1	15	20	11	49	31	32	0.015753	0.013168	0.020685	0.027678	0.030919	0.037392	0.018168	0.016008	0.005993	0.006567	0.016352	0.011387
Otu000172	663	6	2	1	2	0	0	2	1	2	10	1	17	0	0	1	14	0	1	0	0	3	1	8	6	59	28	26	178	88	185	1	4	4	8	3	1	0.006301	0.001881	0.001034	0.001977	0	0	0.001912	0.001	0.001998	0.009382	0.000962	0.017598
Otu000173	659	1	3	2	0	1	2	0	1	1	0	0	0	0	0	0	0	0	0	0	0	0	0	1	0	12	45	107	54	201	216	0	4	3	0	5	0	0.00105	0.002822	0.002069	0	0.000966	0.001918	0	0.001	0.000999	0	0	0
Otu000174	650	21	2	22	0	0	2	54	32	44	41	11	35	7	1	5	0	0	0	5	12	17	5	14	4	41	39	94	5	11	11	13	47	52	2	1	0	0.022054	0.001881	0.022754	0	0	0.001918	0.051635	0.032015	0.043946	0.038465	0.010581	0.03623
Otu000175	635	85	67	74	2	5	4	10	2	5	0	1	0	54	12	65	34	14	33	0	0	0	1	0	0	4	2	19	5	10	23	2	41	15	15	17	14	0.089267	0.063017	0.076535	0.001977	0.004831	0.003835	0.009562	0.002001	0.004994	0	0.000962	0
Otu000176	605	12	5	6	0	31	7	6	11	15	45	6	9	6	17	7	0	40	1	29	0	31	3	34	8	40	46	38	47	1	0	19	14	10	26	28	7	0.012602	0.004703	0.006206	0	0.029953	0.006711	0.005737	0.011005	0.014982	0.042218	0.005771	0.009316
Otu000177	601	0	2	2	0	0	1	0	0	0	0	0	0	0	0	0	0	1	0	1	2	8	0	3	2	27	110	142	57	114	122	0	0	1	3	3	0	0	0.001881	0.002069	0	0	0.000959	0	0	0	0	0	0
Otu000178	584	6	31	32	12	0	1	84	0	40	20	4	0	34	0	20	39	32	46	15	23	0	3	1	2	25	0	0	0	30	1	1	43	0	22	6	11	0.006301	0.029157	0.033096	0.011862	0	0.000959	0.080321	0	0.039951	0.018763	0.003847	0
Otu000179	570	0	0	0	0	0	1	0	0	0	0	0	0	0	0	1	0	0	0	0	0	0	0	1	0	19	201	333	0	3	3	0	2	4	1	0	1	0	0	0	0	0	0.000959	0	0	0	0	0	0
Otu000180	557	32	54	7	12	14	2	19	27	1	4	0	17	3	4	5	56	0	61	0	62	6	0	0	1	39	1	13	3	2	0	29	22	3	11	30	17	0.033606	0.05079	0.00724	0.011862	0.013527	0.001918	0.018168	0.027013	0.000999	0.003753	0	0.017598
Otu000181	552	0	0	0	0	0	0	0	0	0	0	0	0	0	0	0	0	0	549	0	0	0	0	0	0	0	0	0	0	0	1	0	0	1	0	0	1	0	0	0	0	0	0	0	0	0	0	0	0
Otu000182	551	31	15	11	2	0	2	1	0	0	1	7	8	0	1	1	0	1	0	1	0	0	0	0	0	146	142	81	47	31	8	0	10	1	1	2	0	0.032556	0.014108	0.011377	0.001977	0	0.001918	0.000956	0	0	0.000938	0.006733	0.008281
Otu000183	548	1	1	29	23	15	18	2	17	2	38	7	0	2	4	3	0	0	0	119	54	22	20	3	18	22	6	15	5	0	0	28	24	4	1	31	14	0.00105	0.000941	0.029993	0.022735	0.014493	0.017258	0.001912	0.017008	0.001998	0.035651	0.006733	0
Otu000184	533	1	1	2	1	2	0	51	236	60	0	1	1	4	1	0	0	3	0	0	1	2	0	0	15	56	37	19	11	20	0	0	0	2	3	3	0	0.00105	0.000941	0.002069	0.000988	0.001932	0	0.048766	0.236113	0.059926	0	0.000962	0.001035
Otu000185	529	0	0	34	2	3	2	0	6	0	0	6	9	19	6	13	45	31	85	4	6	5	19	18	11	2	39	2	0	2	0	4	69	60	1	25	1	0	0	0.035165	0.001977	0.002899	0.001918	0	0.006003	0	0	0.005771	0.009316
Otu000186	524	0	20	1	0	2	0	0	1	0	0	0	0	0	1	0	24	98	3	1	9	7	0	3	2	117	54	78	13	24	60	0	1	2	2	1	0	0	0.018811	0.001034	0	0.001932	0	0	0.001	0	0	0	0
Otu000187	522	10	14	7	6	5	7	19	32	15	9	13	9	35	24	41	5	1	2	27	17	25	9	11	7	7	6	8	21	13	18	19	15	10	27	14	14	0.010502	0.013168	0.00724	0.005931	0.004831	0.006711	0.018168	0.032015	0.014982	0.008444	0.012504	0.009316
Otu000188	521	15	4	2	28	43	23	15	11	30	3	0	1	6	1	4	14	90	18	47	77	15	4	5	9	0	3	0	2	1	1	12	0	6	18	6	7	0.015753	0.003762	0.002069	0.027678	0.041547	0.022052	0.014343	0.011005	0.029963	0.002815	0	0.001035
Otu000189	516	1	0	1	0	0	0	2	0	0	116	0	1	0	0	0	0	0	0	0	0	0	0	1	146	0	169	26	0	39	0	0	2	7	3	2	0	0.00105	0	0.001034	0	0	0	0.001912	0	0	0.108828	0	0.001035
Otu000190	507	24	20	14	28	27	13	7	15	10	7	5	7	11	15	8	22	38	19	3	6	5	20	16	17	4	8	2	2	4	1	9	10	6	37	35	32	0.025205	0.018811	0.01448	0.027678	0.026088	0.012464	0.006693	0.015007	0.009988	0.006567	0.004809	0.007246
Otu000191	502	24	10	28	0	0	1	17	29	28	0	0	2	2	0	1	1	1	0	45	50	103	44	25	45	14	11	8	2	0	0	0	10	1	0	0	0	0.025205	0.009406	0.028959	0	0	0.000959	0.016255	0.029014	0.027966	0	0	0.00207
Otu000192	496	1	1	0	5	1	0	39	7	79	67	32	73	5	2	7	48	30	9	13	49	12	1	1	0	8	5	0	0	0	0	0	0	0	1	0	0	0.00105	0.000941	0	0.004942	0.000966	0	0.037292	0.007003	0.078903	0.062858	0.03078	0.075566
Otu000193	492	0	0	0	14	9	2	3	6	0	0	0	0	0	2	0	0	2	0	0	1	0	0	0	0	1	0	0	3	1	0	6	1	0	243	129	69	0	0	0	0.013839	0.008696	0.001918	0.002869	0.006003	0	0	0	0
Otu000194	472	11	18	6	14	34	16	11	17	2	5	14	2	9	12	5	27	44	13	8	6	1	12	18	2	5	4	0	6	1	1	29	13	5	65	20	16	0.011552	0.01693	0.006206	0.013839	0.032852	0.015341	0.010518	0.017008	0.001998	0.004691	0.013466	0.00207
Otu000195	461	2	0	0	1	0	0	31	0	32	0	0	1	1	0	1	0	1	0	2	1	0	1	0	0	184	85	106	1	2	1	0	1	0	7	0	0	0.0021	0	0	0.000988	0	0	0.029642	0	0.031961	0	0	0.001035
Otu000196	452	1	0	0	2	0	0	4	0	41	1	0	0	9	0	5	15	0	1	0	1	0	0	0	0	42	35	21	7	1	0	83	64	112	2	4	1	0.00105	0	0	0.001977	0	0	0.003825	0	0.04095	0.000938	0	0
Otu000197	437	6	1	2	0	0	0	0	0	0	0	0	1	0	0	0	0	0	0	0	0	0	0	0	0	63	89	90	123	37	20	1	2	1	1	0	0	0.006301	0.000941	0.002069	0	0	0	0	0	0	0	0	0.001035
Otu000198	435	1	0	0	72	132	130	3	1	0	8	1	0	2	4	0	0	0	0	11	32	0	1	1	0	0	0	0	0	0	0	24	3	2	1	0	6	0.00105	0	0	0.071172	0.127541	0.124642	0.002869	0.001	0	0.007505	0.000962	0
Otu000199	435	2	6	1	0	0	0	0	1	0	0	0	0	0	1	0	0	0	1	0	1	0	0	1	0	0	1	14	105	146	151	0	1	1	0	1	1	0.0021	0.005643	0.001034	0	0	0	0	0.001	0	0	0	0
Otu000200	434	6	1	16	2	0	5	1	68	1	50	0	0	1	12	0	8	1	40	0	1	0	39	2	55	53	10	47	6	3	1	0	4	0	0	0	1	0.006301	0.000941	0.016548	0.001977	0	0.004794	0.000956	0.068033	0.000999	0.046909	0	0
Otu000201	433	37	79	24	0	2	0	0	1	3	8	97	78	0	0	0	0	1	0	0	0	0	0	0	0	0	0	2	1	0	1	25	42	31	0	0	1	0.038857	0.074304	0.024822	0	0.001932	0	0	0.001	0.002996	0.007505	0.093302	0.080742
Otu000202	419	9	1	16	2	15	5	20	14	9	3	8	8	55	22	12	2	1	0	10	10	7	8	2	18	3	5	4	11	10	21	3	34	15	23	21	12	0.009452	0.000941	0.016548	0.001977	0.014493	0.004794	0.019124	0.014007	0.008989	0.002815	0.007695	0.008281
Otu000203	417	0	0	1	0	0	0	0	0	0	0	0	0	0	0	0	0	1	0	0	0	0	0	1	0	86	89	131	27	38	40	0	1	0	2	0	0	0	0	0.001034	0	0	0	0	0	0	0	0	0
Otu000204	417	1	5	12	2	2	13	0	17	2	36	209	8	0	0	0	2	0	0	2	10	2	0	0	0	38	16	2	1	19	1	10	0	1	2	3	1	0.00105	0.004703	0.012411	0.001977	0.001932	0.012464	0	0.017008	0.001998	0.033774	0.201031	0.008281
Otu000205	417	4	4	7	2	11	3	19	11	8	4	17	6	60	38	16	2	2	3	14	14	4	4	6	18	3	4	4	16	6	16	8	22	19	23	13	6	0.004201	0.003762	0.00724	0.001977	0.010628	0.002876	0.018168	0.011005	0.00799	0.003753	0.016352	0.006211
Otu000206	415	1	0	0	0	1	1	0	0	1	0	0	0	0	0	0	0	1	0	0	0	14	0	0	0	0	287	0	105	0	0	0	2	0	2	0	0	0.00105	0	0	0	0.000966	0.000959	0	0	0.000999	0	0	0
Otu000207	411	0	1	1	0	0	0	0	0	0	0	0	0	0	0	0	0	0	0	0	0	0	0	0	0	124	160	68	14	25	10	0	0	0	5	2	1	0	0.000941	0.001034	0	0	0	0	0	0	0	0	0
Otu000208	396	1	86	0	12	5	17	2	1	0	8	0	0	0	0	0	28	1	30	1	1	0	11	19	26	0	0	0	0	3	1	0	21	0	43	23	56	0.00105	0.080888	0	0.011862	0.004831	0.016299	0.001912	0.001	0	0.007505	0	0
Otu000209	395	3	5	0	7	5	8	0	0	0	1	0	0	7	1	0	50	21	0	0	1	0	0	1	0	33	89	38	64	33	15	0	8	0	2	0	3	0.003151	0.004703	0	0.006919	0.004831	0.00767	0	0	0	0.000938	0	0
Otu000210	393	0	0	0	1	5	0	0	0	1	0	1	0	4	2	7	0	0	0	0	2	3	1	0	1	0	0	0	0	0	0	158	173	34	0	0	0	0	0	0	0.000988	0.004831	0	0	0	0.000999	0	0.000962	0
Otu000211	390	0	2	0	0	0	0	0	0	0	0	0	0	0	0	1	0	0	0	0	1	0	0	0	1	0	2	2	18	129	213	0	4	14	2	1	0	0	0.001881	0	0	0	0	0	0	0	0	0	0
Otu000212	389	21	31	24	1	1	1	0	0	3	0	0	0	1	7	6	0	0	0	32	37	60	1	0	1	36	29	79	2	15	0	0	0	0	0	1	0	0.022054	0.029157	0.024822	0.000988	0.000966	0.000959	0	0	0.002996	0	0	0
Otu000213	388	1	0	0	1	0	0	1	0	0	0	0	2	0	0	0	1	0	0	0	0	1	2	0	0	140	73	165	0	0	1	0	0	0	0	0	0	0.00105	0	0	0.000988	0	0	0.000956	0	0	0	0	0.00207
Otu000214	387	3	1	8	1	0	0	0	0	0	28	0	94	0	0	3	0	0	0	0	19	31	3	12	6	0	0	0	0	3	3	1	73	91	3	2	2	0.003151	0.000941	0.008274	0.000988	0	0	0	0	0	0.026269	0	0.097304
Otu000215	377	1	0	1	0	0	1	0	0	1	0	0	0	1	1	0	0	0	0	2	0	1	1	0	0	139	115	79	21	2	9	0	0	0	2	0	0	0.00105	0	0.001034	0	0	0.000959	0	0	0.000999	0	0	0
Otu000216	377	1	9	1	8	6	0	2	0	0	27	52	0	3	0	1	15	16	3	0	10	12	0	1	3	44	60	70	0	4	1	6	2	6	14	0	0	0.00105	0.008465	0.001034	0.007908	0.005797	0	0.001912	0	0	0.025331	0.050017	0
Otu000217	374	0	0	0	4	0	0	106	27	64	0	0	0	5	2	4	3	33	26	6	8	6	15	14	20	0	2	0	0	0	0	0	0	8	8	1	12	0	0	0	0.003954	0	0	0.101358	0.027013	0.063921	0	0	0
Otu000218	366	7	5	7	21	15	12	9	5	8	8	6	7	9	13	7	10	41	18	3	4	2	20	15	8	5	3	3	2	0	0	12	6	4	29	22	20	0.007351	0.004703	0.00724	0.020758	0.014493	0.011505	0.008606	0.005002	0.00799	0.007505	0.005771	0.007246
Otu000219	362	2	0	0	0	0	0	0	1	0	0	1	1	0	0	0	0	3	0	0	0	0	0	0	1	26	33	99	85	19	86	1	1	1	1	0	1	0.0021	0	0	0	0	0	0	0.001	0	0	0.000962	0.001035
Otu000220	360	0	1	0	8	0	1	1	0	2	0	0	0	0	0	0	0	2	0	0	0	0	0	0	0	96	39	107	30	22	42	0	2	3	1	3	0	0	0.000941	0	0.007908	0	0.000959	0.000956	0	0.001998	0	0	0
Otu000221	358	0	0	0	23	2	19	0	4	0	0	0	0	11	2	22	0	0	1	0	1	7	2	1	0	1	2	0	2	3	2	0	2	0	68	98	85	0	0	0	0.022735	0.001932	0.018217	0	0.004002	0	0	0	0
Otu000222	357	1	0	0	1	0	17	2	0	0	1	0	0	0	0	0	0	0	0	0	0	0	0	0	0	121	60	101	47	3	0	0	0	0	1	2	0	0.00105	0	0	0.000988	0	0.016299	0.001912	0	0	0.000938	0	0
Otu000223	357	0	264	0	0	0	1	0	0	0	0	0	0	0	0	0	0	0	0	0	0	0	0	0	0	0	0	0	0	2	0	0	0	90	0	0	0	0	0.248307	0	0	0	0.000959	0	0	0	0	0	0
Otu000224	357	1	3	1	2	0	0	0	2	0	120	145	51	0	2	0	0	0	0	2	2	0	0	0	1	0	0	1	13	0	8	0	0	0	1	0	2	0.00105	0.002822	0.001034	0.001977	0	0	0	0.002001	0	0.112581	0.139471	0.052793
Otu000225	348	0	0	0	0	0	0	0	0	0	0	0	0	0	0	0	0	0	0	0	0	0	0	0	0	24	34	37	61	60	131	0	0	0	1	0	0	0	0	0	0	0	0	0	0	0	0	0	0
Otu000226	347	0	0	0	0	0	0	0	0	0	0	0	0	0	0	0	0	0	0	1	1	0	0	0	1	54	123	158	4	1	0	0	1	0	1	2	0	0	0	0	0	0	0	0	0	0	0	0	0
Otu000227	347	0	0	0	1	0	0	1	0	0	0	0	0	1	0	0	0	1	0	0	1	1	0	0	0	166	103	68	0	1	0	0	0	0	3	0	0	0	0	0	0.000988	0	0	0.000956	0	0	0	0	0
Otu000228	343	0	1	1	0	0	0	0	0	0	0	0	0	0	0	0	0	1	0	0	0	0	0	0	0	44	39	62	50	29	115	0	0	0	1	0	0	0	0.000941	0.001034	0	0	0	0	0	0	0	0	0
Otu000229	337	1	3	0	0	21	0	1	0	0	0	0	1	1	3	0	0	1	26	0	0	0	0	0	0	48	10	55	70	46	23	0	0	1	11	1	14	0.00105	0.002822	0	0	0.020291	0	0.000956	0	0	0	0	0.001035
Otu000230	327	9	12	10	5	5	6	10	11	15	7	16	10	26	14	15	1	1	1	15	16	7	9	4	4	3	5	2	11	13	13	4	2	11	14	9	11	0.009452	0.011287	0.010343	0.004942	0.004831	0.005753	0.009562	0.011005	0.014982	0.006567	0.01539	0.010352
Otu000231	324	0	0	0	0	0	0	0	0	0	0	0	0	0	0	0	0	0	0	0	0	0	0	0	37	0	0	1	0	0	2	0	1	282	0	0	1	0	0	0	0	0	0	0	0	0	0	0	0
Otu000232	323	30	1	13	6	1	0	24	4	19	0	21	11	0	7	0	23	88	20	6	19	7	0	0	1	2	1	0	0	0	1	1	0	14	0	0	3	0.031506	0.000941	0.013445	0.005931	0.000966	0	0.022949	0.004002	0.018977	0	0.020199	0.011387
Otu000233	322	0	1	0	0	0	0	0	2	1	46	138	17	0	2	1	0	1	0	0	0	0	1	0	0	0	1	0	1	1	0	2	1	0	27	68	11	0	0.000941	0	0	0	0	0	0.002001	0.000999	0.043156	0.132738	0.017598
Otu000234	322	12	5	11	19	13	13	7	7	5	2	10	12	7	6	11	12	20	14	5	9	6	9	6	10	4	2	2	2	1	0	10	7	10	22	11	20	0.012602	0.004703	0.011377	0.018781	0.012561	0.012464	0.006693	0.007003	0.004994	0.001876	0.009619	0.012422
Otu000235	318	0	0	0	0	0	0	0	0	0	0	0	0	0	0	1	0	0	0	101	75	99	3	12	24	0	0	0	2	1	0	0	0	0	0	0	0	0	0	0	0	0	0	0	0	0	0	0	0
Otu000236	315	8	8	1	26	14	15	4	6	3	5	11	3	10	8	6	20	31	17	1	3	1	12	10	10	4	1	1	1	1	0	11	11	6	19	14	13	0.008402	0.007524	0.001034	0.025701	0.013527	0.014382	0.003825	0.006003	0.002996	0.004691	0.010581	0.003105
Otu000237	311	0	15	1	9	40	3	0	3	0	0	21	11	0	0	0	24	25	4	34	6	20	0	0	9	0	0	0	2	0	0	0	2	6	43	14	19	0	0.014108	0.001034	0.008896	0.038649	0.002876	0	0.003001	0	0	0.020199	0.011387
Otu000238	309	0	0	0	0	1	0	0	0	0	0	0	1	0	0	1	0	0	0	0	1	1	2	0	0	10	28	82	20	73	82	0	1	1	0	2	3	0	0	0	0	0.000966	0	0	0	0	0	0	0.001035
Otu000239	309	0	1	2	0	0	0	0	0	0	0	0	0	0	0	0	0	0	0	0	0	1	0	0	0	70	74	114	10	3	30	0	1	0	1	2	0	0	0.000941	0.002069	0	0	0	0	0	0	0	0	0
Otu000240	309	5	63	10	1	7	1	1	4	0	0	0	0	5	16	6	35	1	1	10	1	6	21	7	18	0	0	9	1	3	0	15	0	18	4	27	13	0.005251	0.059255	0.010343	0.000988	0.006764	0.000959	0.000956	0.004002	0	0	0	0
Otu000241	309	5	77	24	0	0	0	4	1	13	8	0	13	2	1	9	3	2	4	6	0	14	0	0	0	0	0	0	0	1	0	0	3	9	65	27	18	0.005251	0.072423	0.024822	0	0	0	0.003825	0.001	0.012984	0.007505	0	0.013457
Otu000242	301	14	19	0	0	0	1	2	74	33	2	0	0	0	0	0	0	2	0	0	0	0	0	0	0	19	14	95	0	18	1	0	1	0	1	5	0	0.014703	0.017871	0	0	0	0.000959	0.001912	0.074036	0.032959	0.001876	0	0
Otu000243	301	18	1	8	0	0	6	2	4	0	12	1	25	1	0	5	37	19	36	0	4	0	2	2	4	0	0	0	0	0	8	4	19	15	19	28	21	0.018904	0.000941	0.008274	0	0	0.005753	0.001912	0.004002	0	0.011258	0.000962	0.025879
Otu000244	299	1	1	0	2	0	0	0	0	0	0	2	1	0	0	0	0	0	0	0	0	0	1	1	0	38	84	49	90	5	16	2	1	1	3	1	0	0.00105	0.000941	0	0.001977	0	0	0	0	0	0	0.001924	0.001035
Otu000245	299	5	6	5	9	1	6	14	7	15	5	8	3	11	21	22	0	2	1	14	11	14	12	2	5	3	3	1	20	9	7	6	6	9	14	15	7	0.005251	0.005643	0.005171	0.008896	0.000966	0.005753	0.013387	0.007003	0.014982	0.004691	0.007695	0.003105
Otu000246	299	16	1	19	1	9	1	0	0	0	19	5	23	0	1	2	35	5	56	1	0	1	1	1	0	4	4	21	14	7	20	1	19	5	2	4	1	0.016803	0.000941	0.019651	0.000988	0.008696	0.000959	0	0	0	0.017825	0.004809	0.023809
Otu000247	297	1	70	3	0	0	0	0	0	0	0	1	0	0	2	1	0	0	0	0	17	10	0	0	0	54	40	56	9	23	8	0	0	0	0	2	0	0.00105	0.065839	0.003103	0	0	0	0	0	0	0	0.000962	0
Otu000248	296	0	0	0	15	7	13	11	3	5	11	28	26	6	10	15	13	9	1	10	6	11	2	1	7	1	0	2	0	1	0	0	12	5	30	12	23	0	0	0	0.014827	0.006764	0.012464	0.010518	0.003001	0.004994	0.01032	0.026932	0.026914
Otu000249	293	13	0	12	5	1	7	2	1	24	3	0	1	2	1	8	40	12	10	1	11	16	1	3	0	1	6	6	0	0	0	1	11	34	8	26	26	0.013653	0	0.012411	0.004942	0.000966	0.006711	0.001912	0.001	0.023971	0.002815	0	0.001035
Otu000250	292	1	0	0	0	1	1	0	0	0	20	25	3	4	2	16	25	51	92	11	1	13	0	16	7	0	0	0	0	0	0	1	2	0	0	0	0	0.00105	0	0	0	0.000966	0.000959	0	0	0	0.018763	0.024047	0.003105
Otu000251	291	75	0	0	1	2	0	0	0	0	1	0	0	0	0	0	0	154	0	0	0	0	1	0	0	2	0	0	1	0	0	1	52	0	1	0	0	0.078765	0	0	0.000988	0.001932	0	0	0	0	0.000938	0	0
Otu000252	290	0	0	0	0	0	0	1	0	1	0	0	0	0	0	0	1	0	0	58	68	108	10	11	22	0	0	0	2	4	3	1	0	0	0	0	0	0	0	0	0	0	0	0.000956	0	0.000999	0	0	0
Otu000253	287	0	0	0	0	0	0	0	0	0	0	1	0	0	0	0	80	2	182	0	0	0	0	0	1	0	1	1	0	6	11	0	0	2	0	0	0	0	0	0	0	0	0	0	0	0	0	0.000962	0
Otu000254	285	0	0	0	0	0	0	0	0	0	0	0	3	0	0	0	0	0	0	0	0	0	0	1	0	5	93	174	0	2	3	0	1	3	0	0	0	0	0	0	0	0	0	0	0	0	0	0	0.003105
Otu000255	281	0	0	0	0	0	0	0	0	0	0	0	0	1	0	0	12	2	0	0	0	0	0	0	0	166	49	34	0	1	12	0	1	0	1	1	1	0	0	0	0	0	0	0	0	0	0	0	0
Otu000256	280	0	0	0	0	0	0	0	0	0	0	0	0	0	0	1	0	0	0	0	0	0	0	0	0	19	89	137	1	12	15	0	1	0	2	0	3	0	0	0	0	0	0	0	0	0	0	0	0
Otu000257	280	33	123	33	0	1	0	0	0	0	0	1	0	0	0	0	0	2	0	0	0	0	0	0	1	16	13	18	20	10	6	2	0	0	1	0	0	0.034657	0.115688	0.03413	0	0.000966	0	0	0	0	0	0.000962	0
Otu000258	279	74	0	2	1	0	0	2	0	1	0	0	0	3	0	0	0	0	0	0	2	0	0	0	0	0	0	0	46	106	37	1	1	0	2	1	0	0.077715	0	0.002069	0.000988	0	0	0.001912	0	0.000999	0	0	0
Otu000259	278	14	6	12	7	1	10	22	11	2	0	6	0	2	1	1	9	11	0	2	0	10	7	5	2	0	4	3	0	0	3	33	37	42	1	7	7	0.014703	0.005643	0.012411	0.006919	0.000966	0.009588	0.021037	0.011005	0.001998	0	0.005771	0
Otu000260	274	0	23	1	8	0	2	0	0	1	0	6	0	0	0	0	0	7	5	0	0	1	0	0	0	86	25	37	4	9	15	32	0	0	0	0	12	0	0.021633	0.001034	0.007908	0	0.001918	0	0	0.000999	0	0.005771	0
Otu000261	274	10	1	11	4	1	1	4	1	7	19	0	16	1	0	1	13	3	19	1	8	15	22	52	36	0	0	0	0	1	1	3	4	10	2	3	4	0.010502	0.000941	0.011377	0.003954	0.000966	0.000959	0.003825	0.001	0.006991	0.017825	0	0.016562
Otu000262	274	0	0	1	0	0	0	0	0	0	1	0	0	0	0	0	0	0	0	0	0	0	0	0	0	115	25	84	0	8	37	0	1	0	0	1	1	0	0	0.001034	0	0	0	0	0	0	0.000938	0	0
Otu000263	271	144	0	0	0	0	0	3	0	0	6	0	1	0	1	9	0	0	4	0	0	5	86	0	0	1	0	0	2	0	0	0	9	0	0	0	0	0.151229	0	0	0	0	0	0.002869	0	0	0.005629	0	0.001035
Otu000264	267	0	2	0	8	0	0	1	1	0	0	1	0	0	0	0	0	53	36	0	0	0	0	0	0	86	20	17	0	27	13	0	0	0	1	1	0	0	0.001881	0	0.007908	0	0	0.000956	0.001	0	0	0.000962	0
Otu000265	266	13	0	0	1	2	1	2	0	0	7	0	17	1	3	8	24	63	18	1	0	1	0	0	1	36	6	16	16	6	0	0	0	0	0	23	0	0.013653	0	0	0.000988	0.001932	0.000959	0.001912	0	0	0.006567	0	0.017598
Otu000266	264	9	62	0	0	0	0	18	0	0	0	10	0	7	0	0	7	0	0	4	78	6	0	1	0	0	3	49	2	0	0	7	0	0	1	0	0	0.009452	0.058315	0	0	0	0	0.017212	0	0	0	0.009619	0
Otu000267	264	1	2	0	1	0	1	0	0	1	5	0	1	0	0	3	48	0	90	0	0	0	1	0	5	0	11	25	2	44	11	0	4	7	0	0	1	0.00105	0.001881	0	0.000988	0	0.000959	0	0	0.000999	0.004691	0	0.001035
Otu000268	263	2	0	0	2	0	0	0	0	0	0	0	0	0	0	0	1	2	0	0	0	0	9	1	6	65	19	47	67	26	16	0	0	0	0	0	0	0.0021	0	0	0.001977	0	0	0	0	0	0	0	0
Otu000269	262	1	0	0	0	3	0	2	0	1	0	0	0	0	0	0	0	0	0	0	0	0	8	8	22	34	1	6	10	1	2	2	0	0	44	54	63	0.00105	0	0	0	0.002899	0	0.001912	0	0.000999	0	0	0
Otu000270	259	7	3	0	0	0	0	1	10	15	0	0	0	1	5	10	14	27	54	0	0	6	6	4	7	4	2	16	5	21	16	7	0	2	0	2	14	0.007351	0.002822	0	0	0	0	0.000956	0.010005	0.014982	0	0	0
Otu000271	256	62	114	29	0	0	0	22	10	12	1	1	0	2	0	0	0	1	0	0	0	0	0	0	0	0	0	0	0	2	0	0	0	0	0	0	0	0.065112	0.107223	0.029993	0	0	0	0.021037	0.010005	0.011985	0.000938	0.000962	0
Otu000272	254	6	0	12	7	2	6	10	1	5	7	1	10	5	0	2	8	1	10	7	3	16	16	28	33	2	3	1	0	12	4	2	9	13	1	6	5	0.006301	0	0.012411	0.006919	0.001932	0.005753	0.009562	0.001	0.004994	0.006567	0.000962	0.010352
Otu000273	253	0	0	1	0	2	1	1	1	0	4	1	23	0	0	1	48	4	75	3	6	3	2	8	7	0	0	2	1	0	0	2	9	14	6	10	18	0	0	0.001034	0	0.001932	0.000959	0.000956	0.001	0	0.003753	0.000962	0.023809
Otu000274	252	0	0	15	0	3	1	26	43	75	0	0	0	0	1	0	0	0	0	1	20	1	0	0	0	24	19	10	0	0	1	0	0	0	9	1	2	0	0	0.015514	0	0.002899	0.000959	0.024861	0.043021	0.074908	0	0	0
Otu000275	252	0	0	0	0	0	1	0	0	2	0	0	0	0	0	0	0	0	1	0	0	0	0	0	0	0	0	0	0	0	1	0	0	247	0	0	0	0	0	0	0	0	0.000959	0	0	0.001998	0	0	0
Otu000276	252	38	38	39	0	0	0	0	0	0	0	0	0	0	0	0	1	0	0	0	0	0	1	0	0	14	17	31	15	42	16	0	0	0	0	0	0	0.039908	0.035741	0.040336	0	0	0	0	0	0	0	0	0
Otu000277	250	0	177	0	0	1	0	0	0	0	0	0	0	0	0	0	0	0	0	0	0	0	0	0	0	26	9	24	1	6	2	0	0	0	0	4	0	0	0.166479	0	0	0.000966	0	0	0	0	0	0	0
Otu000278	249	0	0	0	31	2	28	1	0	0	0	0	4	0	0	0	6	0	39	1	14	35	0	0	0	0	2	0	0	1	0	1	5	0	8	35	36	0	0	0	0.030643	0.001932	0.026846	0.000956	0	0	0	0	0.004141
Otu000279	249	3	5	3	3	4	2	8	7	7	7	10	2	22	18	13	0	1	0	11	18	5	5	5	3	1	0	1	13	5	14	12	7	7	19	6	2	0.003151	0.004703	0.003103	0.002965	0.003865	0.001918	0.00765	0.007003	0.006991	0.006567	0.009619	0.00207
Otu000280	249	79	28	4	0	0	0	1	1	0	0	0	0	1	0	0	0	0	0	0	0	0	0	0	0	15	28	16	22	18	20	0	0	0	1	0	15	0.082966	0.026336	0.004137	0	0	0	0.000956	0.001	0	0	0	0
Otu000281	248	0	0	0	0	0	5	58	113	64	1	2	0	0	0	0	0	1	0	0	1	0	0	0	0	0	0	0	0	0	0	0	1	0	1	1	0	0	0	0	0	0	0.004794	0.05546	0.113054	0.063921	0.000938	0.001924	0
Otu000282	247	13	2	7	3	1	1	6	0	12	9	1	18	0	0	1	16	2	26	5	5	12	34	30	29	0	0	0	0	0	1	0	6	4	1	1	1	0.013653	0.001881	0.00724	0.002965	0.000966	0.000959	0.005737	0	0.011985	0.008444	0.000962	0.018633
Otu000283	245	0	0	0	0	0	0	71	76	81	0	0	0	1	0	0	1	0	0	0	0	0	1	0	0	1	0	9	1	0	0	0	0	0	2	1	0	0	0	0	0	0	0	0.067891	0.076036	0.0809	0	0	0
Otu000284	244	0	2	0	0	0	0	0	199	0	0	0	0	0	0	0	0	1	0	0	0	0	0	0	0	0	31	0	0	1	0	0	1	0	1	8	0	0	0.001881	0	0	0	0	0	0.199096	0	0	0	0
Otu000285	244	24	0	26	0	0	0	0	0	0	0	0	0	0	0	0	1	0	15	0	42	1	0	0	12	41	54	14	1	0	3	0	6	3	0	1	0	0.025205	0	0.026891	0	0	0	0	0	0	0	0	0
Otu000286	242	47	6	73	0	0	3	0	0	0	1	0	2	1	0	0	1	0	1	0	0	0	0	0	0	4	3	25	6	24	39	0	0	0	0	1	5	0.049359	0.005643	0.075501	0	0	0.002876	0	0	0	0.000938	0	0.00207
Otu000287	238	0	0	0	1	0	0	0	0	0	1	0	0	0	3	3	0	5	9	0	0	1	0	0	0	96	45	50	0	7	9	0	0	1	0	5	2	0	0	0	0.000988	0	0	0	0	0	0.000938	0	0
Otu000288	238	0	0	0	0	0	0	0	0	0	0	0	0	0	0	0	1	2	0	0	0	0	0	0	0	97	60	72	1	3	2	0	0	0	0	0	0	0	0	0	0	0	0	0	0	0	0	0	0
Otu000289	236	1	0	55	1	0	1	0	4	0	1	0	0	2	0	0	167	0	0	0	0	0	0	1	0	0	0	0	0	0	2	0	1	0	0	0	0	0.00105	0	0.056884	0.000988	0	0.000959	0	0.004002	0	0.000938	0	0
Otu000290	235	0	0	0	2	15	3	1	2	0	0	0	0	2	0	10	1	0	0	0	0	0	11	0	0	0	0	0	1	0	0	1	0	0	75	67	44	0	0	0	0.001977	0.014493	0.002876	0.000956	0.002001	0	0	0	0
Otu000291	231	0	0	2	0	0	0	0	0	0	0	0	1	0	0	0	0	15	0	0	0	1	0	0	0	12	23	27	40	56	52	0	1	0	1	0	0	0	0	0.002069	0	0	0	0	0	0	0	0	0.001035
Otu000292	228	0	0	0	0	0	0	0	0	0	0	0	0	10	0	21	0	0	1	14	75	69	0	0	0	0	17	2	3	3	11	0	1	0	0	1	0	0	0	0	0	0	0	0	0	0	0	0	0
Otu000293	227	0	0	1	0	0	0	0	0	0	0	0	0	0	0	0	0	0	10	0	0	1	0	0	0	81	47	68	4	11	1	0	0	1	2	0	0	0	0	0.001034	0	0	0	0	0	0	0	0	0
Otu000294	227	0	0	0	1	0	0	0	0	0	0	0	0	0	0	0	0	79	0	3	47	13	10	1	0	0	0	0	0	0	0	56	0	7	0	0	10	0	0	0	0.000988	0	0	0	0	0	0	0	0
Otu000295	226	8	1	0	1	0	0	76	104	12	18	0	0	0	0	0	0	0	0	0	0	0	0	0	0	0	0	0	0	0	0	0	0	0	4	2	0	0.008402	0.000941	0	0.000988	0	0	0.072672	0.10405	0.011985	0.016887	0	0
Otu000296	224	0	1	0	1	0	1	0	1	0	0	0	0	0	0	0	47	0	0	0	2	0	0	0	0	29	74	47	0	16	0	0	0	0	3	2	0	0	0.000941	0	0.000988	0	0.000959	0	0.001	0	0	0	0
Otu000297	222	0	0	8	0	0	0	0	0	0	0	0	0	2	0	1	0	0	0	0	24	4	1	0	0	1	38	119	0	0	1	0	21	1	1	0	0	0	0	0.008274	0	0	0	0	0	0	0	0	0
Otu000298	221	5	1	0	0	1	4	0	3	1	0	0	0	0	0	5	0	151	16	0	0	2	0	0	0	0	0	0	0	0	0	10	0	0	11	1	10	0.005251	0.000941	0	0	0.000966	0.003835	0	0.003001	0.000999	0	0	0
Otu000299	220	1	1	14	11	25	18	0	9	0	0	0	13	0	0	3	0	0	11	11	6	2	15	4	6	0	2	0	1	0	0	8	50	0	0	5	4	0.00105	0.000941	0.01448	0.010873	0.024156	0.017258	0	0.009004	0	0	0	0.013457
Otu000300	220	14	0	5	0	0	0	0	0	0	0	0	0	0	0	0	0	0	0	0	0	0	0	0	1	66	26	61	1	29	15	0	0	0	1	0	1	0.014703	0	0.005171	0	0	0	0	0	0	0	0	0
Otu000301	220	0	0	0	0	0	0	0	0	1	0	0	2	0	0	0	0	0	0	0	0	0	0	0	0	72	83	57	0	1	0	0	1	0	2	1	0	0	0	0	0	0	0	0	0	0.000999	0	0	0.00207
Otu000302	215	0	30	0	0	1	0	0	0	0	0	0	0	2	0	3	0	0	0	22	41	3	10	0	0	14	1	7	31	6	12	11	5	12	2	0	2	0	0.028217	0	0	0.000966	0	0	0	0	0	0	0
Otu000303	214	4	1	5	8	12	9	5	6	3	6	6	5	1	8	4	13	11	15	1	0	1	12	7	7	2	0	1	0	3	0	5	7	8	12	12	14	0.004201	0.000941	0.005171	0.007908	0.011595	0.008629	0.004781	0.006003	0.002996	0.005629	0.005771	0.005176
Otu000304	214	1	1	0	0	2	0	0	0	0	1	48	0	0	1	0	18	1	0	0	0	0	0	0	0	30	15	0	68	6	21	0	0	0	1	0	0	0.00105	0.000941	0	0	0.001932	0	0	0	0	0.000938	0.04617	0
Otu000305	210	4	5	2	3	4	2	6	11	3	6	7	3	8	13	18	1	2	0	6	8	10	4	4	5	4	0	0	13	6	4	8	7	4	10	8	11	0.004201	0.004703	0.002069	0.002965	0.003865	0.001918	0.005737	0.011005	0.002996	0.005629	0.006733	0.003105
Otu000306	207	2	1	0	5	1	0	16	0	0	0	0	0	0	1	4	0	8	5	0	0	11	1	0	2	22	2	10	31	10	19	45	1	1	9	0	0	0.0021	0.000941	0	0.004942	0.000966	0	0.015299	0	0	0	0	0
Otu000307	207	0	1	1	0	0	0	0	0	0	0	0	0	0	0	0	0	0	0	2	3	0	0	1	0	8	26	43	36	54	32	0	0	0	0	0	0	0	0.000941	0.001034	0	0	0	0	0	0	0	0	0
Otu000308	204	33	8	0	9	28	10	0	1	0	0	0	0	0	0	0	0	0	0	0	1	0	0	2	41	0	3	1	0	46	0	17	3	0	0	1	0	0.034657	0.007524	0	0.008896	0.027054	0.009588	0	0.001	0	0	0	0
Otu000309	203	0	0	198	0	0	1	0	0	1	0	0	0	0	0	0	0	0	0	0	0	0	0	1	0	0	1	0	0	0	1	0	0	0	0	0	0	0	0	0.204782	0	0	0.000959	0	0	0.000999	0	0	0
Otu000310	201	1	0	4	7	4	0	0	1	0	18	4	8	0	0	1	1	0	0	34	10	28	0	3	0	0	0	0	1	0	0	34	21	20	1	0	0	0.00105	0	0.004137	0.006919	0.003865	0	0	0.001	0	0.016887	0.003847	0.008281
Otu000311	198	1	0	1	0	0	0	0	0	0	0	0	0	0	0	0	0	0	0	0	0	0	0	0	0	40	29	18	38	49	16	1	1	1	2	1	0	0.00105	0	0.001034	0	0	0	0	0	0	0	0	0
Otu000312	198	0	16	11	0	2	6	0	1	11	2	0	5	4	5	0	0	12	26	3	0	2	3	2	7	0	1	1	0	0	1	69	1	0	3	2	2	0	0.015049	0.011377	0	0.001932	0.005753	0	0.001	0.010986	0.001876	0	0.005176
Otu000313	197	13	17	11	0	0	0	0	1	0	0	10	0	6	4	3	1	9	2	15	12	15	25	19	27	0	1	0	1	2	0	0	1	0	0	2	0	0.013653	0.015989	0.011377	0	0	0	0	0.001	0	0	0.009619	0
Otu000314	195	0	0	1	0	0	0	0	0	1	0	0	6	0	0	0	0	0	0	0	0	1	0	0	0	18	46	26	10	24	57	0	0	1	1	1	2	0	0	0.001034	0	0	0	0	0	0.000999	0	0	0.006211
Otu000315	193	0	0	0	0	0	0	0	1	0	0	0	0	21	13	18	0	0	0	0	0	9	9	0	0	13	12	1	0	0	0	36	19	40	1	0	0	0	0	0	0	0	0	0	0.001	0	0	0	0
Otu000316	191	4	1	9	8	2	4	7	1	6	6	1	13	2	0	5	3	0	7	2	18	8	18	19	13	2	1	1	1	3	1	3	5	5	3	8	1	0.004201	0.000941	0.009308	0.007908	0.001932	0.003835	0.006693	0.001	0.005993	0.005629	0.000962	0.013457
Otu000317	191	1	0	0	0	0	0	13	0	5	8	0	3	11	2	14	13	1	29	13	31	31	2	0	0	0	0	0	1	0	0	0	5	7	1	0	0	0.00105	0	0	0	0	0	0.012431	0	0.004994	0.007505	0	0.003105
Otu000318	190	0	0	0	0	0	0	0	0	0	1	0	8	0	0	7	0	0	0	7	0	1	0	0	0	0	0	0	0	0	24	8	36	40	32	20	6	0	0	0	0	0	0	0	0	0	0.000938	0	0.008281
Otu000319	189	2	0	0	0	0	1	0	0	0	0	0	0	0	0	0	0	0	0	0	1	0	1	0	0	59	86	38	0	0	0	0	0	0	1	0	0	0.0021	0	0	0	0	0.000959	0	0	0	0	0	0
Otu000320	189	2	30	0	5	1	6	18	0	1	48	5	0	0	1	1	0	24	0	0	0	0	1	0	0	8	4	29	1	2	0	0	0	2	0	0	0	0.0021	0.028217	0	0.004942	0.000966	0.005753	0.017212	0	0.000999	0.045032	0.004809	0
Otu000321	189	41	10	0	3	0	0	0	1	0	0	0	0	5	0	3	0	0	1	2	0	0	0	0	0	4	1	4	1	1	1	44	28	31	1	0	7	0.043058	0.009406	0	0.002965	0	0	0	0.001	0	0	0	0
Otu000322	187	0	1	0	7	2	0	0	1	1	0	7	6	3	5	3	13	2	0	0	3	0	0	0	0	0	3	0	1	0	1	38	26	64	0	0	0	0	0.000941	0	0.006919	0.001932	0	0	0.001	0.000999	0	0.006733	0.006211
Otu000323	187	4	1	7	2	0	3	4	0	4	12	0	14	0	0	2	10	1	15	4	9	14	23	21	21	0	1	0	1	1	1	1	4	5	0	1	1	0.004201	0.000941	0.00724	0.001977	0	0.002876	0.003825	0	0.003995	0.011258	0	0.014492
Otu000324	187	7	3	3	1	0	1	3	0	9	12	1	10	1	0	2	6	2	20	2	9	9	21	26	21	0	0	0	0	0	0	0	9	7	0	1	1	0.007351	0.002822	0.003103	0.000988	0	0.000959	0.002869	0	0.008989	0.011258	0.000962	0.010352
Otu000325	186	1	1	0	0	0	0	0	0	0	0	0	0	0	0	0	1	1	0	0	0	0	0	0	0	64	19	39	19	18	22	0	0	0	0	1	0	0.00105	0.000941	0	0	0	0	0	0	0	0	0	0
Otu000326	186	1	0	0	12	0	8	14	0	25	0	2	0	0	0	0	0	0	33	22	10	15	1	0	1	16	0	0	0	0	0	22	0	4	0	0	0	0.00105	0	0	0.011862	0	0.00767	0.013387	0	0.024969	0	0.001924	0
Otu000327	184	6	0	3	0	0	2	4	0	6	11	1	11	0	0	1	13	1	9	1	19	4	25	25	23	0	0	0	0	2	0	1	7	5	0	0	4	0.006301	0	0.003103	0	0	0.001918	0.003825	0	0.005993	0.01032	0.000962	0.011387
Otu000328	181	0	0	0	0	0	0	0	0	0	0	0	0	0	0	0	0	0	0	0	0	0	0	0	0	0	0	0	0	0	0	0	0	181	0	0	0	0	0	0	0	0	0	0	0	0	0	0	0
Otu000329	180	57	63	58	0	0	0	1	0	0	0	0	0	0	0	0	0	0	0	0	0	0	0	0	0	0	0	0	0	0	1	0	0	0	0	0	0	0.059861	0.059255	0.059987	0	0	0	0.000956	0	0	0	0	0
Otu000330	180	14	0	64	4	6	44	0	0	0	0	0	0	1	0	0	0	30	0	0	1	0	0	0	0	14	0	0	0	0	2	0	0	0	0	0	0	0.014703	0	0.066192	0.003954	0.005797	0.042186	0	0	0	0	0	0
Otu000331	180	0	0	0	0	0	0	0	1	0	1	0	13	0	0	0	0	0	0	3	0	15	16	48	78	0	0	0	0	0	3	0	0	0	0	2	0	0	0	0	0	0	0	0	0.001	0	0.000938	0	0.013457
Otu000332	177	0	1	0	0	0	0	0	0	0	0	0	0	0	0	0	0	0	0	0	0	0	0	0	0	0	15	15	20	59	66	0	0	0	1	0	0	0	0.000941	0	0	0	0	0	0	0	0	0	0
Otu000333	177	4	0	4	0	0	2	0	1	2	7	0	11	0	1	0	8	2	7	3	8	7	7	20	15	2	8	5	4	15	15	1	5	8	1	2	2	0.004201	0	0.004137	0	0	0.001918	0	0.001	0.001998	0.006567	0	0.011387
Otu000334	176	0	1	1	0	0	0	1	0	0	48	95	2	0	1	0	0	1	0	0	0	0	0	0	0	15	0	0	0	0	0	10	0	0	1	0	0	0	0.000941	0.001034	0	0	0	0.000956	0	0	0.045032	0.091378	0.00207
Otu000335	174	0	0	0	0	0	1	1	1	0	0	0	0	0	0	0	0	0	0	0	0	0	0	0	0	48	49	37	20	10	3	0	0	1	2	1	0	0	0	0	0	0	0.000959	0.000956	0.001	0	0	0	0
Otu000336	174	0	0	11	3	1	6	0	2	0	4	81	33	0	1	0	0	0	0	0	0	0	0	0	0	0	0	0	0	0	1	0	0	1	11	15	4	0	0	0.011377	0.002965	0.000966	0.005753	0	0.002001	0	0.003753	0.077912	0.03416
Otu000337	174	6	1	4	3	5	11	6	5	3	6	4	0	1	3	3	14	16	15	0	3	3	5	7	1	1	2	2	1	3	1	4	4	2	10	9	10	0.006301	0.000941	0.004137	0.002965	0.004831	0.010547	0.005737	0.005002	0.002996	0.005629	0.003847	0
Otu000338	173	6	0	0	0	0	2	5	0	2	13	2	12	1	0	2	0	0	0	8	9	10	0	0	0	3	9	10	9	6	12	6	17	26	0	3	0	0.006301	0	0	0	0	0.001918	0.004781	0	0.001998	0.012196	0.001924	0.012422
Otu000339	172	17	1	39	0	0	0	0	0	0	0	0	0	0	0	0	0	0	0	0	0	0	5	2	2	0	0	2	0	0	0	0	46	57	0	1	0	0.017853	0.000941	0.040336	0	0	0	0	0	0	0	0	0
Otu000340	171	0	0	1	0	0	0	2	0	0	0	0	0	0	0	0	0	0	0	0	2	0	0	0	0	54	62	43	0	2	1	0	1	0	3	0	0	0	0	0.001034	0	0	0	0.001912	0	0	0	0	0
Otu000341	169	0	0	1	0	0	0	0	0	1	0	0	0	0	0	0	0	0	0	76	44	47	0	0	0	0	0	0	0	0	0	0	0	0	0	0	0	0	0	0.001034	0	0	0	0	0	0.000999	0	0	0
Otu000342	168	1	8	2	0	3	1	7	11	7	6	5	1	13	12	7	0	2	1	5	3	4	4	3	2	2	2	2	10	6	3	1	6	5	9	8	6	0.00105	0.007524	0.002069	0	0.002899	0.000959	0.006693	0.011005	0.006991	0.005629	0.004809	0.001035
Otu000343	167	0	2	0	0	0	0	1	1	0	0	1	0	0	0	0	0	1	0	0	0	0	1	0	0	40	36	50	5	8	14	0	0	1	1	5	0	0	0.001881	0	0	0	0	0.000956	0.001	0	0	0.000962	0
Otu000344	167	4	7	3	8	9	10	0	5	2	4	6	2	8	10	2	4	9	9	2	0	1	4	8	7	1	0	0	2	0	0	5	5	5	13	4	8	0.004201	0.006584	0.003103	0.007908	0.008696	0.009588	0	0.005002	0.001998	0.003753	0.005771	0.00207
Otu000345	167	3	2	5	0	0	0	5	1	4	9	4	6	0	0	0	15	3	8	1	6	20	20	20	19	0	0	0	0	2	0	2	6	3	0	1	2	0.003151	0.001881	0.005171	0	0	0	0.004781	0.001	0.003995	0.008444	0.003847	0.006211
Otu000346	163	5	1	6	2	0	1	5	0	3	8	0	15	0	0	1	4	4	12	0	10	8	22	25	17	0	0	0	0	0	2	1	3	4	0	2	2	0.005251	0.000941	0.006206	0.001977	0	0.000959	0.004781	0	0.002996	0.007505	0	0.015527
Otu000347	162	2	0	4	5	3	6	5	7	9	4	4	3	11	10	12	0	1	1	11	3	1	5	4	2	1	2	1	9	6	4	6	4	3	6	4	3	0.0021	0	0.004137	0.004942	0.002899	0.005753	0.004781	0.007003	0.008989	0.003753	0.003847	0.003105
Otu000348	160	2	0	1	0	1	0	0	0	0	0	0	0	2	1	2	0	1	0	0	1	1	0	0	0	0	0	0	48	27	30	0	0	0	17	10	16	0.0021	0	0.001034	0	0.000966	0	0	0	0	0	0	0
Otu000349	159	1	0	0	0	0	0	0	0	1	0	0	0	0	0	0	0	0	0	0	1	0	0	0	8	73	43	6	13	6	0	0	1	6	0	0	0	0.00105	0	0	0	0	0	0	0	0.000999	0	0	0
Otu000350	159	0	0	0	0	0	0	0	1	0	0	0	0	0	0	0	1	22	0	0	1	0	0	0	0	38	41	53	0	1	1	0	0	0	0	0	0	0	0	0	0	0	0	0	0.001	0	0	0	0
Otu000351	158	2	2	2	8	11	11	1	1	3	3	7	1	6	5	6	6	9	9	0	1	2	9	7	5	1	2	1	0	0	0	2	3	4	11	7	10	0.0021	0.001881	0.002069	0.007908	0.010628	0.010547	0.000956	0.001	0.002996	0.002815	0.006733	0.001035
Otu000352	156	2	1	5	2	1	1	4	0	6	7	0	23	0	0	0	9	1	9	4	10	6	12	11	24	0	1	0	1	0	1	1	6	4	1	2	1	0.0021	0.000941	0.005171	0.001977	0.000966	0.000959	0.003825	0	0.005993	0.006567	0	0.023809
Otu000353	153	0	1	0	0	2	0	4	27	2	5	3	13	4	1	16	0	67	5	0	0	0	0	0	0	0	0	0	0	0	0	0	0	0	3	0	0	0	0.000941	0	0	0.001932	0	0.003825	0.027013	0.001998	0.004691	0.002886	0.013457
Otu000354	150	18	0	9	0	0	1	9	2	0	1	0	23	0	0	11	0	0	0	0	1	0	0	0	0	0	0	0	0	0	1	1	12	0	29	20	12	0.018904	0	0.009308	0	0	0.000959	0.008606	0.002001	0	0.000938	0	0.023809
Otu000355	150	39	0	0	1	0	0	0	0	0	0	0	0	0	0	0	1	0	0	1	1	0	29	0	0	5	1	12	1	0	0	52	0	0	0	0	7	0.040958	0	0	0.000988	0	0	0	0	0	0	0	0
Otu000356	150	1	0	0	0	0	1	5	2	5	43	0	40	0	0	0	0	0	0	0	0	0	0	0	7	13	0	0	12	0	0	0	0	16	1	0	4	0.00105	0	0	0	0	0.000959	0.004781	0.002001	0.004994	0.040341	0	0.041406
Otu000357	149	0	0	0	0	0	0	0	0	0	0	0	0	0	0	0	0	0	0	15	0	0	0	1	0	55	28	1	0	2	28	0	2	0	8	0	9	0	0	0	0	0	0	0	0	0	0	0	0
Otu000358	148	1	0	0	0	0	1	0	0	0	0	0	0	1	0	0	0	2	0	0	0	0	0	0	0	67	36	37	0	2	0	0	0	0	1	0	0	0.00105	0	0	0	0	0.000959	0	0	0	0	0	0
Otu000359	148	0	1	0	0	0	0	0	0	0	0	0	0	0	0	0	0	1	0	0	0	0	0	0	0	33	25	70	0	11	7	0	0	0	0	0	0	0	0.000941	0	0	0	0	0	0	0	0	0	0
Otu000360	147	5	0	6	1	0	1	5	0	4	3	0	7	0	0	0	5	4	10	0	9	12	23	16	17	0	0	0	0	0	0	0	8	6	2	1	2	0.005251	0	0.006206	0.000988	0	0.000959	0.004781	0	0.003995	0.002815	0	0.007246
Otu000361	147	3	0	15	4	1	6	14	15	13	8	5	0	0	0	0	10	3	1	4	4	4	6	3	0	0	0	0	0	1	0	1	24	0	1	0	1	0.003151	0	0.015514	0.003954	0.000966	0.005753	0.013387	0.015007	0.012984	0.007505	0.004809	0
Otu000362	147	30	47	0	3	2	8	0	41	0	0	0	1	0	0	0	0	5	2	0	0	0	1	0	3	0	0	0	0	1	0	1	1	0	1	0	0	0.031506	0.044206	0	0.002965	0.001932	0.00767	0	0.04102	0	0	0	0.001035
Otu000363	146	0	0	0	1	2	0	1	1	7	16	0	0	5	7	1	7	46	13	7	0	0	3	6	0	0	0	0	0	0	0	3	0	5	5	8	2	0	0	0	0.000988	0.001932	0	0.000956	0.001	0.006991	0.015011	0	0
Otu000364	146	1	0	0	1	0	0	0	0	0	0	0	0	0	0	0	2	0	0	0	0	0	0	0	0	64	27	27	8	3	6	1	0	1	3	0	2	0.00105	0	0	0.000988	0	0	0	0	0	0	0	0
Otu000365	146	0	0	0	0	0	0	0	0	0	1	0	0	0	0	0	0	0	0	19	45	47	8	6	13	0	0	0	0	2	3	0	0	0	0	0	2	0	0	0	0	0	0	0	0	0	0.000938	0	0
Otu000366	146	0	0	13	0	0	0	0	0	0	4	0	0	0	0	0	0	1	0	0	0	0	0	0	0	3	36	19	16	22	31	0	0	0	1	0	0	0	0	0.013445	0	0	0	0	0	0	0.003753	0	0
Otu000367	145	61	7	71	0	0	0	2	0	0	1	0	0	0	0	0	0	0	0	0	0	0	0	0	0	0	1	0	0	0	2	0	0	0	0	0	0	0.064062	0.006584	0.073432	0	0	0	0.001912	0	0	0.000938	0	0
Otu000368	145	3	0	6	0	0	0	3	0	7	8	0	20	0	1	0	4	0	3	0	0	0	0	0	0	0	1	1	0	0	0	0	11	57	0	2	18	0.003151	0	0.006206	0	0	0	0.002869	0	0.006991	0.007505	0	0.020703
Otu000369	144	1	0	5	1	0	2	1	0	1	12	0	12	1	0	0	6	4	5	2	3	12	22	18	22	0	0	0	0	0	1	1	4	6	0	0	2	0.00105	0	0.005171	0.000988	0	0.001918	0.000956	0	0.000999	0.011258	0	0.012422
Otu000370	143	0	0	0	0	0	0	0	0	0	0	0	0	0	0	0	0	0	0	0	0	0	0	0	0	0	139	0	0	0	0	0	0	0	3	1	0	0	0	0	0	0	0	0	0	0	0	0	0
Otu000371	142	4	2	1	2	0	4	3	8	2	4	3	2	10	9	12	1	1	0	10	8	5	2	2	3	4	4	0	10	2	4	4	2	3	5	3	3	0.004201	0.001881	0.001034	0.001977	0	0.003835	0.002869	0.008004	0.001998	0.003753	0.002886	0.00207
Otu000372	142	18	21	7	0	3	1	8	9	6	1	3	1	1	3	2	0	0	0	0	1	1	0	1	0	4	4	2	4	1	3	11	4	8	5	2	7	0.018904	0.019752	0.00724	0	0.002899	0.000959	0.00765	0.009004	0.005993	0.000938	0.002886	0.001035
Otu000373	142	4	12	4	2	10	4	4	5	4	11	14	1	2	1	1	8	15	4	3	1	1	3	4	1	0	0	0	0	2	0	9	7	3	1	1	0	0.004201	0.011287	0.004137	0.001977	0.009662	0.003835	0.003825	0.005002	0.003995	0.01032	0.013466	0.001035
Otu000374	142	7	0	1	0	0	1	0	0	0	0	0	0	0	0	0	1	0	2	1	0	0	1	0	0	25	51	47	0	1	1	0	0	0	0	3	0	0.007351	0	0.001034	0	0	0.000959	0	0	0	0	0	0
Otu000375	141	1	0	0	0	0	0	0	0	0	0	0	3	0	0	2	6	0	111	0	0	0	1	2	9	0	0	1	0	0	5	0	0	0	0	0	0	0.00105	0	0	0	0	0	0	0	0	0	0	0.003105
Otu000376	141	3	0	0	5	2	1	0	0	0	0	70	0	0	0	0	0	0	0	0	0	0	0	0	0	10	0	10	0	0	16	5	0	0	8	7	4	0.003151	0	0	0.004942	0.001932	0.000959	0	0	0	0	0.067331	0
Otu000377	139	0	0	0	0	0	0	15	109	0	0	0	0	1	0	0	0	0	0	0	0	0	0	14	0	0	0	0	0	0	0	0	0	0	0	0	0	0	0	0	0	0	0	0.014343	0.109052	0	0	0	0
Otu000378	139	2	0	8	0	0	0	1	3	0	0	6	1	1	0	3	0	0	0	1	34	35	7	1	14	5	0	11	2	1	0	0	0	2	1	0	0	0.0021	0	0.008274	0	0	0	0.000956	0.003001	0	0	0.005771	0.001035
Otu000379	137	0	0	0	2	0	0	0	0	0	0	0	0	0	0	0	0	2	0	0	0	0	1	0	0	68	49	11	0	0	0	0	1	0	2	1	0	0	0	0	0.001977	0	0	0	0	0	0	0	0
Otu000380	137	1	0	0	0	1	0	23	13	6	0	0	0	0	0	0	28	5	0	11	31	18	0	0	0	0	0	0	0	0	0	0	0	0	0	0	0	0.00105	0	0	0	0.000966	0	0.021993	0.013006	0.005993	0	0	0
Otu000381	135	0	0	1	0	0	0	0	0	1	0	0	0	0	0	0	0	0	0	0	0	0	0	0	0	15	13	2	44	23	33	1	2	0	0	0	0	0	0	0.001034	0	0	0	0	0	0.000999	0	0	0
Otu000382	134	0	0	0	1	1	0	0	1	1	0	0	0	0	0	0	83	32	13	0	0	0	1	0	0	0	0	0	0	0	0	1	0	0	0	0	0	0	0	0	0.000988	0.000966	0	0	0.001	0.000999	0	0	0
Otu000383	134	0	0	0	0	0	0	0	0	0	0	0	0	0	0	0	0	0	0	0	0	0	0	0	0	62	28	44	0	0	0	0	0	0	0	0	0	0	0	0	0	0	0	0	0	0	0	0	0
Otu000384	134	0	0	0	5	0	0	1	13	0	0	0	0	0	0	0	26	0	6	0	0	0	0	0	0	20	27	7	15	5	1	0	0	7	1	0	0	0	0	0	0.004942	0	0	0.000956	0.013006	0	0	0	0
Otu000385	134	3	6	1	9	5	7	3	1	2	2	3	1	4	2	2	10	4	5	1	0	2	4	2	4	5	2	11	2	1	2	4	3	4	4	9	4	0.003151	0.005643	0.001034	0.008896	0.004831	0.006711	0.002869	0.001	0.001998	0.001876	0.002886	0.001035
Otu000386	129	0	1	0	1	0	0	0	0	0	0	0	0	2	0	5	0	0	6	0	0	0	0	0	0	42	2	17	7	41	3	0	0	0	0	0	2	0	0.000941	0	0.000988	0	0	0	0	0	0	0	0
Otu000387	129	15	0	10	0	0	0	8	4	3	9	1	17	0	0	0	3	0	5	0	0	0	0	0	0	1	0	0	0	3	7	0	15	28	0	0	0	0.015753	0	0.010343	0	0	0	0.00765	0.004002	0.002996	0.008444	0.000962	0.017598
Otu000388	128	0	0	0	0	6	0	0	0	0	0	0	0	0	0	0	0	0	0	0	0	0	0	0	0	27	30	39	0	17	9	0	0	0	0	0	0	0	0	0	0	0.005797	0	0	0	0	0	0	0
Otu000389	126	0	0	0	0	0	0	0	0	1	0	0	0	0	0	0	0	0	0	0	0	0	0	1	0	0	0	0	0	0	0	0	123	0	0	1	0	0	0	0	0	0	0	0	0	0.000999	0	0	0
Otu000390	126	0	1	0	0	0	0	0	0	0	0	0	0	0	0	0	0	0	0	0	2	0	0	0	0	20	24	30	12	18	17	0	0	0	1	0	1	0	0.000941	0	0	0	0	0	0	0	0	0	0
Otu000391	125	0	0	1	0	0	0	3	0	0	1	0	0	3	1	1	0	1	8	0	2	10	1	4	3	2	15	13	11	16	13	0	1	9	1	2	3	0	0	0.001034	0	0	0	0.002869	0	0	0.000938	0	0
Otu000392	124	0	1	0	0	0	0	0	0	1	0	0	0	1	0	0	0	0	0	0	0	1	0	0	0	0	17	38	0	54	6	0	1	4	0	0	0	0	0.000941	0	0	0	0	0	0	0.000999	0	0	0
Otu000393	124	0	3	2	0	1	2	7	3	6	3	1	3	10	5	5	1	0	0	10	3	6	6	4	2	2	2	1	3	4	6	6	5	0	7	3	2	0	0.002822	0.002069	0	0.000966	0.001918	0.006693	0.003001	0.005993	0.002815	0.000962	0.003105
Otu000394	123	0	1	0	1	0	0	25	0	0	0	0	0	0	0	0	0	1	1	0	0	0	0	0	0	9	3	51	8	7	8	0	0	0	0	8	0	0	0.000941	0	0.000988	0	0	0.023905	0	0	0	0	0
Otu000395	122	4	0	2	1	0	4	3	0	7	6	0	14	0	1	0	2	0	12	0	6	3	14	6	25	0	0	0	0	1	1	0	1	2	3	3	1	0.004201	0	0.002069	0.000988	0	0.003835	0.002869	0	0.006991	0.005629	0	0.014492
Otu000396	121	31	10	0	0	0	0	8	0	3	0	0	0	0	0	0	12	0	0	0	0	0	0	0	0	1	5	1	40	9	1	0	0	0	0	0	0	0.032556	0.009406	0	0	0	0	0.00765	0	0.002996	0	0	0
Otu000397	121	25	0	0	0	0	0	12	0	0	1	0	26	5	7	7	2	0	0	1	1	0	0	0	0	0	0	0	1	1	1	0	1	0	1	13	16	0.026255	0	0	0	0	0	0.011474	0	0	0.000938	0	0.026914
Otu000398	119	17	8	27	0	0	0	0	0	1	0	0	0	0	0	0	0	2	0	0	0	0	0	0	0	4	9	10	3	25	13	0	0	0	0	0	0	0.017853	0.007524	0.027925	0	0	0	0	0	0.000999	0	0	0
Otu000399	118	0	0	0	0	0	0	0	0	0	0	0	0	2	0	66	0	0	0	0	0	4	0	0	1	0	0	6	0	0	1	0	0	0	0	8	30	0	0	0	0	0	0	0	0	0	0	0	0
Otu000400	118	2	0	0	0	0	0	0	0	0	0	0	0	0	0	0	0	1	0	1	0	0	0	0	0	21	20	33	23	2	11	0	0	0	1	3	0	0.0021	0	0	0	0	0	0	0	0	0	0	0
Otu000401	117	107	0	0	1	0	0	0	0	0	1	1	0	0	0	0	1	0	0	0	0	0	1	0	0	0	0	0	2	0	3	0	0	0	0	0	0	0.112371	0	0	0.000988	0	0	0	0	0	0.000938	0.000962	0
Otu000402	116	0	0	0	0	0	0	0	0	0	0	0	0	0	0	0	0	0	0	0	0	0	0	0	1	49	30	32	0	2	0	0	0	0	1	1	0	0	0	0	0	0	0	0	0	0	0	0	0
Otu000403	116	0	0	0	0	0	0	0	0	0	0	0	0	0	0	1	0	0	0	0	0	0	0	0	0	1	30	3	0	0	0	51	2	27	0	0	1	0	0	0	0	0	0	0	0	0	0	0	0
Otu000404	115	0	0	1	0	0	0	0	0	0	0	13	0	0	0	0	0	0	0	0	0	1	0	0	0	14	24	61	1	0	0	0	0	0	0	0	0	0	0	0.001034	0	0	0	0	0	0	0	0.012504	0
Otu000405	114	0	0	0	0	0	0	0	0	0	0	1	0	0	2	0	0	58	5	0	0	0	0	0	4	12	1	8	0	0	0	0	0	0	7	2	14	0	0	0	0	0	0	0	0	0	0	0.000962	0
Otu000406	114	0	0	11	14	15	15	7	0	1	0	0	0	0	0	2	0	0	0	4	4	12	9	2	13	2	0	0	0	0	0	0	0	0	3	0	0	0	0	0.011377	0.013839	0.014493	0.014382	0.006693	0	0.000999	0	0	0
Otu000407	114	0	0	1	0	0	0	0	0	0	0	0	0	0	0	0	0	0	0	0	0	0	0	0	0	45	52	14	0	0	0	0	0	1	0	1	0	0	0	0.001034	0	0	0	0	0	0	0	0	0
Otu000408	113	0	0	0	1	0	9	0	0	0	0	0	0	0	0	0	0	1	0	0	0	0	1	0	0	39	4	20	21	14	3	0	0	0	0	0	0	0	0	0	0.000988	0	0.008629	0	0	0	0	0	0
Otu000409	111	1	0	0	0	0	0	1	0	0	0	0	0	0	0	0	0	0	0	0	0	0	0	0	0	59	6	44	0	0	0	0	0	0	0	0	0	0.00105	0	0	0	0	0	0.000956	0	0	0	0	0
Otu000410	111	2	0	0	0	0	1	1	0	0	0	0	0	1	0	0	0	0	0	0	0	0	0	1	0	37	34	12	20	1	0	1	0	0	0	0	0	0.0021	0	0	0	0	0.000959	0.000956	0	0	0	0	0
Otu000411	111	0	20	0	0	0	0	0	0	0	0	0	0	0	1	1	0	0	0	0	0	0	0	0	0	21	22	15	0	10	21	0	0	0	0	0	0	0	0.018811	0	0	0	0	0	0	0	0	0	0
Otu000412	111	0	0	0	0	0	0	0	0	1	0	0	0	0	0	0	0	0	0	0	0	1	0	0	0	17	19	21	11	34	5	1	0	0	1	0	0	0	0	0	0	0	0	0	0	0.000999	0	0	0
Otu000413	110	0	2	0	0	0	0	0	0	0	1	0	0	2	0	1	22	9	52	0	0	0	0	0	0	0	0	0	0	0	4	0	0	0	4	5	8	0	0.001881	0	0	0	0	0	0	0	0.000938	0	0
Otu000414	110	1	1	1	46	17	26	1	0	1	0	0	0	0	0	0	2	0	0	0	0	0	0	0	0	0	0	2	0	2	2	0	0	2	3	2	1	0.00105	0.000941	0.001034	0.045471	0.016426	0.024928	0.000956	0	0.000999	0	0	0
Otu000415	110	36	0	0	2	1	0	0	0	0	1	0	0	23	0	0	0	0	0	1	0	0	0	0	0	0	0	1	1	0	0	0	0	44	0	0	0	0.037807	0	0	0.001977	0.000966	0	0	0	0	0.000938	0	0
Otu000416	109	0	0	1	30	32	38	0	0	0	1	0	5	0	0	0	0	0	0	0	0	0	0	0	0	0	0	1	0	1	0	0	0	0	0	0	0	0	0	0.001034	0.029655	0.030919	0.036434	0	0	0	0.000938	0	0.005176
Otu000417	109	0	0	0	0	1	0	0	0	0	2	0	0	0	0	0	81	0	0	0	0	0	0	15	0	0	0	0	0	4	0	1	0	5	0	0	0	0	0	0	0	0.000966	0	0	0	0	0.001876	0	0
Otu000418	109	0	0	0	0	0	0	0	0	0	0	0	6	0	0	0	0	0	0	0	0	0	0	0	0	0	0	2	0	19	80	0	1	1	0	0	0	0	0	0	0	0	0	0	0	0	0	0	0.006211
Otu000419	108	4	5	2	7	2	4	5	3	2	2	4	2	2	1	0	2	5	5	1	3	5	5	5	5	0	0	0	0	0	0	5	4	7	7	3	1	0.004201	0.004703	0.002069	0.006919	0.001932	0.003835	0.004781	0.003001	0.001998	0.001876	0.003847	0.00207
Otu000420	108	6	0	2	0	1	2	2	0	5	4	0	6	0	0	0	5	2	5	2	3	6	11	18	13	1	0	0	0	0	0	1	7	2	2	1	1	0.006301	0	0.002069	0	0.000966	0.001918	0.001912	0	0.004994	0.003753	0	0.006211
Otu000421	107	0	0	0	0	1	0	0	0	2	0	0	0	2	0	0	0	31	4	0	1	3	0	0	0	9	2	8	0	38	0	0	0	2	1	3	0	0	0	0	0	0.000966	0	0	0	0.001998	0	0	0
Otu000422	107	1	1	1	0	0	0	1	0	0	0	0	0	0	0	0	0	1	0	0	0	0	0	0	0	54	11	0	31	6	0	0	0	0	0	0	0	0.00105	0.000941	0.001034	0	0	0	0.000956	0	0	0	0	0
Otu000423	107	0	0	0	0	0	0	0	0	0	1	0	0	0	0	0	0	1	0	0	0	0	0	0	0	56	11	29	0	9	0	0	0	0	0	0	0	0	0	0	0	0	0	0	0	0	0.000938	0	0
Otu000424	106	0	0	0	0	0	0	0	0	0	0	0	2	22	0	70	1	0	10	0	0	1	0	0	0	0	0	0	0	0	0	0	0	0	0	0	0	0	0	0	0	0	0	0	0	0	0	0	0.00207
Otu000425	106	2	1	2	13	16	8	1	0	0	1	0	1	2	3	3	0	6	1	0	0	0	5	4	5	0	7	0	0	0	0	0	12	2	4	4	3	0.0021	0.000941	0.002069	0.01285	0.01546	0.00767	0.000956	0	0	0.000938	0	0.001035
Otu000426	105	0	0	0	0	0	0	0	1	0	0	0	0	0	0	2	1	0	15	0	0	0	0	0	0	2	11	3	1	0	0	0	0	0	17	32	20	0	0	0	0	0	0	0	0.001	0	0	0	0
Otu000427	105	0	0	0	0	0	0	12	0	17	0	0	0	0	0	0	5	0	0	0	1	0	0	0	0	15	11	0	0	33	0	0	0	0	1	10	0	0	0	0	0	0	0	0.011474	0	0.016979	0	0	0
Otu000428	105	0	0	0	0	0	0	0	0	0	0	0	0	0	0	0	0	0	0	0	0	0	0	0	0	0	100	0	0	1	0	0	0	0	4	0	0	0	0	0	0	0	0	0	0	0	0	0	0
Otu000429	105	0	0	0	1	0	0	0	0	2	0	0	0	0	0	0	13	10	10	0	0	1	0	0	0	7	3	41	12	4	0	0	0	0	0	1	0	0	0	0	0.000988	0	0	0	0	0.001998	0	0	0
Otu000430	104	102	0	0	0	0	0	0	0	0	0	0	0	0	0	0	0	0	0	0	0	0	0	0	0	1	0	0	1	0	0	0	0	0	0	0	0	0.10712	0	0	0	0	0	0	0	0	0	0	0
Otu000431	104	0	0	1	0	0	0	0	1	0	0	0	0	0	0	0	0	0	0	0	0	0	0	2	0	0	0	0	0	0	0	15	59	26	0	0	0	0	0	0.001034	0	0	0	0	0.001	0	0	0	0
Otu000432	104	5	1	3	0	0	1	7	0	3	3	0	6	0	0	1	6	1	3	0	2	9	15	15	12	0	0	0	0	1	2	0	1	2	1	3	1	0.005251	0.000941	0.003103	0	0	0.000959	0.006693	0	0.002996	0.002815	0	0.006211
Otu000433	104	0	0	0	0	0	0	0	0	0	0	0	0	0	0	0	0	0	0	0	0	0	0	0	0	9	15	18	6	11	44	0	0	0	0	0	1	0	0	0	0	0	0	0	0	0	0	0	0
Otu000434	102	23	2	75	0	0	1	0	0	0	0	0	0	0	0	0	0	0	0	0	0	0	0	0	0	0	0	0	0	0	1	0	0	0	0	0	0	0.024155	0.001881	0.077569	0	0	0.000959	0	0	0	0	0	0
Otu000435	100	5	1	3	2	0	1	4	2	2	2	3	0	4	8	12	0	0	0	2	3	2	0	2	8	0	4	1	6	5	2	2	6	2	6	0	0	0.005251	0.000941	0.003103	0.001977	0	0.000959	0.003825	0.002001	0.001998	0.001876	0.002886	0
Otu000436	100	1	0	0	0	0	0	0	0	0	0	0	0	0	1	0	0	0	0	0	0	0	31	0	0	0	13	0	49	2	0	2	0	0	0	1	0	0.00105	0	0	0	0	0	0	0	0	0	0	0
Otu000437	99	0	0	2	0	1	3	0	0	0	0	0	0	0	0	0	0	0	0	0	0	0	0	1	0	0	50	0	0	0	0	0	42	0	0	0	0	0	0	0.002069	0	0.000966	0.002876	0	0	0	0	0	0
Otu000438	99	1	0	0	0	0	0	0	0	1	0	0	0	0	0	0	0	0	1	0	0	0	0	0	0	50	27	19	0	0	0	0	0	0	0	0	0	0.00105	0	0	0	0	0	0	0	0.000999	0	0	0
Otu000439	99	3	8	4	5	6	10	0	4	1	1	3	1	1	0	0	5	8	2	6	3	4	4	4	2	0	0	0	0	0	0	3	4	2	4	1	0	0.003151	0.007524	0.004137	0.004942	0.005797	0.009588	0	0.004002	0.000999	0.000938	0.002886	0.001035
Otu000440	99	63	0	1	3	0	0	1	0	0	4	0	0	1	0	0	10	4	0	0	2	4	0	0	0	0	0	0	1	5	0	0	0	0	0	0	0	0.066163	0	0.001034	0.002965	0	0	0.000956	0	0	0.003753	0	0
Otu000441	99	0	0	0	0	0	0	0	0	0	0	0	0	0	5	0	0	1	0	0	0	0	10	0	0	27	19	23	5	0	9	0	0	0	0	0	0	0	0	0	0	0	0	0	0	0	0	0	0
Otu000442	98	0	0	0	0	0	0	0	0	1	0	0	3	0	0	0	1	0	0	0	4	12	4	0	0	1	13	28	2	7	18	0	1	0	1	0	2	0	0	0	0	0	0	0	0	0.000999	0	0	0.003105
Otu000443	98	0	0	0	0	98	0	0	0	0	0	0	0	0	0	0	0	0	0	0	0	0	0	0	0	0	0	0	0	0	0	0	0	0	0	0	0	0	0	0	0	0.09469	0	0	0	0	0	0	0
Otu000444	97	19	0	16	5	0	1	0	1	1	1	0	0	0	0	1	0	0	0	19	8	10	0	0	0	5	0	0	0	10	0	0	0	0	0	0	0	0.019954	0	0.016548	0.004942	0	0.000959	0	0.001	0.000999	0.000938	0	0
Otu000445	97	0	0	0	0	1	0	0	96	0	0	0	0	0	0	0	0	0	0	0	0	0	0	0	0	0	0	0	0	0	0	0	0	0	0	0	0	0	0	0	0	0.000966	0	0	0.096046	0	0	0	0
Otu000446	97	0	0	0	2	0	1	0	0	0	0	0	0	0	0	0	0	1	0	11	10	5	0	0	0	18	18	23	2	2	3	0	0	0	1	0	0	0	0	0	0.001977	0	0.000959	0	0	0	0	0	0
Otu000447	93	1	0	0	0	0	0	0	0	0	0	0	0	0	0	0	0	0	0	0	0	0	0	0	0	30	2	14	46	0	0	0	0	0	0	0	0	0.00105	0	0	0	0	0	0	0	0	0	0	0
Otu000448	93	0	0	0	0	0	0	0	1	1	0	0	0	0	0	0	0	0	0	0	49	0	0	34	0	0	2	0	1	0	0	1	0	0	0	4	0	0	0	0	0	0	0	0	0.001	0.000999	0	0	0
Otu000449	93	1	1	2	3	2	1	7	4	5	1	1	1	2	6	7	0	0	0	3	5	1	0	3	0	1	1	1	2	6	4	3	3	6	2	3	5	0.00105	0.000941	0.002069	0.002965	0.001932	0.000959	0.006693	0.004002	0.004994	0.000938	0.000962	0.001035
Otu000450	92	1	1	0	0	1	0	0	0	0	0	0	0	0	1	0	0	0	0	0	0	0	0	0	0	0	0	11	46	27	0	0	0	0	3	1	0	0.00105	0.000941	0	0	0.000966	0	0	0	0	0	0	0
Otu000451	92	0	0	0	0	0	0	0	0	0	0	0	0	0	0	0	0	0	0	0	0	0	0	0	0	41	31	12	0	2	5	0	0	0	1	0	0	0	0	0	0	0	0	0	0	0	0	0	0
Otu000452	92	66	13	6	0	1	0	1	0	0	1	0	0	0	0	0	1	0	0	1	0	0	0	0	0	0	0	0	1	1	0	0	0	0	0	0	0	0.069313	0.012227	0.006206	0	0.000966	0	0.000956	0	0	0.000938	0	0
Otu000453	91	0	10	0	0	0	0	7	0	0	0	7	0	0	3	0	10	25	21	0	0	0	0	3	2	0	1	0	0	0	0	0	0	2	0	0	0	0	0.009406	0	0	0	0	0.006693	0	0	0	0.006733	0
Otu000454	90	0	0	0	0	0	0	0	0	0	0	0	0	0	0	0	0	0	52	0	0	0	0	0	0	22	7	7	0	0	2	0	0	0	0	0	0	0	0	0	0	0	0	0	0	0	0	0	0
Otu000455	90	2	0	0	0	0	5	0	0	0	0	0	0	0	0	0	0	0	0	0	0	0	0	0	0	18	11	2	35	10	7	0	0	0	0	0	0	0.0021	0	0	0	0	0.004794	0	0	0	0	0	0
Otu000456	89	0	0	5	3	0	0	7	0	0	0	0	0	0	0	0	0	0	15	0	0	0	0	0	0	5	3	24	5	3	19	0	0	0	0	0	0	0	0	0.005171	0.002965	0	0	0.006693	0	0	0	0	0
Otu000457	89	2	2	1	3	0	0	3	2	10	3	1	2	5	5	5	0	0	0	2	4	3	2	4	3	3	1	1	1	2	6	0	2	2	2	5	2	0.0021	0.001881	0.001034	0.002965	0	0	0.002869	0.002001	0.009988	0.002815	0.000962	0.00207
Otu000458	89	3	1	19	5	4	5	6	2	0	1	5	1	1	2	1	2	3	1	3	0	1	3	3	2	0	2	0	0	0	0	3	6	1	3	0	0	0.003151	0.000941	0.019651	0.004942	0.003865	0.004794	0.005737	0.002001	0	0.000938	0.004809	0.001035
Otu000459	88	1	3	4	5	5	3	0	3	1	2	2	1	0	3	2	3	4	3	1	1	0	4	5	1	0	0	1	1	1	0	5	3	2	5	6	7	0.00105	0.002822	0.004137	0.004942	0.004831	0.002876	0	0.003001	0.000999	0.001876	0.001924	0.001035
Otu000460	88	21	0	11	0	2	0	0	0	0	13	0	0	1	0	0	0	0	0	0	0	0	1	3	0	7	0	0	0	15	1	0	12	0	0	1	0	0.022054	0	0.011377	0	0.001932	0	0	0	0	0.012196	0	0
Otu000461	88	0	1	0	0	1	0	0	0	0	0	50	0	0	0	0	0	0	0	0	0	2	0	0	1	0	0	0	1	0	0	0	21	10	0	1	0	0	0.000941	0	0	0.000966	0	0	0	0	0	0.048094	0
Otu000462	88	0	0	0	16	1	0	0	0	0	0	0	0	12	16	0	0	0	0	0	0	0	0	0	0	0	1	0	0	0	0	0	42	0	0	0	0	0	0	0	0.015816	0.000966	0	0	0	0	0	0	0
Otu000463	88	3	4	2	6	6	5	4	0	1	1	1	0	4	1	0	8	7	3	1	2	1	1	3	4	1	0	0	0	0	0	0	0	2	3	8	6	0.003151	0.003762	0.002069	0.005931	0.005797	0.004794	0.003825	0	0.000999	0.000938	0.000962	0
Otu000464	87	0	0	0	0	0	2	0	0	0	0	0	0	0	0	0	0	0	0	0	0	0	0	0	0	3	32	48	0	0	0	0	0	0	2	0	0	0	0	0	0	0	0.001918	0	0	0	0	0	0
Otu000465	87	3	0	3	1	0	1	2	0	4	1	0	4	0	0	0	7	1	10	0	1	2	7	7	23	0	0	0	0	0	0	0	4	4	1	0	1	0.003151	0	0.003103	0.000988	0	0.000959	0.001912	0	0.003995	0.000938	0	0.004141
Otu000466	87	0	1	0	1	0	0	0	0	0	0	0	9	0	0	0	0	1	1	0	3	0	0	0	0	0	0	0	0	0	0	54	0	16	1	0	0	0	0.000941	0	0.000988	0	0	0	0	0	0	0	0.009316
Otu000467	87	0	0	0	0	0	0	1	0	0	0	0	0	0	0	0	0	0	0	0	0	0	0	0	0	30	38	17	0	0	0	0	0	0	1	0	0	0	0	0	0	0	0	0.000956	0	0	0	0	0
Otu000468	87	0	2	0	0	5	0	0	77	0	0	0	0	0	0	0	0	0	0	0	0	0	0	0	0	0	0	0	0	0	0	0	0	0	1	2	0	0	0.001881	0	0	0.004831	0	0	0.077037	0	0	0	0
Otu000469	86	1	1	2	2	0	1	6	2	3	1	6	0	5	9	6	0	1	0	3	3	6	1	1	0	2	1	1	4	5	0	4	4	1	1	2	1	0.00105	0.000941	0.002069	0.001977	0	0.000959	0.005737	0.002001	0.002996	0.000938	0.005771	0
Otu000470	86	1	3	0	1	14	0	1	1	0	8	1	1	0	0	1	1	13	2	7	3	0	1	1	1	1	0	0	0	0	0	15	2	2	2	1	2	0.00105	0.002822	0	0.000988	0.013527	0	0.000956	0.001	0	0.007505	0.000962	0.001035
Otu000471	86	1	0	0	0	0	0	0	0	0	0	0	0	0	0	0	0	0	0	0	0	0	0	0	0	0	0	0	83	0	0	1	0	0	1	0	0	0.00105	0	0	0	0	0	0	0	0	0	0	0
Otu000472	85	2	1	0	7	6	6	4	1	4	1	0	1	5	5	4	1	1	0	4	3	3	0	1	2	0	0	0	4	2	0	2	3	3	0	3	6	0.0021	0.000941	0	0.006919	0.005797	0.005753	0.003825	0.001	0.003995	0.000938	0	0.001035
Otu000473	85	0	2	0	0	0	0	1	0	0	2	0	0	0	0	0	0	0	0	0	0	0	0	0	0	31	8	17	7	6	10	0	0	0	1	0	0	0	0.001881	0	0	0	0	0.000956	0	0	0.001876	0	0
Otu000474	85	0	1	2	1	1	0	10	5	6	2	2	0	3	11	2	0	0	0	0	1	3	1	1	0	3	0	0	4	4	1	5	2	3	5	3	3	0	0.000941	0.002069	0.000988	0.000966	0	0.009562	0.005002	0.005993	0.001876	0.001924	0
Otu000475	85	0	0	0	0	1	1	0	0	0	0	0	0	0	0	0	0	0	0	0	1	0	0	0	0	0	7	31	0	17	23	0	2	2	0	0	0	0	0	0	0	0.000966	0.000959	0	0	0	0	0	0
Otu000476	84	0	0	0	2	0	0	1	0	0	81	0	0	0	0	0	0	0	0	0	0	0	0	0	0	0	0	0	0	0	0	0	0	0	0	0	0	0	0	0	0.001977	0	0	0.000956	0	0	0.075992	0	0
Otu000477	84	0	0	0	0	0	0	1	0	0	16	0	7	0	0	0	0	0	0	0	0	0	0	2	0	11	10	0	0	10	1	6	9	11	0	0	0	0	0	0	0	0	0	0.000956	0	0	0.015011	0	0.007246
Otu000478	84	0	0	0	24	20	26	0	0	2	0	3	0	0	0	0	1	3	0	0	0	0	1	0	0	0	0	0	0	0	0	1	0	2	0	1	0	0	0	0	0.023724	0.019324	0.024928	0	0	0.001998	0	0.002886	0
Otu000479	84	0	1	1	0	0	0	0	0	0	0	0	0	0	0	0	0	0	0	0	0	0	0	1	0	6	10	12	10	19	24	0	0	0	0	0	0	0	0.000941	0.001034	0	0	0	0	0	0	0	0	0
Otu000480	84	1	2	1	0	3	0	7	6	4	2	1	1	6	9	5	0	0	0	1	1	2	3	1	1	1	0	1	9	3	3	1	5	1	1	2	0	0.00105	0.001881	0.001034	0	0.002899	0	0.006693	0.006003	0.003995	0.001876	0.000962	0.001035
Otu000481	83	0	0	0	0	0	0	0	0	0	0	0	0	0	0	0	0	0	0	0	0	0	0	0	0	37	36	8	0	0	2	0	0	0	0	0	0	0	0	0	0	0	0	0	0	0	0	0	0
Otu000482	83	0	1	1	1	0	0	0	1	0	7	38	0	0	0	0	0	0	0	0	0	0	0	0	0	0	0	0	0	0	0	13	7	14	0	0	0	0	0.000941	0.001034	0.000988	0	0	0	0.001	0	0.006567	0.036551	0
Otu000483	83	0	0	0	0	0	0	0	0	0	1	0	0	0	0	0	0	0	0	0	0	0	0	0	0	45	16	13	0	0	8	0	0	0	0	0	0	0	0	0	0	0	0	0	0	0	0.000938	0	0
Otu000484	83	0	0	0	0	0	0	1	0	0	0	0	0	0	0	0	0	0	0	0	0	0	0	0	0	37	5	25	7	0	0	0	0	0	0	8	0	0	0	0	0	0	0	0.000956	0	0	0	0	0
Otu000485	82	0	0	0	0	1	1	0	0	0	0	0	0	0	0	0	0	0	0	0	0	0	0	0	0	0	1	0	0	1	0	0	77	0	0	1	0	0	0	0	0	0.000966	0.000959	0	0	0	0	0	0
Otu000486	82	0	0	0	0	0	0	0	0	0	0	0	0	0	0	0	0	0	0	0	0	0	0	0	0	0	0	0	0	0	0	0	0	82	0	0	0	0	0	0	0	0	0	0	0	0	0	0	0
Otu000487	82	0	0	0	0	0	0	0	0	0	0	0	0	0	0	0	0	0	0	0	0	0	0	1	0	0	79	0	0	0	0	0	1	0	1	0	0	0	0	0	0	0	0	0	0	0	0	0	0
Otu000488	82	0	0	0	0	0	0	1	0	0	0	0	0	0	0	0	0	0	1	0	1	0	0	0	0	0	0	0	0	0	0	0	0	0	17	25	37	0	0	0	0	0	0	0.000956	0	0	0	0	0
Otu000489	82	0	0	0	0	0	0	0	15	0	0	0	0	0	0	0	0	5	0	0	1	0	0	0	0	0	0	0	0	0	0	0	0	61	0	0	0	0	0	0	0	0	0	0	0.015007	0	0	0	0
Otu000490	81	0	0	0	0	0	0	0	0	0	2	0	0	0	0	0	0	0	0	0	0	0	0	0	0	1	24	54	0	0	0	0	0	0	0	0	0	0	0	0	0	0	0	0	0	0	0.001876	0	0
Otu000491	81	0	0	0	0	0	0	1	0	0	0	0	0	0	0	0	0	0	0	0	0	1	0	1	0	34	17	4	4	10	9	0	0	0	0	0	0	0	0	0	0	0	0	0.000956	0	0	0	0	0
Otu000492	81	0	1	0	0	0	0	0	0	2	1	0	2	0	0	0	1	0	3	0	0	0	1	3	2	3	13	15	4	10	17	1	0	0	1	1	0	0	0.000941	0	0	0	0	0	0	0.001998	0.000938	0	0.00207
Otu000493	81	3	4	1	0	1	3	3	2	4	0	2	0	9	4	3	0	3	0	3	3	2	1	0	1	1	0	1	1	7	4	1	2	1	4	4	3	0.003151	0.003762	0.001034	0	0.000966	0.002876	0.002869	0.002001	0.003995	0	0.001924	0
Otu000494	81	0	8	0	1	0	0	0	0	0	0	0	0	1	0	0	32	21	4	0	0	0	0	0	0	1	0	2	0	0	1	1	0	7	2	0	0	0	0.007524	0	0.000988	0	0	0	0	0	0	0	0
Otu000495	80	0	0	0	0	0	0	0	0	0	0	0	0	0	0	0	0	0	0	0	0	0	0	0	0	0	0	0	0	78	0	0	0	0	0	2	0	0	0	0	0	0	0	0	0	0	0	0	0
Otu000496	80	0	0	0	0	0	0	1	0	0	3	0	0	0	0	0	0	0	0	0	0	0	0	0	0	46	13	17	0	0	0	0	0	0	0	0	0	0	0	0	0	0	0	0.000956	0	0	0.002815	0	0
Otu000497	79	0	2	0	6	6	4	1	3	1	1	2	0	2	2	4	5	7	3	1	1	0	3	1	2	1	0	0	0	0	1	1	2	1	7	5	4	0	0.001881	0	0.005931	0.005797	0.003835	0.000956	0.003001	0.000999	0.000938	0.001924	0
Otu000498	77	0	0	1	0	0	0	0	0	0	0	0	0	0	0	0	0	0	0	0	0	0	0	0	0	0	75	0	0	0	0	0	0	0	1	0	0	0	0	0.001034	0	0	0	0	0	0	0	0	0
Otu000499	77	44	0	0	0	9	0	0	0	0	0	0	0	0	1	0	0	0	0	1	0	0	0	0	0	7	7	1	0	0	0	0	0	0	7	0	0	0.046209	0	0	0	0.008696	0	0	0	0	0	0	0
Otu000500	76	0	0	0	0	0	0	0	0	0	0	0	0	0	1	0	0	0	0	0	0	0	0	0	0	0	0	0	75	0	0	0	0	0	0	0	0	0	0	0	0	0	0	0	0	0	0	0	0
Otu000501	76	0	0	0	16	18	41	0	0	0	0	0	0	0	0	0	0	1	0	0	0	0	0	0	0	0	0	0	0	0	0	0	0	0	0	0	0	0	0	0	0.015816	0.017392	0.03931	0	0	0	0	0	0
Otu000502	76	0	0	0	0	0	0	0	0	0	0	0	0	0	0	0	0	0	0	0	0	0	0	0	0	49	0	6	20	0	0	0	1	0	0	0	0	0	0	0	0	0	0	0	0	0	0	0	0
Otu000503	75	0	0	0	0	0	0	0	0	2	0	0	0	0	0	0	0	20	0	0	0	0	0	20	0	0	32	1	0	0	0	0	0	0	0	0	0	0	0	0	0	0	0	0	0	0.001998	0	0	0
Otu000504	75	0	0	1	0	0	0	0	0	0	0	62	0	0	0	0	0	0	0	0	0	0	0	0	0	12	0	0	0	0	0	0	0	0	0	0	0	0	0	0.001034	0	0	0	0	0	0	0	0.059636	0
Otu000505	75	0	1	0	0	0	0	0	0	0	0	0	0	0	0	0	0	0	0	0	0	0	0	0	0	1	14	7	11	29	12	0	0	0	0	0	0	0	0.000941	0	0	0	0	0	0	0	0	0	0
Otu000506	75	0	1	0	0	0	0	1	1	0	0	0	0	0	0	0	37	35	0	0	0	0	0	0	0	0	0	0	0	0	0	0	0	0	0	0	0	0	0.000941	0	0	0	0	0.000956	0.001	0	0	0	0
Otu000507	74	1	0	0	0	0	0	0	0	0	2	0	0	0	0	0	0	0	0	0	0	69	0	0	0	0	0	0	0	0	1	0	0	1	0	0	0	0.00105	0	0	0	0	0	0	0	0	0.001876	0	0
Otu000508	74	0	0	0	0	4	0	0	0	0	0	0	0	0	0	0	0	0	0	0	0	0	0	1	0	0	0	0	0	0	0	0	69	0	0	0	0	0	0	0	0	0.003865	0	0	0	0	0	0	0
Otu000509	74	1	3	5	24	19	18	0	0	0	0	0	0	0	0	0	0	0	0	0	0	0	0	0	0	1	1	0	0	1	0	0	0	0	1	0	0	0.00105	0.002822	0.005171	0.023724	0.018358	0.017258	0	0	0	0	0	0
Otu000510	74	0	2	0	0	0	5	0	0	0	0	0	0	0	0	0	0	0	24	2	17	0	0	0	0	0	0	0	0	18	1	0	1	0	3	0	1	0	0.001881	0	0	0	0.004794	0	0	0	0	0	0
Otu000511	74	0	2	0	1	0	0	0	0	0	0	0	0	1	0	0	0	0	0	0	0	0	0	0	0	3	0	0	12	33	22	0	0	0	0	0	0	0	0.001881	0	0.000988	0	0	0	0	0	0	0	0
Otu000512	74	0	14	26	0	0	0	1	15	0	0	0	0	0	0	0	0	0	0	0	0	0	0	0	0	0	0	0	0	2	0	4	0	0	1	11	0	0	0.013168	0.026891	0	0	0	0.000956	0.015007	0	0	0	0
Otu000513	73	0	0	0	0	0	0	0	0	0	0	0	0	1	3	0	0	0	3	0	0	0	2	1	0	0	0	11	0	10	18	0	24	0	0	0	0	0	0	0	0	0	0	0	0	0	0	0	0
Otu000514	73	0	0	1	0	2	0	5	4	2	2	3	0	13	4	3	0	1	0	2	0	3	1	0	1	1	1	0	1	4	4	2	3	3	4	2	1	0	0	0.001034	0	0.001932	0	0.004781	0.004002	0.001998	0.001876	0.002886	0
Otu000515	73	0	0	0	0	0	0	0	0	0	1	0	0	0	0	0	1	0	0	27	2	6	3	0	0	0	0	0	0	0	0	16	11	6	0	0	0	0	0	0	0	0	0	0	0	0	0.000938	0	0
Otu000516	72	2	0	2	0	0	0	2	0	3	4	0	5	0	0	0	3	1	7	0	6	3	7	2	12	0	0	0	0	1	0	1	6	3	0	1	1	0.0021	0	0.002069	0	0	0	0.001912	0	0.002996	0.003753	0	0.005176
Otu000517	72	0	0	0	0	0	0	1	0	0	0	0	0	0	0	0	0	1	0	0	0	0	0	0	0	35	14	21	0	0	0	0	0	0	0	0	0	0	0	0	0	0	0	0.000956	0	0	0	0	0
Otu000518	72	0	0	0	0	0	1	0	0	70	0	0	0	0	0	0	0	0	0	0	0	0	0	0	0	0	0	0	0	0	0	0	0	0	0	0	1	0	0	0	0	0	0.000959	0	0	0.069914	0	0	0
Otu000519	71	3	0	2	1	0	0	3	0	3	2	0	2	0	0	0	2	2	11	0	2	4	3	11	11	0	0	0	0	0	0	0	1	4	0	1	3	0.003151	0	0.002069	0.000988	0	0	0.002869	0	0.002996	0.001876	0	0.00207
Otu000520	71	0	0	0	0	0	0	0	0	0	0	0	0	0	0	0	0	0	0	0	0	0	0	0	0	6	17	42	6	0	0	0	0	0	0	0	0	0	0	0	0	0	0	0	0	0	0	0	0
Otu000521	71	13	0	3	0	1	0	0	0	0	0	0	0	0	0	0	0	29	2	0	0	0	2	7	5	0	0	0	0	0	0	9	0	0	0	0	0	0.013653	0	0.003103	0	0.000966	0	0	0	0	0	0	0
Otu000522	70	0	19	8	0	0	0	0	0	8	0	2	0	3	8	1	0	0	0	1	0	0	0	0	0	1	0	12	0	0	0	5	0	0	0	0	2	0	0.017871	0.008274	0	0	0	0	0	0.00799	0	0.001924	0
Otu000523	70	0	1	6	0	0	1	1	0	0	0	0	0	2	0	3	0	0	0	0	0	0	0	0	0	0	0	0	0	0	0	0	7	0	16	2	31	0	0.000941	0.006206	0	0	0.000959	0.000956	0	0	0	0	0
Otu000524	70	0	0	0	0	0	0	0	0	0	0	0	0	0	0	0	0	0	0	0	1	0	0	0	0	0	67	0	0	0	0	0	0	0	2	0	0	0	0	0	0	0	0	0	0	0	0	0	0
Otu000525	70	0	0	0	0	0	0	0	0	1	0	0	0	0	0	0	1	0	0	0	0	0	5	0	0	25	11	5	7	15	0	0	0	0	0	0	0	0	0	0	0	0	0	0	0	0.000999	0	0	0
Otu000526	70	0	0	0	8	26	10	0	14	10	0	1	1	0	0	0	0	0	0	0	0	0	0	0	0	0	0	0	0	0	0	0	0	0	0	0	0	0	0	0	0.007908	0.025122	0.009588	0	0.014007	0.009988	0	0.000962	0.001035
Otu000527	69	1	3	2	1	3	3	1	1	0	2	4	0	1	0	3	7	5	3	6	3	1	6	3	0	0	0	0	0	0	0	3	2	1	2	2	0	0.00105	0.002822	0.002069	0.000988	0.002899	0.002876	0.000956	0.001	0	0.001876	0.003847	0
Otu000528	69	3	0	4	0	0	0	1	1	3	2	0	1	0	0	0	5	1	1	0	4	4	8	7	9	0	0	0	0	0	0	0	4	10	0	1	0	0.003151	0	0.004137	0	0	0	0.000956	0.001	0.002996	0.001876	0	0.001035
Otu000529	69	0	0	0	0	0	0	0	2	0	0	0	0	0	0	0	53	0	8	0	0	0	0	0	0	6	0	0	0	0	0	0	0	0	0	0	0	0	0	0	0	0	0	0	0.002001	0	0	0	0
Otu000530	69	1	0	0	0	0	0	0	0	0	0	1	0	0	0	0	0	0	0	0	31	0	0	0	0	0	0	0	34	0	2	0	0	0	0	0	0	0.00105	0	0	0	0	0	0	0	0	0	0.000962	0
Otu000531	68	26	38	0	0	0	0	1	0	0	0	0	0	0	0	0	0	0	0	0	0	0	0	0	0	0	0	0	2	1	0	0	0	0	0	0	0	0.027305	0.035741	0	0	0	0	0.000956	0	0	0	0	0
Otu000532	68	0	0	0	0	0	0	0	0	1	0	0	0	0	0	0	0	0	0	0	0	0	0	0	0	20	26	9	2	7	1	0	1	0	0	1	0	0	0	0	0	0	0	0	0	0.000999	0	0	0
Otu000533	68	5	0	0	1	0	0	1	0	0	0	0	0	0	0	0	0	0	0	0	2	1	0	0	0	15	16	26	0	0	0	0	0	0	0	1	0	0.005251	0	0	0.000988	0	0	0.000956	0	0	0	0	0
Otu000534	68	0	46	0	0	0	0	0	0	0	0	0	0	0	1	0	0	0	0	2	1	8	4	0	6	0	0	0	0	0	0	0	0	0	0	0	0	0	0.043266	0	0	0	0	0	0	0	0	0	0
Otu000535	67	0	0	0	2	3	0	0	2	0	0	1	0	0	0	0	0	3	0	0	0	2	0	0	0	13	17	6	0	13	3	0	0	0	2	0	0	0	0	0	0.001977	0.002899	0	0	0.002001	0	0	0.000962	0
Otu000536	67	0	0	0	0	0	0	0	0	0	0	0	0	0	1	0	0	0	0	0	0	1	0	0	0	0	5	20	10	2	27	0	0	0	0	0	1	0	0	0	0	0	0	0	0	0	0	0	0
Otu000537	67	1	0	0	0	0	0	0	0	0	0	0	0	0	0	0	0	0	0	0	0	0	0	0	0	0	0	0	34	12	20	0	0	0	0	0	0	0.00105	0	0	0	0	0	0	0	0	0	0	0
Otu000538	67	0	0	0	0	0	0	0	0	0	0	0	0	0	0	0	0	0	0	0	0	0	0	64	0	0	0	0	0	0	0	0	0	0	0	3	0	0	0	0	0	0	0	0	0	0	0	0	0
Otu000539	67	0	1	3	1	8	3	0	1	1	0	0	0	5	3	1	1	1	1	2	2	0	1	0	6	0	0	0	0	1	2	3	11	4	3	2	0	0	0.000941	0.003103	0.000988	0.00773	0.002876	0	0.001	0.000999	0	0	0
Otu000540	66	0	0	0	0	0	0	0	0	0	0	0	0	0	0	0	0	0	0	0	9	0	0	0	0	31	5	3	14	4	0	0	0	0	0	0	0	0	0	0	0	0	0	0	0	0	0	0	0
Otu000541	66	0	0	0	0	0	0	0	0	0	0	0	0	1	0	0	0	0	0	0	0	0	1	1	0	22	25	15	0	0	1	0	0	0	0	0	0	0	0	0	0	0	0	0	0	0	0	0	0
Otu000542	66	3	0	4	4	0	5	1	0	1	4	0	12	0	0	0	0	0	0	0	0	0	0	0	0	0	0	0	0	0	1	0	10	21	0	0	0	0.003151	0	0.004137	0.003954	0	0.004794	0.000956	0	0.000999	0.003753	0	0.012422
Otu000543	66	0	0	0	0	0	0	0	0	0	2	0	0	0	0	0	0	0	0	0	5	1	0	0	11	3	8	21	0	2	8	0	0	0	5	0	0	0	0	0	0	0	0	0	0	0	0.001876	0	0
Otu000544	66	0	0	0	0	0	0	0	0	0	0	0	0	0	0	0	0	0	0	0	0	0	0	0	0	0	65	0	0	0	0	0	1	0	0	0	0	0	0	0	0	0	0	0	0	0	0	0	0
Otu000545	65	0	0	0	0	0	0	0	0	0	0	9	0	0	0	0	0	0	0	0	0	0	0	0	0	9	1	7	38	0	0	0	0	0	1	0	0	0	0	0	0	0	0	0	0	0	0	0.008657	0
Otu000546	65	0	0	0	0	0	0	0	0	0	0	0	0	0	0	0	0	0	0	0	0	0	0	0	65	0	0	0	0	0	0	0	0	0	0	0	0	0	0	0	0	0	0	0	0	0	0	0	0
Otu000547	65	0	0	0	0	0	0	0	0	0	0	0	0	2	0	0	0	1	0	0	0	0	0	0	0	1	3	0	3	35	19	0	1	0	0	0	0	0	0	0	0	0	0	0	0	0	0	0	0
Otu000548	65	0	0	0	0	1	0	0	2	0	0	0	1	0	0	0	0	0	0	0	0	0	0	6	3	0	0	0	0	2	5	1	30	14	0	0	0	0	0	0	0	0.000966	0	0	0.002001	0	0	0	0.001035
Otu000549	65	0	2	0	5	6	0	0	0	1	0	0	0	0	0	0	0	0	0	9	0	0	0	0	0	36	0	0	0	0	0	0	0	0	0	0	6	0	0.001881	0	0.004942	0.005797	0	0	0	0.000999	0	0	0
Otu000550	63	0	0	1	0	0	0	0	0	0	14	1	15	0	0	3	0	0	1	0	0	0	0	1	0	9	6	2	0	0	2	1	0	7	0	0	0	0	0	0.001034	0	0	0	0	0	0	0.013134	0.000962	0.015527
Otu000551	63	4	0	2	0	0	0	0	0	6	5	0	7	0	0	0	2	0	4	1	3	2	5	4	9	0	1	0	0	0	0	0	3	2	0	0	3	0.004201	0	0.002069	0	0	0	0	0	0.005993	0.004691	0	0.007246
Otu000552	63	0	3	2	18	13	20	0	0	0	0	0	0	0	0	0	0	0	0	1	0	0	0	0	0	0	1	1	0	1	0	2	0	1	0	0	0	0	0.002822	0.002069	0.017793	0.012561	0.019176	0	0	0	0	0	0
Otu000553	62	0	0	0	0	0	0	0	0	0	0	0	14	0	0	0	0	39	0	0	0	1	0	0	0	0	1	2	0	2	3	0	0	0	0	0	0	0	0	0	0	0	0	0	0	0	0	0	0.014492
Otu000554	62	1	1	1	0	2	3	1	2	7	0	0	0	2	4	8	0	0	1	3	1	4	1	0	1	2	0	1	0	1	6	0	2	2	3	0	2	0.00105	0.000941	0.001034	0	0.001932	0.002876	0.000956	0.002001	0.006991	0	0	0
Otu000555	62	1	4	1	0	2	2	2	4	1	2	2	1	5	3	2	2	5	1	0	1	0	3	2	2	0	0	0	0	0	0	2	4	1	3	1	3	0.00105	0.003762	0.001034	0	0.001932	0.001918	0.001912	0.004002	0.000999	0.001876	0.001924	0.001035
Otu000556	61	2	0	0	0	0	1	2	1	3	1	2	2	5	2	3	0	0	0	2	5	3	1	6	0	1	0	1	2	3	1	1	0	1	5	0	5	0.0021	0	0	0	0	0.000959	0.001912	0.001	0.002996	0.000938	0.001924	0.00207
Otu000557	61	0	0	8	0	0	0	3	0	1	0	0	22	0	0	0	8	0	0	0	7	0	7	0	4	0	0	0	0	0	0	1	0	0	0	0	0	0	0	0.008274	0	0	0	0.002869	0	0.000999	0	0	0.022773
Otu000558	61	0	0	0	0	0	0	0	0	0	0	0	0	0	0	0	0	0	0	0	0	0	0	0	0	10	12	14	8	6	11	0	0	0	0	0	0	0	0	0	0	0	0	0	0	0	0	0	0
Otu000559	61	0	0	0	0	0	0	0	0	0	18	0	0	0	0	3	2	0	10	5	17	2	0	0	0	1	0	0	1	0	0	0	0	2	0	0	0	0	0	0	0	0	0	0	0	0	0.016887	0	0
Otu000560	60	0	0	0	0	0	0	0	0	0	0	0	0	0	0	0	3	0	2	0	0	0	0	2	0	0	19	33	0	0	0	0	0	0	1	0	0	0	0	0	0	0	0	0	0	0	0	0	0
Otu000561	60	1	0	0	0	39	0	0	0	0	0	0	1	0	0	0	0	0	0	0	0	0	0	0	0	0	0	0	7	7	0	0	3	0	0	0	2	0.00105	0	0	0	0.037683	0	0	0	0	0	0	0.001035
Otu000562	60	10	35	11	0	2	0	0	0	0	0	0	0	0	0	0	0	0	0	0	0	0	0	0	0	0	0	0	0	2	0	0	0	0	0	0	0	0.010502	0.032919	0.011377	0	0.001932	0	0	0	0	0	0	0
Otu000563	60	0	1	0	0	0	0	0	0	0	0	0	0	0	0	0	0	0	0	0	0	0	0	0	0	0	0	0	1	0	0	0	0	0	58	0	0	0	0.000941	0	0	0	0	0	0	0	0	0	0
Otu000564	60	0	0	0	0	0	0	0	0	0	0	0	0	0	1	0	0	0	0	0	0	0	0	1	0	5	0	0	41	12	0	0	0	0	0	0	0	0	0	0	0	0	0	0	0	0	0	0	0
Otu000565	60	0	0	5	0	0	0	0	0	0	0	0	0	0	0	0	3	4	13	0	6	0	0	0	0	0	0	0	0	0	0	0	0	1	4	12	12	0	0	0.005171	0	0	0	0	0	0	0	0	0
Otu000566	59	4	1	2	2	6	8	1	3	0	3	2	1	0	0	0	2	1	2	3	1	2	3	2	2	0	0	0	0	1	0	1	2	1	2	1	0	0.004201	0.000941	0.002069	0.001977	0.005797	0.00767	0.000956	0.003001	0	0.002815	0.001924	0.001035
Otu000567	59	2	1	2	0	0	2	1	0	2	2	1	5	0	0	0	3	0	8	0	2	2	8	7	6	0	0	0	0	0	0	0	3	1	0	0	1	0.0021	0.000941	0.002069	0	0	0.001918	0.000956	0	0.001998	0.001876	0.000962	0.005176
Otu000568	59	55	0	0	0	0	0	1	0	0	0	0	0	0	0	0	0	0	0	0	0	0	0	0	0	0	0	3	0	0	0	0	0	0	0	0	0	0.057761	0	0	0	0	0	0.000956	0	0	0	0	0
Otu000569	58	1	0	0	1	0	0	7	0	0	0	0	0	0	0	0	0	0	0	0	0	0	0	0	0	46	3	0	0	0	0	0	0	0	0	0	0	0.00105	0	0	0.000988	0	0	0.006693	0	0	0	0	0
Otu000570	58	0	0	0	0	0	0	0	0	0	0	5	0	1	0	1	0	0	0	1	0	4	10	13	22	0	0	0	0	0	0	0	0	0	0	0	1	0	0	0	0	0	0	0	0	0	0	0.004809	0
Otu000571	58	0	0	0	0	0	0	0	0	0	58	0	0	0	0	0	0	0	0	0	0	0	0	0	0	0	0	0	0	0	0	0	0	0	0	0	0	0	0	0	0	0	0	0	0	0	0.054414	0	0
Otu000572	58	2	0	2	0	0	2	2	1	4	4	0	2	0	0	0	3	0	2	0	4	2	9	6	7	0	0	0	0	0	0	0	2	3	0	0	1	0.0021	0	0.002069	0	0	0.001918	0.001912	0.001	0.003995	0.003753	0	0.00207
Otu000573	58	0	0	0	0	0	0	0	0	0	0	0	0	0	0	0	0	36	10	0	0	0	0	0	0	0	12	0	0	0	0	0	0	0	0	0	0	0	0	0	0	0	0	0	0	0	0	0	0
Otu000574	57	2	0	0	0	0	0	0	0	0	1	0	0	0	1	0	0	0	0	0	0	0	0	0	0	0	0	0	51	0	0	2	0	0	0	0	0	0.0021	0	0	0	0	0	0	0	0	0.000938	0	0
Otu000575	57	0	0	0	0	0	0	13	13	30	0	0	0	0	0	0	0	0	0	0	0	0	0	0	0	0	1	0	0	0	0	0	0	0	0	0	0	0	0	0	0	0	0	0.012431	0.013006	0.029963	0	0	0
Otu000576	56	0	0	0	0	0	0	0	0	0	0	0	0	0	0	0	19	4	33	0	0	0	0	0	0	0	0	0	0	0	0	0	0	0	0	0	0	0	0	0	0	0	0	0	0	0	0	0	0
Otu000577	56	0	0	0	0	0	0	1	0	0	0	0	0	0	0	0	0	0	0	34	0	0	0	0	0	0	0	13	0	0	0	0	0	0	3	4	1	0	0	0	0	0	0	0.000956	0	0	0	0	0
Otu000578	56	0	1	0	0	0	0	4	1	7	3	1	0	4	4	4	0	1	0	1	0	1	0	3	0	0	1	0	0	3	1	1	1	0	9	2	3	0	0.000941	0	0	0	0	0.003825	0.001	0.006991	0.002815	0.000962	0
Otu000579	56	0	0	0	0	0	0	0	0	0	0	0	0	0	0	0	0	0	0	0	0	0	0	0	0	13	1	1	24	8	9	0	0	0	0	0	0	0	0	0	0	0	0	0	0	0	0	0	0
Otu000580	56	2	1	18	0	0	0	0	2	3	0	0	12	0	0	0	0	0	0	0	0	0	0	0	0	0	9	7	0	0	2	0	0	0	0	0	0	0.0021	0.000941	0.018617	0	0	0	0	0.002001	0.002996	0	0	0.012422
Otu000581	55	0	0	0	0	0	0	0	0	0	0	0	0	0	0	0	2	0	0	0	0	0	0	0	0	18	12	8	0	12	0	0	0	0	1	2	0	0	0	0	0	0	0	0	0	0	0	0	0
Otu000582	54	0	0	0	0	0	0	0	0	0	0	0	0	0	0	0	0	0	0	0	0	0	1	0	0	39	5	7	0	0	0	0	0	0	1	1	0	0	0	0	0	0	0	0	0	0	0	0	0
Otu000583	54	0	0	0	0	0	1	0	0	0	0	0	0	0	0	0	0	0	0	0	0	0	0	0	0	28	23	0	0	1	0	0	0	0	1	0	0	0	0	0	0	0	0.000959	0	0	0	0	0	0
Otu000584	54	4	0	1	0	0	0	4	0	2	2	0	5	0	0	0	1	0	5	2	1	4	5	8	5	0	0	0	0	0	0	0	1	3	0	1	0	0.004201	0	0.001034	0	0	0	0.003825	0	0.001998	0.001876	0	0.005176
Otu000585	54	0	1	0	0	0	0	0	48	0	0	0	0	0	0	0	0	0	0	0	0	0	0	0	0	0	0	0	0	0	0	0	0	0	4	1	0	0	0.000941	0	0	0	0	0	0.048023	0	0	0	0
Otu000586	54	2	0	3	0	0	1	0	1	4	1	0	4	0	1	0	1	0	4	0	2	1	4	8	7	0	0	0	0	0	0	1	2	5	1	0	1	0.0021	0	0.003103	0	0	0.000959	0	0.001	0.003995	0.000938	0	0.004141
Otu000587	53	0	0	2	0	0	0	1	0	0	0	0	0	0	0	0	0	0	0	0	0	0	0	0	0	9	23	18	0	0	0	0	0	0	0	0	0	0	0	0.002069	0	0	0	0.000956	0	0	0	0	0
Otu000588	53	0	0	0	0	0	0	0	0	0	0	0	0	0	0	0	0	0	0	0	0	0	0	0	0	1	9	0	0	21	21	0	1	0	0	0	0	0	0	0	0	0	0	0	0	0	0	0	0
Otu000589	53	1	1	1	0	0	0	2	0	2	2	0	4	0	0	0	2	1	3	0	1	3	7	13	7	0	0	0	0	1	0	0	1	1	0	0	0	0.00105	0.000941	0.001034	0	0	0	0.001912	0	0.001998	0.001876	0	0.004141
Otu000590	53	0	0	0	0	0	0	0	0	1	0	0	0	0	0	0	0	0	0	0	0	0	0	0	0	0	47	0	0	1	0	0	0	0	2	2	0	0	0	0	0	0	0	0	0	0.000999	0	0	0
Otu000591	52	14	14	23	0	0	0	0	0	0	0	0	0	0	0	0	0	0	0	0	0	0	0	0	0	0	0	0	0	0	1	0	0	0	0	0	0	0.014703	0.013168	0.023788	0	0	0	0	0	0	0	0	0
Otu000592	52	0	0	0	1	0	0	0	0	0	14	0	17	0	0	0	0	0	0	0	0	0	0	0	0	0	0	0	0	0	0	7	9	4	0	0	0	0	0	0	0.000988	0	0	0	0	0	0.013134	0	0.017598
Otu000593	52	0	1	2	1	3	3	2	1	1	3	0	0	0	3	0	3	3	2	0	1	1	3	0	2	0	1	0	0	0	1	1	2	2	6	3	1	0	0.000941	0.002069	0.000988	0.002899	0.002876	0.001912	0.001	0.000999	0.002815	0	0
Otu000594	51	0	0	0	0	0	1	0	0	0	0	0	0	0	0	0	0	0	0	0	0	0	0	0	0	0	23	24	0	1	0	0	1	0	1	0	0	0	0	0	0	0	0.000959	0	0	0	0	0	0
Otu000595	51	0	0	0	0	0	0	0	2	2	0	0	0	0	0	0	0	47	0	0	0	0	0	0	0	0	0	0	0	0	0	0	0	0	0	0	0	0	0	0	0	0	0	0	0.002001	0.001998	0	0	0
Otu000596	51	1	0	4	2	0	0	3	1	1	1	0	2	1	0	0	3	0	5	0	2	4	6	8	5	0	0	0	0	0	0	0	1	1	0	0	0	0.00105	0	0.004137	0.001977	0	0	0.002869	0.001	0.000999	0.000938	0	0.00207
Otu000597	51	0	0	0	0	0	0	0	0	50	0	0	0	0	0	0	0	0	0	0	0	0	0	0	0	0	0	0	0	0	0	0	0	0	0	1	0	0	0	0	0	0	0	0	0	0.049939	0	0	0
Otu000598	51	2	0	0	0	0	0	0	0	0	0	0	0	0	0	0	0	0	0	0	0	0	0	0	0	27	10	12	0	0	0	0	0	0	0	0	0	0.0021	0	0	0	0	0	0	0	0	0	0	0
Otu000599	51	0	1	1	2	2	6	3	1	1	0	1	0	1	2	0	3	3	1	0	0	0	2	3	1	0	1	0	0	0	0	3	0	1	4	3	5	0	0.000941	0.001034	0.001977	0.001932	0.005753	0.002869	0.001	0.000999	0	0.000962	0
Otu000600	51	1	0	0	1	0	0	0	0	0	0	0	0	0	0	0	13	5	31	0	0	0	0	0	0	0	0	0	0	0	0	0	0	0	0	0	0	0.00105	0	0	0.000988	0	0	0	0	0	0	0	0
Otu000601	50	1	2	0	0	0	0	0	0	0	0	0	0	10	0	0	0	0	0	0	0	0	0	0	0	0	0	0	0	37	0	0	0	0	0	0	0	0.00105	0.001881	0	0	0	0	0	0	0	0	0	0
Otu000602	50	1	0	0	0	0	0	2	0	0	0	0	0	0	0	0	0	0	0	5	0	0	0	0	0	31	0	11	0	0	0	0	0	0	0	0	0	0.00105	0	0	0	0	0	0.001912	0	0	0	0	0
Otu000603	50	1	4	0	2	1	1	1	0	0	0	1	2	1	1	0	1	10	4	0	0	0	1	2	4	0	0	0	0	0	0	3	0	0	2	4	4	0.00105	0.003762	0	0.001977	0.000966	0.000959	0.000956	0	0	0	0.000962	0.00207
Otu000604	50	0	2	0	1	1	0	0	0	0	28	18	0	0	0	0	0	0	0	0	0	0	0	0	0	0	0	0	0	0	0	0	0	0	0	0	0	0	0.001881	0	0.000988	0.000966	0	0	0	0	0.026269	0.017314	0
Otu000605	49	0	0	0	0	0	0	0	0	0	0	0	1	0	0	0	0	0	0	0	0	0	0	0	0	0	0	0	0	0	0	0	0	48	0	0	0	0	0	0	0	0	0	0	0	0	0	0	0.001035
Otu000606	49	0	0	0	0	0	0	0	0	0	0	13	0	0	0	0	0	0	0	0	0	0	0	0	0	0	0	6	0	0	16	0	0	13	0	1	0	0	0	0	0	0	0	0	0	0	0	0.012504	0
Otu000607	49	0	0	0	0	0	0	0	0	0	0	0	0	0	0	2	0	0	31	0	0	0	0	0	0	5	0	0	6	5	0	0	0	0	0	0	0	0	0	0	0	0	0	0	0	0	0	0	0
Otu000608	49	0	0	0	0	0	0	0	0	5	0	0	22	0	0	2	0	0	4	0	0	0	0	0	0	0	0	0	0	0	0	0	2	14	0	0	0	0	0	0	0	0	0	0	0	0.004994	0	0	0.022773
Otu000609	48	0	0	0	0	0	0	0	0	0	0	0	0	0	0	0	0	0	0	0	0	0	0	0	0	0	0	0	0	0	0	0	28	20	0	0	0	0	0	0	0	0	0	0	0	0	0	0	0
Otu000610	48	0	1	0	0	0	0	0	0	0	0	0	0	0	0	0	0	1	0	0	0	0	0	0	0	13	0	23	7	3	0	0	0	0	0	0	0	0	0.000941	0	0	0	0	0	0	0	0	0	0
Otu000611	48	0	0	0	0	0	0	0	0	0	0	0	0	0	0	0	0	0	0	0	0	0	0	0	0	10	19	16	2	0	1	0	0	0	0	0	0	0	0	0	0	0	0	0	0	0	0	0	0
Otu000612	48	0	0	0	0	0	0	0	0	0	0	0	0	0	0	0	0	0	48	0	0	0	0	0	0	0	0	0	0	0	0	0	0	0	0	0	0	0	0	0	0	0	0	0	0	0	0	0	0
Otu000613	47	0	0	0	0	0	1	0	0	0	0	0	0	0	0	0	0	0	0	0	0	0	0	0	0	22	12	0	0	0	12	0	0	0	0	0	0	0	0	0	0	0	0.000959	0	0	0	0	0	0
Otu000614	47	0	0	5	0	0	0	0	0	0	8	0	4	0	0	2	0	0	0	0	18	0	0	0	0	0	0	0	0	0	0	0	0	0	5	0	5	0	0	0.005171	0	0	0	0	0	0	0.007505	0	0.004141
Otu000615	47	1	1	0	2	0	0	1	0	3	2	0	2	1	0	0	2	3	3	1	5	4	5	5	5	0	0	0	0	0	0	0	1	0	0	0	0	0.00105	0.000941	0	0.001977	0	0	0.000956	0	0.002996	0.001876	0	0.00207
Otu000616	47	0	0	1	0	0	0	0	0	0	0	39	0	0	0	0	0	0	0	0	0	0	7	0	0	0	0	0	0	0	0	0	0	0	0	0	0	0	0	0.001034	0	0	0	0	0	0	0	0.037513	0
Otu000617	47	0	0	27	0	0	0	0	0	0	0	0	0	1	0	0	0	0	0	0	0	0	0	0	0	17	1	0	0	0	0	0	1	0	0	0	0	0	0	0.027925	0	0	0	0	0	0	0	0	0
Otu000618	46	2	1	0	0	0	2	3	0	1	2	0	3	0	0	1	2	1	1	0	5	2	9	6	1	0	1	0	0	1	0	0	1	1	0	0	0	0.0021	0.000941	0	0	0	0.001918	0.002869	0	0.000999	0.001876	0	0.003105
Otu000619	46	0	0	1	0	0	0	0	0	0	1	0	0	0	0	0	0	0	0	0	0	0	4	39	0	0	0	0	0	0	0	1	0	0	0	0	0	0	0	0.001034	0	0	0	0	0	0	0.000938	0	0
Otu000620	46	0	0	0	0	0	0	0	0	0	0	0	0	0	0	0	0	0	0	0	0	0	0	0	0	1	7	34	0	3	1	0	0	0	0	0	0	0	0	0	0	0	0	0	0	0	0	0	0
Otu000621	45	2	1	0	1	0	0	0	0	0	0	0	0	0	0	0	0	0	0	0	0	0	0	0	0	5	0	0	28	8	0	0	0	0	0	0	0	0.0021	0.000941	0	0.000988	0	0	0	0	0	0	0	0
Otu000622	45	0	0	0	0	0	0	0	0	0	0	0	0	0	0	0	1	0	0	0	0	0	0	0	0	29	2	1	0	0	0	12	0	0	0	0	0	0	0	0	0	0	0	0	0	0	0	0	0
Otu000623	45	0	0	0	0	0	0	7	1	0	1	4	2	3	7	2	0	1	0	4	2	0	0	0	0	0	0	0	3	0	0	0	0	0	2	2	4	0	0	0	0	0	0	0.006693	0.001	0	0.000938	0.003847	0.00207
Otu000624	45	0	0	0	0	0	0	1	0	0	0	0	1	0	0	0	0	1	0	0	0	0	0	0	0	21	7	12	0	0	0	0	0	1	0	1	0	0	0	0	0	0	0	0.000956	0	0	0	0	0.001035
Otu000625	44	0	0	0	0	0	0	0	0	0	0	0	0	0	0	0	0	0	0	0	0	0	0	0	0	26	0	15	3	0	0	0	0	0	0	0	0	0	0	0	0	0	0	0	0	0	0	0	0
Otu000626	44	0	1	1	0	0	0	4	3	4	2	0	1	3	2	5	0	1	0	1	0	2	0	0	0	0	0	2	5	2	1	0	0	1	1	1	1	0	0.000941	0.001034	0	0	0	0.003825	0.003001	0.003995	0.001876	0	0.001035
Otu000627	44	6	6	4	0	0	0	0	4	1	2	1	0	0	1	2	1	3	0	0	0	1	1	1	0	0	0	0	0	0	0	1	3	3	1	2	0	0.006301	0.005643	0.004137	0	0	0	0	0.004002	0.000999	0.001876	0.000962	0
Otu000628	44	0	0	0	0	2	0	1	0	0	0	0	0	0	0	0	0	1	0	0	0	0	0	0	0	7	10	20	0	0	0	0	1	1	0	1	0	0	0	0	0	0.001932	0	0.000956	0	0	0	0	0
Otu000629	44	0	0	1	4	0	14	0	0	0	0	0	0	0	0	0	0	0	21	0	4	0	0	0	0	0	0	0	0	0	0	0	0	0	0	0	0	0	0	0.001034	0.003954	0	0.013423	0	0	0	0	0	0
Otu000630	44	0	4	0	0	0	0	0	0	0	0	0	0	0	0	0	0	0	0	0	0	0	0	0	0	14	14	11	0	0	0	0	0	0	1	0	0	0	0.003762	0	0	0	0	0	0	0	0	0	0
Otu000631	43	2	0	5	0	0	0	5	0	1	4	0	0	0	1	1	1	0	4	0	2	5	4	0	3	0	0	0	0	0	0	0	3	1	1	0	0	0.0021	0	0.005171	0	0	0	0.004781	0	0.000999	0.003753	0	0
Otu000632	43	0	0	0	0	0	0	0	0	0	0	0	0	0	0	0	0	0	0	0	0	0	0	0	0	0	4	17	1	4	17	0	0	0	0	0	0	0	0	0	0	0	0	0	0	0	0	0	0
Otu000633	43	0	0	24	0	0	0	0	0	0	0	0	0	1	0	4	0	0	0	0	0	0	0	2	0	0	0	0	0	0	0	0	4	8	0	0	0	0	0	0.024822	0	0	0	0	0	0	0	0	0
Otu000634	43	0	0	2	0	0	0	0	0	0	0	0	0	0	0	0	1	1	1	0	0	0	0	0	0	16	5	4	4	3	3	0	0	0	1	2	0	0	0	0.002069	0	0	0	0	0	0	0	0	0
Otu000635	43	3	0	0	0	0	2	0	0	0	1	0	5	0	0	3	0	0	0	0	6	1	2	0	0	0	0	0	0	0	9	0	4	0	1	0	6	0.003151	0	0	0	0	0.001918	0	0	0	0.000938	0	0.005176
Otu000636	43	1	0	0	0	0	0	42	0	0	0	0	0	0	0	0	0	0	0	0	0	0	0	0	0	0	0	0	0	0	0	0	0	0	0	0	0	0.00105	0	0	0	0	0	0.040161	0	0	0	0	0
Otu000637	43	0	0	0	0	0	0	25	0	0	0	0	0	1	0	0	0	0	0	0	0	0	1	0	0	2	0	0	0	0	0	0	0	7	0	0	7	0	0	0	0	0	0	0.023905	0	0	0	0	0
Otu000638	43	2	0	0	0	0	0	0	0	0	1	1	0	0	0	0	0	0	0	0	0	0	0	0	7	4	5	13	1	6	1	0	0	0	1	1	0	0.0021	0	0	0	0	0	0	0	0	0.000938	0.000962	0
Otu000639	42	0	0	0	0	0	0	0	0	0	0	0	0	0	0	0	0	0	0	0	0	0	0	0	0	3	0	5	0	19	15	0	0	0	0	0	0	0	0	0	0	0	0	0	0	0	0	0	0
Otu000640	42	0	0	0	0	0	0	0	0	0	42	0	0	0	0	0	0	0	0	0	0	0	0	0	0	0	0	0	0	0	0	0	0	0	0	0	0	0	0	0	0	0	0	0	0	0	0.039403	0	0
Otu000641	42	1	0	0	0	0	0	0	0	0	0	0	0	0	0	0	0	0	0	0	0	0	0	0	0	0	0	0	20	0	21	0	0	0	0	0	0	0.00105	0	0	0	0	0	0	0	0	0	0	0
Otu000642	42	0	1	0	0	0	0	0	0	0	0	0	0	0	0	0	0	0	0	0	0	0	0	0	0	4	9	15	0	6	6	0	1	0	0	0	0	0	0.000941	0	0	0	0	0	0	0	0	0	0
Otu000643	42	0	0	0	0	0	2	0	0	1	0	0	0	0	0	0	0	0	0	0	0	0	0	0	0	0	0	0	0	0	0	0	0	0	0	39	0	0	0	0	0	0	0.001918	0	0	0.000999	0	0	0
Otu000644	42	0	0	0	0	0	0	0	0	0	0	0	0	0	0	0	0	0	0	0	0	0	0	0	0	2	1	0	0	0	0	19	10	10	0	0	0	0	0	0	0	0	0	0	0	0	0	0	0
Otu000645	42	0	0	0	0	0	0	0	0	0	0	0	0	0	0	0	5	0	31	0	0	0	2	0	0	0	1	0	0	0	0	0	0	0	1	0	2	0	0	0	0	0	0	0	0	0	0	0	0
Otu000646	42	0	0	0	0	0	0	0	0	0	0	0	0	0	0	0	0	0	0	0	0	0	0	0	0	21	8	11	0	0	0	0	0	0	1	1	0	0	0	0	0	0	0	0	0	0	0	0	0
Otu000647	41	0	0	0	0	0	0	0	0	0	0	0	0	0	0	0	0	0	0	0	0	0	0	0	0	0	0	0	0	0	0	0	41	0	0	0	0	0	0	0	0	0	0	0	0	0	0	0	0
Otu000648	41	0	0	0	0	0	0	0	3	0	0	0	0	13	3	21	0	0	0	0	0	0	0	1	0	0	0	0	0	0	0	0	0	0	0	0	0	0	0	0	0	0	0	0	0.003001	0	0	0	0
Otu000649	41	0	0	0	0	1	0	0	0	0	0	0	1	0	2	0	0	14	0	0	3	13	0	0	0	4	2	0	1	0	0	0	0	0	0	0	0	0	0	0	0	0.000966	0	0	0	0	0	0	0.001035
Otu000650	41	0	0	6	0	0	0	0	0	0	0	0	0	0	0	0	0	0	0	0	0	0	0	0	0	22	0	0	2	0	0	0	0	11	0	0	0	0	0	0.006206	0	0	0	0	0	0	0	0	0
Otu000651	41	0	0	0	0	0	0	0	0	0	0	0	0	0	0	0	0	0	0	0	1	0	0	0	0	0	38	0	0	1	0	0	0	0	1	0	0	0	0	0	0	0	0	0	0	0	0	0	0
Otu000652	41	39	0	0	1	0	0	0	0	0	0	0	0	0	0	0	0	0	0	0	0	0	1	0	0	0	0	0	0	0	0	0	0	0	0	0	0	0.040958	0	0	0.000988	0	0	0	0	0	0	0	0
Otu000653	40	0	0	0	0	0	0	11	2	27	0	0	0	0	0	0	0	0	0	0	0	0	0	0	0	0	0	0	0	0	0	0	0	0	0	0	0	0	0	0	0	0	0	0.010518	0.002001	0.026967	0	0	0
Otu000654	40	0	0	12	0	2	0	0	0	0	0	0	2	0	0	1	16	3	1	0	0	0	0	0	0	0	1	0	0	0	0	2	0	0	0	0	0	0	0	0.012411	0	0.001932	0	0	0	0	0	0	0.00207
Otu000655	40	0	0	0	0	0	1	0	0	0	0	0	0	0	0	0	0	0	0	0	0	0	0	0	0	0	38	0	0	0	0	0	0	0	1	0	0	0	0	0	0	0	0.000959	0	0	0	0	0	0
Otu000656	40	3	0	1	1	2	4	1	0	0	0	0	6	0	0	1	0	0	0	0	1	0	0	1	0	1	3	0	0	1	2	0	4	1	0	3	4	0.003151	0	0.001034	0.000988	0.001932	0.003835	0.000956	0	0	0	0	0.006211
Otu000657	40	0	1	0	5	6	4	0	2	1	1	2	0	0	1	1	1	2	1	0	1	1	1	3	1	0	0	0	0	0	0	1	0	1	1	0	2	0	0.000941	0	0.004942	0.005797	0.003835	0	0.002001	0.000999	0.000938	0.001924	0
Otu000658	40	0	2	0	0	0	0	3	0	0	0	0	0	0	0	0	0	0	0	0	0	0	0	0	0	1	0	0	1	0	1	0	0	0	32	0	0	0	0.001881	0	0	0	0	0.002869	0	0	0	0	0
Otu000659	40	0	0	0	0	0	0	0	0	0	0	0	0	0	0	0	0	0	0	0	0	0	0	0	0	13	12	15	0	0	0	0	0	0	0	0	0	0	0	0	0	0	0	0	0	0	0	0	0
Otu000660	40	0	0	0	0	0	0	0	0	3	0	0	0	2	0	0	0	0	0	1	13	21	0	0	0	0	0	0	0	0	0	0	0	0	0	0	0	0	0	0	0	0	0	0	0	0.002996	0	0	0
Otu000661	40	0	0	0	0	0	1	0	0	0	0	0	0	0	0	0	0	1	0	0	0	0	0	0	0	13	18	7	0	0	0	0	0	0	0	0	0	0	0	0	0	0	0.000959	0	0	0	0	0	0
Otu000662	40	0	0	0	0	0	0	1	0	0	0	0	0	0	0	0	0	0	0	0	0	0	0	0	0	18	6	15	0	0	0	0	0	0	0	0	0	0	0	0	0	0	0	0.000956	0	0	0	0	0
Otu000663	40	0	1	0	0	0	1	3	1	1	1	1	1	1	2	4	0	1	0	2	1	1	1	0	1	1	1	0	0	4	0	2	1	1	2	1	3	0	0.000941	0	0	0	0.000959	0.002869	0.001	0.000999	0.000938	0.000962	0.001035
Otu000664	39	0	0	0	0	0	1	0	0	0	0	0	0	0	0	0	0	0	0	0	0	0	0	0	0	0	0	0	0	0	0	0	0	37	0	0	1	0	0	0	0	0	0.000959	0	0	0	0	0	0
Otu000665	39	0	0	0	0	0	0	0	0	0	0	0	0	0	0	0	6	31	0	0	0	0	0	0	0	2	0	0	0	0	0	0	0	0	0	0	0	0	0	0	0	0	0	0	0	0	0	0	0
Otu000666	39	0	0	0	0	0	1	0	0	0	0	0	0	0	0	0	0	0	0	0	0	0	0	38	0	0	0	0	0	0	0	0	0	0	0	0	0	0	0	0	0	0	0.000959	0	0	0	0	0	0
Otu000667	39	0	0	0	0	0	0	0	0	0	0	0	0	0	0	0	0	0	1	0	0	0	0	0	0	0	0	0	0	0	0	0	0	38	0	0	0	0	0	0	0	0	0	0	0	0	0	0	0
Otu000668	39	0	2	0	0	1	0	0	4	0	0	1	0	0	0	0	3	11	0	0	0	0	0	0	0	0	1	0	0	0	0	15	0	0	1	0	0	0	0.001881	0	0	0.000966	0	0	0.004002	0	0	0.000962	0
Otu000669	39	0	16	0	0	1	0	0	0	0	0	0	0	0	0	0	0	0	0	2	0	0	0	0	0	2	0	0	0	1	0	0	17	0	0	0	0	0	0.015049	0	0	0.000966	0	0	0	0	0	0	0
Otu000670	38	0	0	0	0	0	0	0	0	0	0	0	0	0	0	0	0	0	0	0	0	0	0	0	0	2	6	10	3	1	15	0	0	1	0	0	0	0	0	0	0	0	0	0	0	0	0	0	0
Otu000671	38	0	0	34	0	0	0	0	0	1	0	0	0	0	0	0	0	0	0	0	0	0	0	0	0	0	0	0	0	1	0	0	0	0	0	2	0	0	0	0.035165	0	0	0	0	0	0.000999	0	0	0
Otu000672	38	0	0	0	0	0	0	0	0	0	0	0	1	2	0	1	4	7	9	0	0	0	7	2	5	0	0	0	0	0	0	0	0	0	0	0	0	0	0	0	0	0	0	0	0	0	0	0	0.001035
Otu000673	38	0	0	0	0	0	0	0	0	0	0	0	0	0	0	0	0	0	0	0	0	5	0	0	0	0	11	21	0	0	0	0	0	0	1	0	0	0	0	0	0	0	0	0	0	0	0	0	0
Otu000674	37	0	0	0	0	0	0	3	3	0	0	2	1	2	2	2	1	0	0	1	1	1	1	1	2	0	0	0	3	2	1	1	2	0	3	1	1	0	0	0	0	0	0	0.002869	0.003001	0	0	0.001924	0.001035
Otu000675	37	0	0	0	1	0	1	2	0	0	0	0	0	0	0	0	0	0	2	0	0	0	0	0	0	0	1	0	0	0	1	0	1	0	2	11	15	0	0	0	0.000988	0	0.000959	0.001912	0	0	0	0	0
Otu000676	37	0	0	1	0	0	0	4	0	1	0	0	0	0	0	0	0	0	0	0	10	16	0	0	0	0	1	2	0	1	0	1	0	0	0	0	0	0	0	0.001034	0	0	0	0.003825	0	0.000999	0	0	0
Otu000677	37	0	0	0	0	0	0	0	0	0	0	0	0	0	0	0	0	0	0	0	0	0	0	0	0	0	1	0	35	1	0	0	0	0	0	0	0	0	0	0	0	0	0	0	0	0	0	0	0
Otu000678	37	0	0	0	2	0	6	0	0	0	0	0	0	1	0	0	0	0	21	0	0	3	0	0	0	0	0	0	0	0	0	0	0	0	0	1	3	0	0	0	0.001977	0	0.005753	0	0	0	0	0	0
Otu000679	37	0	0	0	3	0	0	0	0	0	0	0	0	0	0	0	0	0	0	0	0	0	0	0	0	27	2	5	0	0	0	0	0	0	0	0	0	0	0	0	0.002965	0	0	0	0	0	0	0	0
Otu000680	37	0	0	1	0	0	0	0	0	0	0	0	0	0	0	0	0	0	0	0	0	0	0	3	0	0	32	0	0	0	0	0	0	0	1	0	0	0	0	0.001034	0	0	0	0	0	0	0	0	0
Otu000681	36	0	0	0	0	2	0	0	0	0	0	0	0	0	0	0	0	0	0	0	0	0	0	0	0	0	0	0	0	0	0	0	34	0	0	0	0	0	0	0	0	0.001932	0	0	0	0	0	0	0
Otu000682	36	0	0	0	0	0	0	0	0	0	0	0	0	0	0	0	0	0	0	0	0	0	0	0	0	0	0	0	0	0	0	0	0	36	0	0	0	0	0	0	0	0	0	0	0	0	0	0	0
Otu000683	36	0	0	0	0	0	0	0	0	0	0	0	0	0	0	0	0	0	0	0	0	0	0	0	0	0	0	30	2	3	0	0	0	0	0	1	0	0	0	0	0	0	0	0	0	0	0	0	0
Otu000684	36	0	0	0	0	0	0	0	0	0	0	0	0	0	0	0	0	0	0	0	0	0	0	0	0	0	0	0	35	0	0	1	0	0	0	0	0	0	0	0	0	0	0	0	0	0	0	0	0
Otu000685	36	0	0	0	0	0	0	0	0	0	0	0	0	0	0	0	0	0	0	0	0	0	0	0	0	17	5	12	0	0	1	0	0	0	0	0	1	0	0	0	0	0	0	0	0	0	0	0	0
Otu000686	36	0	0	0	0	0	0	0	6	0	0	0	0	0	0	0	0	0	0	0	9	0	0	0	0	0	0	0	0	1	0	4	12	4	0	0	0	0	0	0	0	0	0	0	0.006003	0	0	0	0
Otu000687	36	0	0	0	0	0	0	0	0	0	0	0	0	0	0	0	0	0	0	0	0	0	1	0	6	11	0	11	0	0	3	0	0	0	0	3	1	0	0	0	0	0	0	0	0	0	0	0	0
Otu000688	35	2	0	4	0	0	0	1	0	1	2	1	3	0	0	0	1	0	4	0	1	2	1	2	6	0	1	0	1	1	0	0	0	1	0	0	0	0.0021	0	0.004137	0	0	0	0.000956	0	0.000999	0.001876	0.000962	0.003105
Otu000689	35	0	0	0	0	0	0	0	0	0	0	0	0	0	0	0	0	0	0	0	0	0	0	0	0	9	12	14	0	0	0	0	0	0	0	0	0	0	0	0	0	0	0	0	0	0	0	0	0
Otu000690	35	0	0	0	0	0	0	0	0	0	0	0	0	0	0	0	0	0	0	0	1	0	0	0	0	7	12	14	0	0	0	0	0	0	1	0	0	0	0	0	0	0	0	0	0	0	0	0	0
Otu000691	35	0	0	0	0	0	0	0	0	0	0	0	0	0	0	0	0	0	0	0	0	0	0	0	0	1	10	24	0	0	0	0	0	0	0	0	0	0	0	0	0	0	0	0	0	0	0	0	0
Otu000692	35	0	0	0	0	0	0	1	0	0	0	1	2	0	0	0	2	0	5	0	1	5	4	7	4	0	0	0	0	0	0	0	1	2	0	0	0	0	0	0	0	0	0	0.000956	0	0	0	0.000962	0.00207
Otu000693	35	0	0	0	0	0	0	0	1	1	1	0	3	0	0	1	1	1	1	1	4	5	3	3	3	0	0	0	0	0	0	0	1	3	0	0	2	0	0	0	0	0	0	0	0.001	0.000999	0.000938	0	0.003105
Otu000694	35	2	0	1	0	0	0	2	0	0	1	0	0	0	0	1	1	2	3	0	0	3	5	8	2	0	0	0	1	0	0	1	0	2	0	0	0	0.0021	0	0.001034	0	0	0	0.001912	0	0	0.000938	0	0
Otu000695	35	0	0	0	0	0	0	0	0	0	0	0	0	0	0	0	0	1	0	0	0	0	0	0	0	14	11	1	1	1	4	0	1	0	1	0	0	0	0	0	0	0	0	0	0	0	0	0	0
Otu000696	34	0	0	0	0	0	0	0	0	0	0	0	0	0	0	0	0	0	0	0	0	0	0	0	31	0	0	0	0	0	0	0	0	0	0	0	3	0	0	0	0	0	0	0	0	0	0	0	0
Otu000697	34	0	0	0	0	0	0	0	0	0	0	0	0	0	0	0	0	0	0	0	0	0	0	0	0	7	3	24	0	0	0	0	0	0	0	0	0	0	0	0	0	0	0	0	0	0	0	0	0
Otu000698	34	0	0	0	0	0	0	0	0	0	0	0	0	0	0	0	0	0	0	0	0	0	0	0	0	0	0	2	10	6	16	0	0	0	0	0	0	0	0	0	0	0	0	0	0	0	0	0	0
Otu000699	34	28	0	4	0	0	0	1	0	0	0	0	0	0	0	0	0	0	0	0	0	0	0	0	0	1	0	0	0	0	0	0	0	0	0	0	0	0.029406	0	0.004137	0	0	0	0.000956	0	0	0	0	0
Otu000700	34	0	0	7	1	0	0	0	0	6	0	0	0	0	0	0	0	0	15	0	0	0	0	5	0	0	0	0	0	0	0	0	0	0	0	0	0	0	0	0.00724	0.000988	0	0	0	0	0.005993	0	0	0
Otu000701	34	0	1	0	0	1	0	1	0	4	1	1	0	2	3	3	0	1	0	1	2	0	0	0	1	0	0	0	1	1	1	1	1	2	1	3	1	0	0.000941	0	0	0.000966	0	0.000956	0	0.003995	0.000938	0.000962	0
Otu000702	34	0	0	0	1	1	6	9	16	0	0	0	0	0	0	0	0	0	0	1	0	0	0	0	0	0	0	0	0	0	0	0	0	0	0	0	0	0	0	0	0.000988	0.000966	0.005753	0.008606	0.016008	0	0	0	0
Otu000703	34	0	0	0	0	0	0	0	0	0	0	0	0	0	0	0	0	0	0	0	0	0	0	0	0	3	18	1	0	0	10	0	0	0	2	0	0	0	0	0	0	0	0	0	0	0	0	0	0
Otu000704	34	0	1	0	1	1	1	2	1	1	1	2	0	2	3	2	0	0	0	1	1	0	3	2	1	0	0	1	1	0	1	2	0	1	0	1	1	0	0.000941	0	0.000988	0.000966	0.000959	0.001912	0.001	0.000999	0.000938	0.001924	0
Otu000705	33	0	0	0	0	0	0	0	0	0	0	0	0	0	0	0	0	0	0	0	0	0	0	0	1	3	14	14	0	0	0	0	0	0	1	0	0	0	0	0	0	0	0	0	0	0	0	0	0
Otu000706	33	0	0	12	0	0	2	0	0	0	0	0	7	0	0	0	0	0	0	1	0	0	0	0	0	5	0	0	0	6	0	0	0	0	0	0	0	0	0	0.012411	0	0	0.001918	0	0	0	0	0	0.007246
Otu000707	33	23	0	0	0	0	0	0	0	0	0	0	0	0	0	0	0	0	0	0	0	0	0	0	0	0	0	3	2	1	4	0	0	0	0	0	0	0.024155	0	0	0	0	0	0	0	0	0	0	0
Otu000708	33	0	1	1	0	0	1	1	0	1	2	0	1	0	0	0	3	1	3	0	0	3	4	2	3	0	0	0	0	0	1	0	0	4	1	0	0	0	0.000941	0.001034	0	0	0.000959	0.000956	0	0.000999	0.001876	0	0.001035
Otu000709	33	0	0	0	0	0	0	0	0	0	0	0	0	0	0	0	0	0	0	0	0	0	1	0	3	0	0	0	0	0	0	0	0	0	2	7	20	0	0	0	0	0	0	0	0	0	0	0	0
Otu000710	33	4	0	1	0	0	0	0	0	1	0	0	0	0	0	0	1	0	5	0	2	1	3	6	8	0	0	0	0	0	0	1	0	0	0	0	0	0.004201	0	0.001034	0	0	0	0	0	0.000999	0	0	0
Otu000711	33	0	0	0	0	0	0	0	0	0	0	0	2	1	0	0	0	0	0	5	2	17	4	1	1	0	0	0	0	0	0	0	0	0	0	0	0	0	0	0	0	0	0	0	0	0	0	0	0.00207
Otu000712	33	0	0	2	0	0	0	0	0	0	0	0	0	0	0	0	0	0	0	0	0	0	0	0	0	13	6	3	0	0	0	9	0	0	0	0	0	0	0	0.002069	0	0	0	0	0	0	0	0	0
Otu000713	33	0	0	0	4	12	1	1	0	0	0	0	0	0	1	0	0	0	0	0	0	0	0	0	0	6	5	2	0	0	0	0	0	0	1	0	0	0	0	0	0.003954	0.011595	0.000959	0.000956	0	0	0	0	0
Otu000714	33	0	0	0	0	0	0	4	0	0	0	0	0	0	0	0	0	0	0	0	0	0	0	0	0	15	11	0	0	0	0	0	2	0	1	0	0	0	0	0	0	0	0	0.003825	0	0	0	0	0
Otu000715	32	0	0	0	0	0	0	0	0	0	0	0	0	0	0	0	0	0	0	0	1	0	0	0	0	0	31	0	0	0	0	0	0	0	0	0	0	0	0	0	0	0	0	0	0	0	0	0	0
Otu000716	32	0	0	0	0	0	0	0	1	0	0	0	0	11	6	11	0	0	0	0	1	2	0	0	0	0	0	0	0	0	0	0	0	0	0	0	0	0	0	0	0	0	0	0	0.001	0	0	0	0
Otu000717	32	0	0	0	0	0	0	5	3	2	0	0	0	0	0	0	0	0	0	0	0	0	0	0	0	2	3	14	0	0	3	0	0	0	0	0	0	0	0	0	0	0	0	0.004781	0.003001	0.001998	0	0	0
Otu000718	32	0	0	0	0	0	0	0	0	0	0	0	0	0	0	0	0	0	0	0	0	0	0	0	0	0	15	2	0	6	8	0	0	0	1	0	0	0	0	0	0	0	0	0	0	0	0	0	0
Otu000719	32	0	0	1	0	0	0	0	0	0	0	0	0	0	0	0	0	0	0	0	0	0	0	0	0	0	0	0	0	4	26	0	0	0	0	0	1	0	0	0.001034	0	0	0	0	0	0	0	0	0
Otu000720	32	0	0	0	0	0	0	31	0	0	0	0	0	0	0	0	0	0	0	0	0	0	1	0	0	0	0	0	0	0	0	0	0	0	0	0	0	0	0	0	0	0	0	0.029642	0	0	0	0	0
Otu000721	32	0	0	1	1	2	3	1	0	0	1	2	0	0	0	0	2	3	4	1	0	0	0	0	3	0	0	0	0	0	0	1	4	0	1	2	0	0	0	0.001034	0.000988	0.001932	0.002876	0.000956	0	0	0.000938	0.001924	0
Otu000722	32	1	1	0	0	1	1	2	1	1	2	1	0	0	4	2	0	0	0	4	1	1	1	1	0	0	0	0	1	1	1	1	0	0	0	2	1	0.00105	0.000941	0	0	0.000966	0.000959	0.001912	0.001	0.000999	0.001876	0.000962	0
Otu000723	32	32	0	0	0	0	0	0	0	0	0	0	0	0	0	0	0	0	0	0	0	0	0	0	0	0	0	0	0	0	0	0	0	0	0	0	0	0.033606	0	0	0	0	0	0	0	0	0	0	0
Otu000724	32	0	0	0	0	0	0	0	0	0	0	0	0	0	0	0	1	1	20	0	4	2	0	1	1	0	0	0	0	0	0	0	0	0	0	0	2	0	0	0	0	0	0	0	0	0	0	0	0
Otu000725	32	1	0	7	0	0	0	2	0	0	1	0	6	0	0	0	0	0	3	0	0	4	0	0	0	0	0	0	0	0	0	0	0	0	3	1	4	0.00105	0	0.00724	0	0	0	0.001912	0	0	0.000938	0	0.006211
Otu000726	32	0	1	3	2	1	0	1	0	0	0	1	0	2	1	0	0	4	4	0	1	0	2	4	0	0	0	0	0	0	0	0	0	2	2	1	0	0	0.000941	0.003103	0.001977	0.000966	0	0.000956	0	0	0	0.000962	0
Otu000727	32	0	2	0	0	0	0	2	2	1	1	0	0	6	1	3	0	0	0	1	0	1	1	1	0	2	1	1	1	0	0	0	0	2	1	0	2	0	0.001881	0	0	0	0	0.001912	0.002001	0.000999	0.000938	0	0
Otu000728	32	1	0	0	0	0	0	2	0	0	5	0	0	4	2	1	0	0	0	6	7	0	0	0	0	0	0	0	0	0	0	0	0	4	0	0	0	0.00105	0	0	0	0	0	0.001912	0	0	0.004691	0	0
Otu000729	32	0	0	0	0	0	0	0	0	0	0	0	0	0	0	3	0	0	0	0	0	0	0	0	0	0	0	0	0	0	0	0	0	0	1	4	24	0	0	0	0	0	0	0	0	0	0	0	0
Otu000730	32	0	0	0	0	0	1	0	0	1	2	0	8	0	0	0	0	0	0	0	0	0	0	0	0	0	0	0	0	0	0	1	3	16	0	0	0	0	0	0	0	0	0.000959	0	0	0.000999	0.001876	0	0.008281
Otu000731	32	0	1	0	1	0	1	1	0	2	1	0	0	3	0	0	1	4	2	0	0	0	5	0	1	0	0	0	0	0	0	3	0	1	3	2	0	0	0.000941	0	0.000988	0	0.000959	0.000956	0	0.001998	0.000938	0	0
Otu000732	31	0	0	0	0	0	0	0	0	0	0	0	0	0	0	0	0	0	0	0	0	0	0	0	0	0	7	24	0	0	0	0	0	0	0	0	0	0	0	0	0	0	0	0	0	0	0	0	0
Otu000733	31	0	0	0	0	0	0	0	0	0	26	0	3	0	0	0	1	0	0	0	0	0	1	0	0	0	0	0	0	0	0	0	0	0	0	0	0	0	0	0	0	0	0	0	0	0	0.024393	0	0.003105
Otu000734	31	0	0	0	0	0	0	0	0	0	0	0	0	0	0	0	0	0	0	0	0	0	0	0	0	0	1	0	2	5	23	0	0	0	0	0	0	0	0	0	0	0	0	0	0	0	0	0	0
Otu000735	31	0	0	0	0	0	0	0	0	0	0	0	0	0	0	0	0	0	0	0	0	0	0	0	0	0	0	0	30	0	1	0	0	0	0	0	0	0	0	0	0	0	0	0	0	0	0	0	0
Otu000736	30	0	0	29	0	0	0	0	0	0	0	0	0	0	0	0	0	0	0	0	0	1	0	0	0	0	0	0	0	0	0	0	0	0	0	0	0	0	0	0.029993	0	0	0	0	0	0	0	0	0
Otu000737	30	0	1	0	0	0	0	0	0	0	0	0	0	0	0	0	0	0	0	0	0	0	0	0	0	9	0	0	19	1	0	0	0	0	0	0	0	0	0.000941	0	0	0	0	0	0	0	0	0	0
Otu000738	30	0	0	0	3	0	0	0	0	0	0	0	0	0	0	0	0	0	0	0	0	0	0	0	0	0	0	5	0	0	22	0	0	0	0	0	0	0	0	0	0.002965	0	0	0	0	0	0	0	0
Otu000739	30	0	0	0	4	0	0	0	0	0	0	0	0	0	0	0	0	0	0	0	0	0	0	0	0	3	0	23	0	0	0	0	0	0	0	0	0	0	0	0	0.003954	0	0	0	0	0	0	0	0
Otu000740	30	0	0	0	0	0	2	0	0	0	0	0	2	0	0	0	0	0	12	0	0	0	0	0	1	0	0	0	0	0	0	0	11	0	0	2	0	0	0	0	0	0	0.001918	0	0	0	0	0	0.00207
Otu000741	30	0	0	2	0	0	0	0	0	0	0	0	0	0	0	0	0	0	0	0	0	0	0	0	0	4	1	23	0	0	0	0	0	0	0	0	0	0	0	0.002069	0	0	0	0	0	0	0	0	0
Otu000742	30	0	0	2	2	2	2	1	0	0	0	1	0	0	2	0	0	3	0	0	2	1	1	1	0	0	0	0	1	0	0	1	2	1	0	2	3	0	0	0.002069	0.001977	0.001932	0.001918	0.000956	0	0	0	0.000962	0
Otu000743	30	0	0	0	0	0	0	0	0	0	0	0	0	0	0	0	0	0	0	0	0	0	0	0	0	13	8	5	0	0	0	4	0	0	0	0	0	0	0	0	0	0	0	0	0	0	0	0	0
Otu000744	30	0	0	1	0	0	0	1	0	0	2	1	0	0	0	0	1	0	1	0	1	1	1	1	0	0	3	4	0	7	5	0	0	0	0	0	0	0	0	0.001034	0	0	0	0.000956	0	0	0.001876	0.000962	0
Otu000745	30	0	0	0	0	0	2	0	0	7	0	2	8	0	0	0	0	0	0	0	0	0	0	0	0	0	0	0	1	0	0	1	0	9	0	0	0	0	0	0	0	0	0.001918	0	0	0.006991	0	0.001924	0.008281
Otu000746	30	0	0	0	0	0	0	30	0	0	0	0	0	0	0	0	0	0	0	0	0	0	0	0	0	0	0	0	0	0	0	0	0	0	0	0	0	0	0	0	0	0	0	0.028686	0	0	0	0	0
Otu000747	30	1	1	3	0	0	0	1	0	0	3	0	1	1	0	0	0	0	0	0	1	0	3	6	8	0	0	0	0	0	0	1	0	0	0	0	0	0.00105	0.000941	0.003103	0	0	0	0.000956	0	0	0.002815	0	0.001035
Otu000748	30	0	0	0	0	0	0	0	0	0	0	0	0	0	0	1	0	0	0	0	0	0	0	0	0	0	5	24	0	0	0	0	0	0	0	0	0	0	0	0	0	0	0	0	0	0	0	0	0
Otu000749	30	28	0	0	1	0	0	0	0	0	0	0	0	0	0	0	0	0	0	0	0	0	1	0	0	0	0	0	0	0	0	0	0	0	0	0	0	0.029406	0	0	0.000988	0	0	0	0	0	0	0	0
Otu000750	30	0	0	0	0	0	0	0	0	0	0	0	0	0	0	0	0	0	0	0	0	0	0	0	0	11	0	19	0	0	0	0	0	0	0	0	0	0	0	0	0	0	0	0	0	0	0	0	0
Otu000751	30	0	0	0	0	0	0	0	0	0	0	0	0	0	0	0	1	0	29	0	0	0	0	0	0	0	0	0	0	0	0	0	0	0	0	0	0	0	0	0	0	0	0	0	0	0	0	0	0
Otu000752	29	0	1	1	0	0	0	1	0	0	3	0	4	0	0	0	0	0	3	0	0	2	4	3	5	0	0	0	0	0	0	0	1	1	0	0	0	0	0.000941	0.001034	0	0	0	0.000956	0	0	0.002815	0	0.004141
Otu000753	29	0	0	0	0	0	0	0	0	0	0	0	0	0	0	0	0	0	0	0	0	0	0	0	0	9	4	14	0	2	0	0	0	0	0	0	0	0	0	0	0	0	0	0	0	0	0	0	0
Otu000754	29	0	0	0	1	0	0	0	0	1	0	0	0	0	0	0	0	0	0	0	0	0	4	1	0	0	0	0	0	20	2	0	0	0	0	0	0	0	0	0	0.000988	0	0	0	0	0.000999	0	0	0
Otu000755	29	0	0	0	0	0	0	0	0	0	0	0	0	0	0	0	0	0	0	0	0	0	0	0	0	0	0	0	28	0	1	0	0	0	0	0	0	0	0	0	0	0	0	0	0	0	0	0	0
Otu000756	29	0	0	1	0	0	0	0	0	0	0	0	0	0	0	0	0	0	0	0	0	0	0	0	0	0	0	0	4	11	13	0	0	0	0	0	0	0	0	0.001034	0	0	0	0	0	0	0	0	0
Otu000757	29	0	0	1	0	0	0	0	0	0	0	0	0	0	0	0	0	0	0	0	0	0	0	0	0	6	15	2	2	2	0	0	0	0	0	1	0	0	0	0.001034	0	0	0	0	0	0	0	0	0
Otu000758	28	0	0	0	0	0	0	0	1	0	0	0	0	0	0	0	0	0	0	0	0	0	2	0	1	1	5	3	5	8	1	0	0	1	0	0	0	0	0	0	0	0	0	0	0.001	0	0	0	0
Otu000759	28	0	0	0	0	0	0	0	0	0	0	0	0	0	0	0	0	0	0	0	0	0	0	0	0	0	27	0	0	0	0	0	0	0	0	1	0	0	0	0	0	0	0	0	0	0	0	0	0
Otu000760	28	1	0	1	0	0	0	0	2	0	0	1	1	0	0	1	0	0	1	1	0	0	0	1	1	0	0	0	2	4	1	1	4	0	0	3	2	0.00105	0	0.001034	0	0	0	0	0.002001	0	0	0.000962	0.001035
Otu000761	28	0	0	0	0	0	0	0	0	0	0	0	0	0	0	0	0	0	0	0	0	0	0	0	0	0	8	16	0	0	0	0	0	0	0	1	3	0	0	0	0	0	0	0	0	0	0	0	0
Otu000762	28	0	1	1	0	0	0	0	0	0	0	4	4	0	0	0	0	0	1	0	0	0	0	0	0	1	0	16	0	0	0	0	0	0	0	0	0	0	0.000941	0.001034	0	0	0	0	0	0	0	0.003847	0.004141
Otu000763	28	0	0	0	0	0	0	0	0	0	0	0	0	0	0	0	0	0	0	0	28	0	0	0	0	0	0	0	0	0	0	0	0	0	0	0	0	0	0	0	0	0	0	0	0	0	0	0	0
Otu000764	28	0	0	0	0	0	0	0	0	0	0	0	0	0	0	0	0	0	0	0	0	0	0	0	0	28	0	0	0	0	0	0	0	0	0	0	0	0	0	0	0	0	0	0	0	0	0	0	0
Otu000765	28	0	0	0	0	0	0	0	0	0	0	0	0	1	2	5	0	2	0	0	0	0	0	0	0	7	10	0	0	0	0	1	0	0	0	0	0	0	0	0	0	0	0	0	0	0	0	0	0
Otu000766	28	2	0	0	0	0	0	3	0	1	0	1	1	0	0	0	3	0	0	1	1	1	6	1	3	0	0	0	0	0	0	1	0	2	0	1	0	0.0021	0	0	0	0	0	0.002869	0	0.000999	0	0.000962	0.001035
Otu000767	28	1	0	0	2	0	0	0	1	0	0	0	1	0	0	0	1	1	0	0	0	0	1	0	1	3	2	1	6	2	2	0	0	2	0	0	1	0.00105	0	0	0.001977	0	0	0	0.001	0	0	0	0.001035
Otu000768	28	1	0	0	0	0	0	0	0	0	0	0	0	0	0	0	0	0	0	0	0	0	0	0	0	0	0	0	23	0	4	0	0	0	0	0	0	0.00105	0	0	0	0	0	0	0	0	0	0	0
Otu000769	28	0	0	0	0	0	0	0	0	0	0	0	0	0	0	0	0	0	0	0	4	0	0	0	0	24	0	0	0	0	0	0	0	0	0	0	0	0	0	0	0	0	0	0	0	0	0	0	0
Otu000770	28	0	1	0	0	0	0	0	0	0	0	0	0	0	0	0	0	0	0	0	0	0	0	0	0	0	1	0	0	26	0	0	0	0	0	0	0	0	0.000941	0	0	0	0	0	0	0	0	0	0
Otu000771	28	1	3	22	0	0	0	0	0	0	0	0	0	0	0	0	0	0	0	0	0	0	0	0	0	0	0	0	0	0	0	0	2	0	0	0	0	0.00105	0.002822	0.022754	0	0	0	0	0	0	0	0	0
Otu000772	28	28	0	0	0	0	0	0	0	0	0	0	0	0	0	0	0	0	0	0	0	0	0	0	0	0	0	0	0	0	0	0	0	0	0	0	0	0.029406	0	0	0	0	0	0	0	0	0	0	0
Otu000773	28	0	0	0	0	0	0	0	0	0	0	0	0	0	0	0	1	0	0	0	0	0	0	0	0	16	1	10	0	0	0	0	0	0	0	0	0	0	0	0	0	0	0	0	0	0	0	0	0
Otu000774	28	0	0	0	0	0	0	0	0	0	0	0	0	0	0	0	0	0	0	0	0	0	0	0	0	3	15	8	0	2	0	0	0	0	0	0	0	0	0	0	0	0	0	0	0	0	0	0	0
Otu000775	27	0	0	0	0	1	1	0	2	0	0	1	0	3	2	3	0	1	0	2	1	0	0	0	1	0	1	0	2	1	1	0	0	4	0	0	0	0	0	0	0	0.000966	0.000959	0	0.002001	0	0	0.000962	0
Otu000776	27	0	0	0	0	0	0	0	0	0	0	0	0	0	0	0	0	0	0	0	0	0	0	0	0	0	0	27	0	0	0	0	0	0	0	0	0	0	0	0	0	0	0	0	0	0	0	0	0
Otu000777	27	0	0	0	0	0	0	0	0	0	1	26	0	0	0	0	0	0	0	0	0	0	0	0	0	0	0	0	0	0	0	0	0	0	0	0	0	0	0	0	0	0	0	0	0	0	0.000938	0.025009	0
Otu000778	27	0	0	0	0	0	0	11	7	5	0	0	0	0	0	0	0	0	0	0	0	0	4	0	0	0	0	0	0	0	0	0	0	0	0	0	0	0	0	0	0	0	0	0.010518	0.007003	0.004994	0	0	0
Otu000779	27	0	0	0	0	0	0	0	0	0	0	0	0	0	0	0	0	0	0	0	0	0	0	0	0	0	25	0	0	1	0	0	0	0	0	1	0	0	0	0	0	0	0	0	0	0	0	0	0
Otu000780	27	0	0	0	0	0	0	0	0	0	27	0	0	0	0	0	0	0	0	0	0	0	0	0	0	0	0	0	0	0	0	0	0	0	0	0	0	0	0	0	0	0	0	0	0	0	0.025331	0	0
Otu000781	27	0	0	0	0	0	0	0	0	0	0	0	0	0	0	0	0	0	0	0	0	0	0	0	0	0	3	23	0	0	0	0	1	0	0	0	0	0	0	0	0	0	0	0	0	0	0	0	0
Otu000782	27	0	0	0	0	0	0	0	0	0	0	0	0	0	0	6	0	0	0	0	0	0	0	0	0	10	0	0	0	0	7	0	0	0	0	0	4	0	0	0	0	0	0	0	0	0	0	0	0
Otu000783	27	1	0	0	2	1	0	0	0	0	0	0	1	0	3	2	1	2	1	0	0	1	3	1	2	0	0	0	2	0	0	0	0	0	4	0	0	0.00105	0	0	0.001977	0.000966	0	0	0	0	0	0	0.001035
Otu000784	27	0	0	0	0	0	0	0	3	0	0	0	0	0	0	0	0	0	0	0	0	0	0	0	0	0	0	0	0	0	0	0	0	0	0	24	0	0	0	0	0	0	0	0	0.003001	0	0	0	0
Otu000785	26	1	0	1	0	0	0	1	0	1	2	0	0	0	0	0	2	0	2	0	1	1	1	1	10	0	0	0	0	0	0	0	1	1	0	0	0	0.00105	0	0.001034	0	0	0	0.000956	0	0.000999	0.001876	0	0
Otu000786	26	0	0	0	0	0	0	0	0	0	0	0	0	0	0	0	0	0	0	0	0	0	0	0	0	0	0	0	0	0	0	0	0	0	0	0	26	0	0	0	0	0	0	0	0	0	0	0	0
Otu000787	26	25	0	0	1	0	0	0	0	0	0	0	0	0	0	0	0	0	0	0	0	0	0	0	0	0	0	0	0	0	0	0	0	0	0	0	0	0.026255	0	0	0.000988	0	0	0	0	0	0	0	0
Otu000788	26	0	0	0	1	0	0	0	0	0	11	0	7	0	0	0	0	2	0	0	0	0	0	0	1	0	0	0	0	0	0	0	0	0	4	0	0	0	0	0	0.000988	0	0	0	0	0	0.01032	0	0.007246
Otu000789	26	0	0	0	0	0	0	0	0	0	0	0	0	0	0	0	0	0	0	0	0	0	0	0	0	0	0	0	0	26	0	0	0	0	0	0	0	0	0	0	0	0	0	0	0	0	0	0	0
Otu000790	26	0	0	1	0	0	0	0	0	0	3	0	1	0	0	1	2	2	2	1	0	1	3	2	3	0	0	0	0	0	1	0	1	2	0	0	0	0	0	0.001034	0	0	0	0	0	0	0.002815	0	0.001035
Otu000791	26	0	0	0	0	0	0	0	0	0	1	0	0	0	0	0	0	0	0	0	0	0	0	0	0	22	3	0	0	0	0	0	0	0	0	0	0	0	0	0	0	0	0	0	0	0	0.000938	0	0
Otu000792	26	0	1	0	0	0	0	0	0	0	25	0	0	0	0	0	0	0	0	0	0	0	0	0	0	0	0	0	0	0	0	0	0	0	0	0	0	0	0.000941	0	0	0	0	0	0	0	0.023454	0	0
Otu000793	25	0	0	0	0	1	0	0	0	0	0	0	0	0	0	0	0	0	0	0	0	0	0	0	0	0	13	0	0	0	0	3	8	0	0	0	0	0	0	0	0	0.000966	0	0	0	0	0	0	0
Otu000794	25	0	0	0	0	0	0	0	0	0	0	0	0	0	0	0	1	0	0	0	0	0	0	0	0	2	6	3	1	5	7	0	0	0	0	0	0	0	0	0	0	0	0	0	0	0	0	0	0
Otu000795	25	0	0	0	0	3	0	0	0	8	0	0	1	4	1	3	0	0	0	0	0	2	0	1	0	0	0	2	0	0	0	0	0	0	0	0	0	0	0	0	0	0.002899	0	0	0	0.00799	0	0	0.001035
Otu000796	25	0	0	0	0	0	0	0	0	0	0	0	0	0	0	0	0	0	0	0	0	0	0	0	25	0	0	0	0	0	0	0	0	0	0	0	0	0	0	0	0	0	0	0	0	0	0	0	0
Otu000797	25	0	0	0	0	0	0	0	0	0	0	0	0	25	0	0	0	0	0	0	0	0	0	0	0	0	0	0	0	0	0	0	0	0	0	0	0	0	0	0	0	0	0	0	0	0	0	0	0
Otu000798	25	0	0	0	0	0	0	0	0	0	0	0	0	0	0	0	0	0	0	0	0	0	0	0	0	0	3	22	0	0	0	0	0	0	0	0	0	0	0	0	0	0	0	0	0	0	0	0	0
Otu000799	25	2	0	0	1	0	0	0	0	1	2	0	2	0	0	0	1	2	0	1	1	0	0	6	3	0	0	0	0	0	0	0	2	0	0	1	0	0.0021	0	0	0.000988	0	0	0	0	0.000999	0.001876	0	0.00207
Otu000800	25	0	1	1	0	0	0	0	0	1	3	0	3	0	0	0	1	0	0	2	1	3	2	4	2	0	0	0	0	0	0	0	1	0	0	0	0	0	0.000941	0.001034	0	0	0	0	0	0.000999	0.002815	0	0.003105
Otu000801	25	8	0	0	0	0	0	0	0	0	0	0	0	0	0	0	0	0	0	0	0	0	0	0	0	5	12	0	0	0	0	0	0	0	0	0	0	0.008402	0	0	0	0	0	0	0	0	0	0	0
Otu000802	25	0	0	0	0	0	0	0	0	1	0	0	0	0	0	0	0	0	0	0	0	0	0	0	0	4	7	12	0	0	0	0	0	0	0	0	1	0	0	0	0	0	0	0	0	0.000999	0	0	0
Otu000803	25	0	0	0	0	0	0	0	0	0	0	0	0	0	0	0	0	0	0	0	0	0	0	0	0	14	0	6	5	0	0	0	0	0	0	0	0	0	0	0	0	0	0	0	0	0	0	0	0
Otu000804	25	4	1	0	7	1	4	1	0	2	2	0	0	0	0	0	0	0	0	0	0	0	0	0	0	0	0	0	0	0	0	1	1	0	0	1	0	0.004201	0.000941	0	0.006919	0.000966	0.003835	0.000956	0	0.001998	0.001876	0	0
Otu000805	25	0	1	0	7	8	8	0	0	0	0	0	0	0	0	0	0	0	0	0	0	0	0	0	0	0	0	0	1	0	0	0	0	0	0	0	0	0	0.000941	0	0.006919	0.00773	0.00767	0	0	0	0	0	0
Otu000806	25	1	0	1	0	0	1	0	0	0	3	0	0	4	3	1	0	0	0	1	0	0	0	0	2	0	0	0	1	1	0	0	3	1	0	0	2	0.00105	0	0.001034	0	0	0.000959	0	0	0	0.002815	0	0
Otu000807	25	0	0	0	0	4	0	0	0	21	0	0	0	0	0	0	0	0	0	0	0	0	0	0	0	0	0	0	0	0	0	0	0	0	0	0	0	0	0	0	0	0.003865	0	0	0	0.020974	0	0	0
Otu000808	25	0	0	0	0	0	0	3	0	4	1	0	0	0	0	0	0	1	6	0	0	0	0	0	0	0	3	0	0	0	0	0	0	0	2	3	2	0	0	0	0	0	0	0.002869	0	0.003995	0.000938	0	0
Otu000809	25	0	0	0	2	10	3	0	0	0	0	0	0	0	0	0	0	0	0	0	0	0	1	0	3	0	6	0	0	0	0	0	0	0	0	0	0	0	0	0	0.001977	0.009662	0.002876	0	0	0	0	0	0
Otu000810	25	0	0	0	1	0	0	0	0	0	24	0	0	0	0	0	0	0	0	0	0	0	0	0	0	0	0	0	0	0	0	0	0	0	0	0	0	0	0	0	0.000988	0	0	0	0	0	0.022516	0	0
Otu000811	25	0	0	0	0	0	0	0	0	0	0	0	0	0	0	0	0	0	0	0	0	0	0	2	0	1	0	22	0	0	0	0	0	0	0	0	0	0	0	0	0	0	0	0	0	0	0	0	0
Otu000812	25	0	0	0	0	0	0	0	0	0	0	0	0	0	0	0	0	0	0	0	0	0	0	0	0	0	0	0	0	0	0	24	0	0	1	0	0	0	0	0	0	0	0	0	0	0	0	0	0
Otu000813	24	0	0	0	0	0	0	0	0	0	0	0	0	0	0	0	0	0	0	0	0	0	1	0	0	3	0	0	0	13	7	0	0	0	0	0	0	0	0	0	0	0	0	0	0	0	0	0	0
Otu000814	24	0	0	1	5	0	1	0	0	0	0	0	0	0	0	0	0	0	0	0	0	0	0	0	1	0	0	2	0	3	9	0	1	1	0	0	0	0	0	0.001034	0.004942	0	0.000959	0	0	0	0	0	0
Otu000815	24	4	2	0	0	1	0	0	2	3	2	0	2	0	2	0	1	1	0	0	0	0	0	0	0	0	0	0	1	1	0	0	1	1	0	0	0	0.004201	0.001881	0	0	0.000966	0	0	0.002001	0.002996	0.001876	0	0.00207
Otu000816	24	0	1	0	0	1	0	2	20	0	0	0	0	0	0	0	0	0	0	0	0	0	0	0	0	0	0	0	0	0	0	0	0	0	0	0	0	0	0.000941	0	0	0.000966	0	0.001912	0.02001	0	0	0	0
Otu000817	24	0	0	0	0	0	0	0	0	0	0	0	1	0	0	0	0	0	0	0	0	0	0	0	0	0	7	3	0	2	11	0	0	0	0	0	0	0	0	0	0	0	0	0	0	0	0	0	0.001035
Otu000818	24	0	0	0	0	0	0	0	10	0	0	0	0	0	0	0	0	0	0	0	2	0	0	0	0	5	1	0	0	6	0	0	0	0	0	0	0	0	0	0	0	0	0	0	0.010005	0	0	0	0
Otu000819	24	0	0	0	0	0	0	0	0	0	0	0	0	0	0	0	0	0	0	0	0	0	0	1	0	0	11	0	1	1	9	0	0	0	1	0	0	0	0	0	0	0	0	0	0	0	0	0	0
Otu000820	24	0	0	0	0	0	0	0	0	0	0	24	0	0	0	0	0	0	0	0	0	0	0	0	0	0	0	0	0	0	0	0	0	0	0	0	0	0	0	0	0	0	0	0	0	0	0	0.023085	0
Otu000821	24	1	0	0	0	0	0	0	0	0	0	0	0	0	0	0	0	0	0	0	0	0	0	1	0	1	6	5	1	4	5	0	0	0	0	0	0	0.00105	0	0	0	0	0	0	0	0	0	0	0
Otu000822	24	1	0	1	1	0	1	1	0	1	1	0	0	2	1	1	0	0	0	3	2	1	0	0	1	0	1	0	1	1	0	1	1	1	0	0	0	0.00105	0	0.001034	0.000988	0	0.000959	0.000956	0	0.000999	0.000938	0	0
Otu000823	23	1	4	0	0	0	0	0	0	0	0	0	0	4	4	10	0	0	0	0	0	0	0	0	0	0	0	0	0	0	0	0	0	0	0	0	0	0.00105	0.003762	0	0	0	0	0	0	0	0	0	0
Otu000824	23	0	0	0	0	0	0	0	0	0	0	0	23	0	0	0	0	0	0	0	0	0	0	0	0	0	0	0	0	0	0	0	0	0	0	0	0	0	0	0	0	0	0	0	0	0	0	0	0.023809
Otu000825	23	0	0	0	0	0	0	0	0	0	0	0	0	0	0	0	0	0	0	0	0	0	0	0	0	8	3	11	0	0	0	0	0	0	0	1	0	0	0	0	0	0	0	0	0	0	0	0	0
Otu000826	23	0	0	0	0	0	0	0	0	0	0	0	0	0	0	0	0	0	0	0	0	0	0	0	0	0	0	0	3	13	3	0	0	0	4	0	0	0	0	0	0	0	0	0	0	0	0	0	0
Otu000827	23	0	0	0	0	0	0	0	0	0	0	0	0	0	0	0	0	0	0	0	0	0	0	0	0	0	16	0	0	0	0	0	1	0	3	0	3	0	0	0	0	0	0	0	0	0	0	0	0
Otu000828	23	0	0	0	0	0	0	0	0	0	0	0	0	0	0	0	0	23	0	0	0	0	0	0	0	0	0	0	0	0	0	0	0	0	0	0	0	0	0	0	0	0	0	0	0	0	0	0	0
Otu000829	23	0	0	0	0	0	0	0	0	0	0	0	0	0	0	0	0	0	0	0	0	0	0	0	0	1	1	21	0	0	0	0	0	0	0	0	0	0	0	0	0	0	0	0	0	0	0	0	0
Otu000830	23	0	0	1	0	0	0	1	0	0	3	1	0	0	0	0	2	0	1	1	0	2	3	3	4	0	0	0	0	0	0	0	0	0	0	1	0	0	0	0.001034	0	0	0	0.000956	0	0	0.002815	0.000962	0
Otu000831	23	0	0	0	1	0	0	21	0	0	0	0	0	0	0	0	0	0	0	0	0	0	0	0	0	0	0	0	0	0	0	0	0	0	1	0	0	0	0	0	0.000988	0	0	0.02008	0	0	0	0	0
Otu000832	23	0	0	0	0	0	0	2	0	0	0	0	0	0	0	0	3	0	0	0	0	0	0	0	0	11	6	1	0	0	0	0	0	0	0	0	0	0	0	0	0	0	0	0.001912	0	0	0	0	0
Otu000833	23	0	0	1	0	0	0	0	0	0	0	0	0	0	0	0	0	0	0	0	0	0	0	0	0	18	0	0	2	0	2	0	0	0	0	0	0	0	0	0.001034	0	0	0	0	0	0	0	0	0
Otu000834	23	0	0	0	0	0	0	0	0	0	0	0	0	0	0	0	0	0	0	0	0	0	0	0	0	5	10	8	0	0	0	0	0	0	0	0	0	0	0	0	0	0	0	0	0	0	0	0	0
Otu000835	23	1	0	0	1	0	0	21	0	0	0	0	0	0	0	0	0	0	0	0	0	0	0	0	0	0	0	0	0	0	0	0	0	0	0	0	0	0.00105	0	0	0.000988	0	0	0.02008	0	0	0	0	0
Otu000836	22	0	0	0	0	0	0	0	16	0	0	0	6	0	0	0	0	0	0	0	0	0	0	0	0	0	0	0	0	0	0	0	0	0	0	0	0	0	0	0	0	0	0	0	0.016008	0	0	0	0.006211
Otu000837	22	0	0	0	0	0	0	0	0	0	1	0	0	0	0	7	0	0	0	0	0	0	1	0	3	0	0	0	0	0	0	0	1	9	0	0	0	0	0	0	0	0	0	0	0	0	0.000938	0	0
Otu000838	22	0	0	0	0	0	0	0	0	0	0	0	0	0	0	0	0	0	5	0	0	7	0	1	9	0	0	0	0	0	0	0	0	0	0	0	0	0	0	0	0	0	0	0	0	0	0	0	0
Otu000839	22	0	0	0	0	0	0	0	0	0	0	0	0	0	0	0	0	0	0	0	0	0	0	0	0	0	0	0	12	0	10	0	0	0	0	0	0	0	0	0	0	0	0	0	0	0	0	0	0
Otu000840	22	2	0	3	0	0	0	0	0	0	4	0	5	0	0	0	0	0	0	0	0	0	0	0	2	0	0	0	0	0	0	0	1	5	0	0	0	0.0021	0	0.003103	0	0	0	0	0	0	0.003753	0	0.005176
Otu000841	22	2	0	0	0	0	0	0	0	0	1	0	0	0	0	0	0	0	0	0	0	0	1	0	0	18	0	0	0	0	0	0	0	0	0	0	0	0.0021	0	0	0	0	0	0	0	0	0.000938	0	0
Otu000842	22	0	1	0	0	3	1	0	2	0	0	1	0	1	0	0	3	0	4	0	0	0	2	0	3	0	0	0	0	0	0	0	1	0	0	0	0	0	0.000941	0	0	0.002899	0.000959	0	0.002001	0	0	0.000962	0
Otu000843	22	0	0	0	0	0	0	0	0	0	0	0	0	0	0	0	0	0	0	0	0	0	0	0	0	3	11	8	0	0	0	0	0	0	0	0	0	0	0	0	0	0	0	0	0	0	0	0	0
Otu000844	22	0	0	0	0	0	0	0	0	0	0	2	0	0	0	0	0	0	0	0	0	0	0	0	0	0	0	0	9	3	8	0	0	0	0	0	0	0	0	0	0	0	0	0	0	0	0	0.001924	0
Otu000845	22	0	0	0	0	0	0	0	0	2	18	0	0	0	0	0	0	0	0	0	0	0	0	1	1	0	0	0	0	0	0	0	0	0	0	0	0	0	0	0	0	0	0	0	0	0.001998	0.016887	0	0
Otu000846	22	0	0	0	0	0	0	0	0	0	0	0	0	0	0	0	0	0	0	0	0	0	0	0	0	6	8	7	0	0	0	0	0	0	0	1	0	0	0	0	0	0	0	0	0	0	0	0	0
Otu000847	22	0	7	15	0	0	0	0	0	0	0	0	0	0	0	0	0	0	0	0	0	0	0	0	0	0	0	0	0	0	0	0	0	0	0	0	0	0	0.006584	0.015514	0	0	0	0	0	0	0	0	0
Otu000848	22	0	0	1	0	0	0	1	0	2	1	0	0	0	0	1	1	0	1	0	0	3	4	1	4	0	0	0	0	0	0	0	1	1	0	0	0	0	0	0.001034	0	0	0	0.000956	0	0.001998	0.000938	0	0
Otu000849	22	0	0	0	0	0	0	0	0	0	0	0	0	0	0	0	0	0	0	0	0	0	0	0	0	0	0	3	0	1	18	0	0	0	0	0	0	0	0	0	0	0	0	0	0	0	0	0	0
Otu000850	22	0	0	0	0	0	0	0	0	0	0	0	0	0	0	0	0	1	0	0	0	0	0	0	0	6	13	2	0	0	0	0	0	0	0	0	0	0	0	0	0	0	0	0	0	0	0	0	0
Otu000851	21	0	0	0	0	0	0	0	0	1	0	0	0	0	0	1	1	0	5	1	1	2	0	3	3	0	0	0	0	0	0	0	1	1	0	1	0	0	0	0	0	0	0	0	0	0.000999	0	0	0
Otu000852	21	1	0	1	0	0	0	1	0	1	1	0	3	0	0	0	1	0	0	0	2	1	3	3	2	0	0	0	0	0	0	0	0	0	1	0	0	0.00105	0	0.001034	0	0	0	0.000956	0	0.000999	0.000938	0	0.003105
Otu000853	21	5	0	15	0	0	0	0	0	0	0	0	0	0	0	0	0	0	0	0	0	0	0	0	0	0	0	0	0	0	0	0	0	0	0	1	0	0.005251	0	0.015514	0	0	0	0	0	0	0	0	0
Otu000854	21	0	0	0	0	0	0	0	0	0	0	4	0	0	0	0	0	0	0	0	0	0	0	0	0	0	0	2	0	0	6	0	6	3	0	0	0	0	0	0	0	0	0	0	0	0	0	0.003847	0
Otu000855	21	0	0	0	0	0	0	0	0	0	0	0	0	0	0	0	0	0	0	0	0	0	0	0	0	2	0	19	0	0	0	0	0	0	0	0	0	0	0	0	0	0	0	0	0	0	0	0	0
Otu000856	21	0	0	0	0	0	0	0	0	0	0	0	0	0	0	0	0	0	0	0	0	0	0	0	0	0	0	0	1	0	0	10	0	10	0	0	0	0	0	0	0	0	0	0	0	0	0	0	0
Otu000857	21	0	0	0	0	0	0	0	0	0	0	0	0	0	0	0	0	0	0	0	0	0	0	0	0	6	15	0	0	0	0	0	0	0	0	0	0	0	0	0	0	0	0	0	0	0	0	0	0
Otu000858	21	1	0	0	0	0	0	0	0	0	0	0	0	0	0	0	0	0	0	0	0	0	20	0	0	0	0	0	0	0	0	0	0	0	0	0	0	0.00105	0	0	0	0	0	0	0	0	0	0	0
Otu000859	21	1	0	0	0	0	0	0	2	0	0	1	0	0	0	0	0	0	0	0	0	0	0	0	0	0	1	2	0	0	0	0	0	0	3	9	2	0.00105	0	0	0	0	0	0	0.002001	0	0	0.000962	0
Otu000860	21	0	0	0	0	0	0	0	0	0	0	0	0	0	0	0	0	0	0	0	0	0	0	0	0	0	0	0	0	0	0	0	0	21	0	0	0	0	0	0	0	0	0	0	0	0	0	0	0
Otu000861	21	0	0	0	0	1	0	0	3	1	0	1	1	2	1	0	0	0	0	2	0	0	0	1	3	1	1	0	0	0	1	0	2	0	0	0	0	0	0	0	0	0.000966	0	0	0.003001	0.000999	0	0.000962	0.001035
Otu000862	21	0	0	0	0	0	0	0	0	0	3	0	4	0	0	0	2	1	2	1	1	1	1	2	1	0	0	0	0	0	0	0	1	0	0	0	1	0	0	0	0	0	0	0	0	0	0.002815	0	0.004141
Otu000863	20	0	0	0	0	0	0	0	0	0	0	0	0	0	0	0	0	0	0	0	0	0	0	7	0	0	0	0	13	0	0	0	0	0	0	0	0	0	0	0	0	0	0	0	0	0	0	0	0
Otu000864	20	0	9	0	0	0	0	0	0	0	0	0	0	0	0	0	0	0	0	0	0	0	0	0	0	0	11	0	0	0	0	0	0	0	0	0	0	0	0.008465	0	0	0	0	0	0	0	0	0	0
Otu000865	20	0	0	0	0	0	0	0	0	0	1	0	4	0	0	5	3	0	1	0	0	0	3	2	1	0	0	0	0	0	0	0	0	0	0	0	0	0	0	0	0	0	0	0	0	0	0.000938	0	0.004141
Otu000866	20	1	0	0	0	0	0	0	0	0	0	0	0	0	0	0	2	0	0	2	1	4	3	3	2	0	0	0	0	1	0	0	0	1	0	0	0	0.00105	0	0	0	0	0	0	0	0	0	0	0
Otu000867	20	0	0	0	0	0	0	0	0	0	0	0	0	0	0	0	0	0	0	0	0	0	0	0	0	0	1	10	1	4	3	0	1	0	0	0	0	0	0	0	0	0	0	0	0	0	0	0	0
Otu000868	20	7	0	13	0	0	0	0	0	0	0	0	0	0	0	0	0	0	0	0	0	0	0	0	0	0	0	0	0	0	0	0	0	0	0	0	0	0.007351	0	0.013445	0	0	0	0	0	0	0	0	0
Otu000869	20	0	0	0	0	0	0	0	0	0	0	0	0	0	0	0	0	0	0	0	0	0	0	0	0	0	3	2	0	15	0	0	0	0	0	0	0	0	0	0	0	0	0	0	0	0	0	0	0
Otu000870	20	0	1	0	0	0	0	0	0	1	0	0	1	0	0	0	0	2	3	0	3	2	2	4	1	0	0	0	0	0	0	0	0	0	0	0	0	0	0.000941	0	0	0	0	0	0	0.000999	0	0	0.001035
Otu000871	20	0	0	0	0	0	0	0	0	0	0	0	0	3	0	0	0	0	14	0	0	0	0	0	0	0	0	3	0	0	0	0	0	0	0	0	0	0	0	0	0	0	0	0	0	0	0	0	0
Otu000872	20	0	0	0	0	0	0	0	0	20	0	0	0	0	0	0	0	0	0	0	0	0	0	0	0	0	0	0	0	0	0	0	0	0	0	0	0	0	0	0	0	0	0	0	0	0.019975	0	0	0
Otu000873	20	0	0	1	0	0	0	0	0	0	1	0	1	0	0	0	3	0	3	0	1	1	2	4	2	0	0	0	0	0	0	0	1	0	0	0	0	0	0	0.001034	0	0	0	0	0	0	0.000938	0	0.001035
Otu000874	20	0	0	0	0	0	0	0	0	0	0	0	0	0	0	0	0	0	0	1	0	0	0	0	0	19	0	0	0	0	0	0	0	0	0	0	0	0	0	0	0	0	0	0	0	0	0	0	0
Otu000875	20	1	0	0	0	0	3	0	0	0	0	0	0	0	0	0	0	1	0	0	0	0	0	0	0	15	0	0	0	0	0	0	0	0	0	0	0	0.00105	0	0	0	0	0.002876	0	0	0	0	0	0
Otu000876	20	0	0	0	0	0	0	0	0	0	0	0	0	0	0	0	0	0	0	0	0	0	0	0	0	15	4	0	0	0	0	0	0	0	1	0	0	0	0	0	0	0	0	0	0	0	0	0	0
Otu000877	20	0	0	0	0	0	0	0	0	0	0	0	0	0	0	0	0	0	0	0	0	0	0	0	0	0	20	0	0	0	0	0	0	0	0	0	0	0	0	0	0	0	0	0	0	0	0	0	0
Otu000878	20	0	7	9	0	0	0	0	0	0	0	0	0	0	0	2	0	0	0	0	0	0	0	0	0	2	0	0	0	0	0	0	0	0	0	0	0	0	0.006584	0.009308	0	0	0	0	0	0	0	0	0
Otu000879	20	0	0	0	0	0	0	0	0	0	0	0	0	0	0	0	0	0	0	0	0	0	0	0	19	0	0	0	0	0	0	0	0	0	0	0	1	0	0	0	0	0	0	0	0	0	0	0	0
Otu000880	19	6	0	0	0	0	0	0	0	0	0	0	0	0	0	0	0	0	0	0	0	0	0	0	0	2	3	0	3	4	0	0	0	0	1	0	0	0.006301	0	0	0	0	0	0	0	0	0	0	0
Otu000881	19	1	0	0	0	0	0	0	0	0	1	0	0	0	0	1	1	0	2	0	0	1	2	5	4	0	0	0	0	0	1	0	0	0	0	0	0	0.00105	0	0	0	0	0	0	0	0	0.000938	0	0
Otu000882	19	0	0	0	0	0	0	0	0	0	0	0	0	0	0	0	0	0	0	0	0	0	0	0	0	0	0	0	0	19	0	0	0	0	0	0	0	0	0	0	0	0	0	0	0	0	0	0	0
Otu000883	19	0	1	0	0	0	0	0	0	0	0	0	0	0	0	0	0	0	0	0	0	5	0	0	0	0	0	6	0	3	4	0	0	0	0	0	0	0	0.000941	0	0	0	0	0	0	0	0	0	0
Otu000884	19	0	0	0	0	0	0	0	0	0	0	0	0	0	0	0	0	0	0	0	0	0	0	0	0	2	7	1	7	0	0	0	0	0	2	0	0	0	0	0	0	0	0	0	0	0	0	0	0
Otu000885	19	17	0	0	0	0	0	0	0	0	0	0	0	0	0	2	0	0	0	0	0	0	0	0	0	0	0	0	0	0	0	0	0	0	0	0	0	0.017853	0	0	0	0	0	0	0	0	0	0	0
Otu000886	19	1	0	2	0	0	0	0	0	1	1	0	1	0	0	0	3	0	2	1	0	2	0	1	3	0	0	1	0	0	0	0	0	0	0	0	0	0.00105	0	0.002069	0	0	0	0	0	0.000999	0.000938	0	0.001035
Otu000887	19	0	2	0	0	0	1	0	1	2	1	0	0	3	0	0	0	0	0	0	0	0	0	0	0	1	0	0	1	0	1	1	0	0	1	1	3	0	0.001881	0	0	0	0.000959	0	0.001	0.001998	0.000938	0	0
Otu000888	19	0	19	0	0	0	0	0	0	0	0	0	0	0	0	0	0	0	0	0	0	0	0	0	0	0	0	0	0	0	0	0	0	0	0	0	0	0	0.017871	0	0	0	0	0	0	0	0	0	0
Otu000889	19	0	0	0	0	0	0	0	0	0	5	0	0	0	0	0	0	0	0	0	4	0	0	4	6	0	0	0	0	0	0	0	0	0	0	0	0	0	0	0	0	0	0	0	0	0	0.004691	0	0
Otu000890	19	0	0	0	0	0	0	0	0	0	0	0	0	0	0	0	0	0	0	0	0	0	0	0	0	0	0	0	5	5	7	0	0	1	0	0	1	0	0	0	0	0	0	0	0	0	0	0	0
Otu000891	19	0	0	0	0	0	0	0	0	0	0	0	0	0	0	0	0	0	0	0	0	0	0	0	0	4	0	0	0	0	0	4	0	11	0	0	0	0	0	0	0	0	0	0	0	0	0	0	0
Otu000892	19	0	13	0	0	0	0	0	0	0	0	0	0	0	0	0	0	0	0	0	0	0	0	0	0	0	0	0	0	0	0	6	0	0	0	0	0	0	0.012227	0	0	0	0	0	0	0	0	0	0
Otu000893	19	0	0	0	0	19	0	0	0	0	0	0	0	0	0	0	0	0	0	0	0	0	0	0	0	0	0	0	0	0	0	0	0	0	0	0	0	0	0	0	0	0.018358	0	0	0	0	0	0	0
Otu000894	19	0	0	0	1	0	0	0	0	0	1	0	2	0	0	0	0	0	4	0	0	0	0	0	0	0	0	1	0	0	0	0	0	10	0	0	0	0	0	0	0.000988	0	0	0	0	0	0.000938	0	0.00207
Otu000895	18	0	0	1	0	0	0	2	0	0	0	0	2	0	0	0	3	0	1	0	0	0	2	3	1	0	1	0	0	0	0	0	0	2	0	0	0	0	0	0.001034	0	0	0	0.001912	0	0	0	0	0.00207
Otu000896	18	0	0	0	2	1	0	1	1	2	0	0	0	1	0	1	0	1	0	0	1	1	1	0	0	0	0	0	0	0	1	0	0	2	2	0	0	0	0	0	0.001977	0.000966	0	0.000956	0.001	0.001998	0	0	0
Otu000897	18	18	0	0	0	0	0	0	0	0	0	0	0	0	0	0	0	0	0	0	0	0	0	0	0	0	0	0	0	0	0	0	0	0	0	0	0	0.018904	0	0	0	0	0	0	0	0	0	0	0
Otu000898	18	0	0	0	0	0	0	0	0	0	0	0	0	0	0	0	0	0	0	2	5	10	0	1	0	0	0	0	0	0	0	0	0	0	0	0	0	0	0	0	0	0	0	0	0	0	0	0	0
Otu000899	18	0	0	0	0	0	0	0	0	0	0	0	0	0	0	3	0	0	2	0	0	0	0	0	0	0	0	0	0	0	0	0	0	1	0	0	12	0	0	0	0	0	0	0	0	0	0	0	0
Otu000900	18	0	0	0	0	0	6	0	0	0	0	0	0	0	0	0	0	0	0	0	0	0	0	0	0	10	2	0	0	0	0	0	0	0	0	0	0	0	0	0	0	0	0.005753	0	0	0	0	0	0
Otu000901	18	0	0	0	0	5	0	0	0	0	0	0	0	0	0	0	0	0	0	0	0	0	0	0	0	11	2	0	0	0	0	0	0	0	0	0	0	0	0	0	0	0.004831	0	0	0	0	0	0	0
Otu000902	18	0	0	0	0	0	0	0	0	0	0	0	0	0	0	0	0	0	0	0	0	0	0	0	0	0	0	0	0	0	0	0	18	0	0	0	0	0	0	0	0	0	0	0	0	0	0	0	0
Otu000903	18	0	0	0	0	0	0	0	0	0	0	0	0	0	7	4	0	0	0	0	0	0	6	0	0	0	0	0	0	0	0	0	0	0	1	0	0	0	0	0	0	0	0	0	0	0	0	0	0
Otu000904	18	0	0	0	0	0	0	0	0	0	0	0	0	0	0	0	0	0	0	0	1	0	0	0	0	2	2	2	1	5	5	0	0	0	0	0	0	0	0	0	0	0	0	0	0	0	0	0	0
Otu000905	18	0	0	0	0	0	0	0	0	0	0	0	0	0	0	0	0	0	0	5	0	0	0	0	0	0	0	0	0	0	13	0	0	0	0	0	0	0	0	0	0	0	0	0	0	0	0	0	0
Otu000906	18	3	0	0	0	0	0	0	0	0	0	0	2	0	0	0	2	0	2	0	1	1	1	3	3	0	0	0	0	0	0	0	0	0	0	0	0	0.003151	0	0	0	0	0	0	0	0	0	0	0.00207
Otu000907	18	17	0	0	0	0	0	0	0	0	0	0	0	0	0	0	0	0	0	0	0	0	1	0	0	0	0	0	0	0	0	0	0	0	0	0	0	0.017853	0	0	0	0	0	0	0	0	0	0	0
Otu000908	18	0	0	0	0	0	0	0	0	0	0	0	0	0	0	0	0	0	0	2	6	6	0	0	2	0	0	0	0	0	2	0	0	0	0	0	0	0	0	0	0	0	0	0	0	0	0	0	0
Otu000909	18	0	0	0	0	0	0	0	0	0	0	0	0	0	0	0	18	0	0	0	0	0	0	0	0	0	0	0	0	0	0	0	0	0	0	0	0	0	0	0	0	0	0	0	0	0	0	0	0
Otu000910	18	0	0	0	0	0	0	0	1	1	0	1	1	1	0	2	0	0	0	1	1	2	0	0	0	1	0	0	1	0	0	1	1	0	2	0	1	0	0	0	0	0	0	0	0.001	0.000999	0	0.000962	0.001035
Otu000911	18	1	0	0	0	0	0	0	0	0	0	0	0	3	0	0	0	0	0	0	0	0	0	0	0	0	0	0	12	0	2	0	0	0	0	0	0	0.00105	0	0	0	0	0	0	0	0	0	0	0
Otu000912	17	0	0	5	0	0	0	0	0	0	0	0	0	0	0	0	0	0	0	0	0	0	3	0	0	0	1	1	1	0	3	0	1	2	0	0	0	0	0	0.005171	0	0	0	0	0	0	0	0	0
Otu000913	17	0	0	0	0	0	0	0	0	0	0	0	0	0	0	0	14	0	0	1	0	0	0	0	0	1	0	0	0	0	0	0	0	0	0	0	1	0	0	0	0	0	0	0	0	0	0	0	0
Otu000914	17	0	0	0	0	0	0	2	3	0	0	0	0	1	2	0	0	0	0	0	0	0	4	2	0	0	1	0	0	0	0	0	0	0	0	0	2	0	0	0	0	0	0	0.001912	0.003001	0	0	0	0
Otu000915	17	0	0	0	0	0	0	0	0	0	0	0	0	0	0	0	0	0	0	0	0	0	0	0	0	0	0	0	17	0	0	0	0	0	0	0	0	0	0	0	0	0	0	0	0	0	0	0	0
Otu000916	17	0	0	0	0	0	0	0	0	0	0	0	0	0	0	0	0	0	0	0	0	0	0	0	0	13	3	0	0	0	0	0	0	0	1	0	0	0	0	0	0	0	0	0	0	0	0	0	0
Otu000917	17	0	0	0	0	0	0	0	0	0	0	0	0	0	0	0	0	0	0	0	0	0	0	0	0	0	5	2	5	3	0	0	0	0	1	1	0	0	0	0	0	0	0	0	0	0	0	0	0
Otu000918	17	0	0	0	0	0	0	0	0	0	0	0	0	0	0	0	0	0	0	0	0	0	0	0	0	0	0	0	0	0	17	0	0	0	0	0	0	0	0	0	0	0	0	0	0	0	0	0	0
Otu000919	17	0	1	0	0	0	0	0	0	1	0	0	1	0	0	0	1	0	3	0	1	2	2	2	2	0	0	0	0	0	0	0	1	0	0	0	0	0	0.000941	0	0	0	0	0	0	0.000999	0	0	0.001035
Otu000920	17	0	2	0	1	2	0	1	0	0	1	1	1	0	0	0	0	2	1	1	1	0	0	0	1	0	0	0	0	0	0	1	0	0	1	0	0	0	0.001881	0	0.000988	0.001932	0	0.000956	0	0	0.000938	0.000962	0.001035
Otu000921	17	0	0	0	0	0	0	0	0	0	0	0	0	0	0	0	0	0	0	0	0	0	0	0	0	17	0	0	0	0	0	0	0	0	0	0	0	0	0	0	0	0	0	0	0	0	0	0	0
Otu000922	17	0	0	0	2	0	0	0	0	5	1	0	0	0	1	0	0	0	0	0	1	0	0	0	0	0	0	2	0	0	2	0	0	0	1	0	2	0	0	0	0.001977	0	0	0	0	0.004994	0.000938	0	0
Otu000923	17	0	0	0	0	0	0	0	0	0	0	0	0	0	0	0	0	0	0	0	0	0	0	0	0	14	0	3	0	0	0	0	0	0	0	0	0	0	0	0	0	0	0	0	0	0	0	0	0
Otu000924	17	0	0	1	1	2	1	0	0	0	0	0	0	1	0	0	2	1	0	0	0	0	3	0	0	0	0	1	0	0	0	1	1	1	0	0	1	0	0	0.001034	0.000988	0.001932	0.000959	0	0	0	0	0	0
Otu000925	17	1	0	2	1	0	0	2	0	1	0	0	1	1	0	0	1	0	0	1	0	1	1	0	4	0	0	0	0	0	0	0	0	0	0	0	0	0.00105	0	0.002069	0.000988	0	0	0.001912	0	0.000999	0	0	0.001035
Otu000926	17	0	0	0	9	4	3	0	0	0	0	0	0	0	0	0	0	0	0	0	0	0	0	0	0	0	0	0	0	0	0	0	0	1	0	0	0	0	0	0	0.008896	0.003865	0.002876	0	0	0	0	0	0
Otu000927	17	0	0	1	3	0	1	0	0	0	0	1	0	1	0	1	1	0	1	0	1	0	1	0	1	0	0	0	0	0	0	1	1	1	0	1	0	0	0	0.001034	0.002965	0	0.000959	0	0	0	0	0.000962	0
Otu000928	17	0	0	0	0	0	0	0	0	0	0	0	0	0	0	0	0	0	0	0	0	0	0	0	0	1	0	0	10	0	6	0	0	0	0	0	0	0	0	0	0	0	0	0	0	0	0	0	0
Otu000929	17	0	0	2	0	0	0	0	0	0	0	0	0	0	0	0	0	0	0	0	0	0	0	0	0	8	1	6	0	0	0	0	0	0	0	0	0	0	0	0.002069	0	0	0	0	0	0	0	0	0
Otu000930	17	0	0	0	0	0	0	0	0	0	0	0	0	0	2	0	0	0	0	0	0	0	0	0	0	15	0	0	0	0	0	0	0	0	0	0	0	0	0	0	0	0	0	0	0	0	0	0	0
Otu000931	17	0	0	0	0	17	0	0	0	0	0	0	0	0	0	0	0	0	0	0	0	0	0	0	0	0	0	0	0	0	0	0	0	0	0	0	0	0	0	0	0	0.016426	0	0	0	0	0	0	0
Otu000932	17	0	0	0	0	0	0	0	0	0	0	0	0	0	0	0	0	0	0	0	0	0	0	0	0	1	11	3	0	2	0	0	0	0	0	0	0	0	0	0	0	0	0	0	0	0	0	0	0
Otu000933	17	0	0	0	0	0	0	0	0	0	0	0	0	0	0	0	0	0	0	0	0	0	0	0	0	0	3	14	0	0	0	0	0	0	0	0	0	0	0	0	0	0	0	0	0	0	0	0	0
Otu000934	16	0	0	0	0	0	0	0	0	0	0	0	0	0	0	0	0	0	0	0	0	0	0	0	0	1	4	6	5	0	0	0	0	0	0	0	0	0	0	0	0	0	0	0	0	0	0	0	0
Otu000935	16	0	0	0	0	0	0	0	0	0	0	0	0	2	0	7	0	0	0	0	0	2	0	0	0	0	0	0	0	0	5	0	0	0	0	0	0	0	0	0	0	0	0	0	0	0	0	0	0
Otu000936	16	0	0	0	0	0	0	0	0	0	0	0	0	0	0	0	0	0	0	0	0	0	0	0	0	0	2	0	0	0	0	0	0	0	14	0	0	0	0	0	0	0	0	0	0	0	0	0	0
Otu000937	16	0	0	0	0	0	0	0	0	2	0	0	0	0	0	0	0	0	0	0	0	0	0	0	0	0	13	1	0	0	0	0	0	0	0	0	0	0	0	0	0	0	0	0	0	0.001998	0	0	0
Otu000938	16	0	0	0	0	0	0	0	0	0	0	0	0	0	0	0	0	0	16	0	0	0	0	0	0	0	0	0	0	0	0	0	0	0	0	0	0	0	0	0	0	0	0	0	0	0	0	0	0
Otu000939	16	0	0	0	0	0	0	0	0	0	0	0	0	0	0	0	0	0	0	0	0	0	0	0	0	0	2	11	1	0	0	0	0	1	0	0	1	0	0	0	0	0	0	0	0	0	0	0	0
Otu000940	16	0	0	0	0	0	0	0	0	0	0	0	0	0	0	0	0	0	0	0	0	0	0	0	0	0	2	5	1	4	4	0	0	0	0	0	0	0	0	0	0	0	0	0	0	0	0	0	0
Otu000941	16	0	0	0	0	0	0	0	0	1	6	0	1	0	0	0	0	0	0	3	4	0	0	0	0	0	1	0	0	0	0	0	0	0	0	0	0	0	0	0	0	0	0	0	0	0.000999	0.005629	0	0.001035
Otu000942	16	0	0	0	0	0	1	0	0	0	0	0	0	0	0	0	0	0	0	0	0	0	0	1	0	4	0	4	6	0	0	0	0	0	0	0	0	0	0	0	0	0	0.000959	0	0	0	0	0	0
Otu000943	16	0	0	0	0	0	0	0	0	0	16	0	0	0	0	0	0	0	0	0	0	0	0	0	0	0	0	0	0	0	0	0	0	0	0	0	0	0	0	0	0	0	0	0	0	0	0.015011	0	0
Otu000944	16	0	0	0	0	0	0	0	0	0	0	0	0	0	0	0	0	0	0	0	16	0	0	0	0	0	0	0	0	0	0	0	0	0	0	0	0	0	0	0	0	0	0	0	0	0	0	0	0
Otu000945	16	0	0	0	0	0	0	0	0	0	1	0	2	0	0	0	2	0	0	1	1	4	0	4	1	0	0	0	0	0	0	0	0	0	0	0	0	0	0	0	0	0	0	0	0	0	0.000938	0	0.00207
Otu000946	16	0	0	0	0	0	0	0	0	0	0	0	0	0	0	0	2	0	13	0	0	0	0	0	0	0	1	0	0	0	0	0	0	0	0	0	0	0	0	0	0	0	0	0	0	0	0	0	0
Otu000947	16	0	0	0	0	0	0	0	0	0	0	0	0	0	0	0	0	0	0	0	0	0	0	0	0	0	0	16	0	0	0	0	0	0	0	0	0	0	0	0	0	0	0	0	0	0	0	0	0
Otu000948	16	0	0	0	0	0	0	0	0	0	0	0	0	0	0	0	0	0	0	0	0	0	0	0	0	12	1	2	0	0	0	0	0	0	0	1	0	0	0	0	0	0	0	0	0	0	0	0	0
Otu000949	16	0	0	0	0	0	0	0	0	0	0	0	0	0	0	2	0	0	13	0	0	0	0	0	1	0	0	0	0	0	0	0	0	0	0	0	0	0	0	0	0	0	0	0	0	0	0	0	0
Otu000950	16	0	0	0	0	0	0	0	0	0	0	0	0	0	0	0	0	0	0	0	0	0	0	0	0	0	0	16	0	0	0	0	0	0	0	0	0	0	0	0	0	0	0	0	0	0	0	0	0
Otu000951	16	0	0	0	0	0	0	0	0	0	0	0	0	0	0	0	0	0	0	0	0	0	0	0	0	11	0	5	0	0	0	0	0	0	0	0	0	0	0	0	0	0	0	0	0	0	0	0	0
Otu000952	16	0	0	0	0	0	0	0	0	0	0	0	0	0	0	0	0	0	16	0	0	0	0	0	0	0	0	0	0	0	0	0	0	0	0	0	0	0	0	0	0	0	0	0	0	0	0	0	0
Otu000953	16	0	0	0	3	13	0	0	0	0	0	0	0	0	0	0	0	0	0	0	0	0	0	0	0	0	0	0	0	0	0	0	0	0	0	0	0	0	0	0	0.002965	0.012561	0	0	0	0	0	0	0
Otu000954	16	0	0	0	0	0	0	0	0	0	0	0	0	0	0	0	0	0	0	4	4	4	0	1	2	0	0	0	0	1	0	0	0	0	0	0	0	0	0	0	0	0	0	0	0	0	0	0	0
Otu000955	15	0	0	0	0	0	0	0	0	0	0	0	0	0	0	0	0	0	0	0	0	0	0	0	0	0	0	0	0	0	0	0	0	0	10	4	1	0	0	0	0	0	0	0	0	0	0	0	0
Otu000956	15	0	0	0	0	0	0	0	0	0	0	0	0	0	0	0	0	0	0	0	0	0	0	0	0	0	0	0	0	0	15	0	0	0	0	0	0	0	0	0	0	0	0	0	0	0	0	0	0
Otu000957	15	0	1	0	0	0	0	0	0	0	0	0	0	0	0	0	2	0	11	0	0	0	0	0	0	0	0	0	0	1	0	0	0	0	0	0	0	0	0.000941	0	0	0	0	0	0	0	0	0	0
Otu000958	15	0	0	0	0	0	0	0	0	0	0	0	0	0	0	0	0	0	0	0	0	0	0	0	0	0	0	0	2	0	0	13	0	0	0	0	0	0	0	0	0	0	0	0	0	0	0	0	0
Otu000959	15	0	1	1	0	0	0	0	0	0	3	0	2	0	0	0	0	0	1	0	0	0	5	0	0	0	0	0	0	0	0	0	2	0	0	0	0	0	0.000941	0.001034	0	0	0	0	0	0	0.002815	0	0.00207
Otu000960	15	0	0	0	0	0	0	0	0	0	0	0	0	0	0	0	0	0	0	0	0	0	0	0	0	0	0	0	6	1	8	0	0	0	0	0	0	0	0	0	0	0	0	0	0	0	0	0	0
Otu000961	15	0	0	1	0	0	0	0	0	6	0	2	1	0	0	0	0	0	0	0	0	1	0	0	1	0	0	0	0	0	0	0	0	0	0	0	3	0	0	0.001034	0	0	0	0	0	0.005993	0	0.001924	0.001035
Otu000962	15	0	0	1	1	0	0	0	1	1	1	0	0	0	1	1	1	2	1	1	0	0	0	0	0	0	0	0	0	0	0	0	2	0	0	1	0	0	0	0.001034	0.000988	0	0	0	0.001	0.000999	0.000938	0	0
Otu000963	15	0	0	0	0	0	0	14	0	0	0	0	0	0	0	0	0	0	0	0	1	0	0	0	0	0	0	0	0	0	0	0	0	0	0	0	0	0	0	0	0	0	0	0.013387	0	0	0	0	0
Otu000964	15	0	1	0	1	0	0	0	0	0	6	7	0	0	0	0	0	0	0	0	0	0	0	0	0	0	0	0	0	0	0	0	0	0	0	0	0	0	0.000941	0	0.000988	0	0	0	0	0	0.005629	0.006733	0
Otu000965	15	0	0	0	0	0	0	0	0	0	0	0	0	0	0	0	0	0	0	0	6	0	0	0	0	0	0	0	0	0	0	0	0	9	0	0	0	0	0	0	0	0	0	0	0	0	0	0	0
Otu000966	15	0	0	0	0	0	0	0	0	0	0	0	0	0	5	3	0	0	0	0	0	0	0	0	0	0	0	0	0	0	0	0	0	0	6	1	0	0	0	0	0	0	0	0	0	0	0	0	0
Otu000967	15	0	0	0	0	0	0	0	0	0	0	0	0	0	0	0	0	0	0	0	1	0	0	0	0	2	10	2	0	0	0	0	0	0	0	0	0	0	0	0	0	0	0	0	0	0	0	0	0
Otu000968	15	0	0	0	0	0	0	0	0	0	0	0	0	0	0	0	0	0	0	0	0	0	0	0	0	0	0	0	0	0	0	0	15	0	0	0	0	0	0	0	0	0	0	0	0	0	0	0	0
Otu000969	15	0	0	0	0	0	0	0	0	0	0	0	0	0	0	0	0	0	0	0	0	0	0	0	0	12	3	0	0	0	0	0	0	0	0	0	0	0	0	0	0	0	0	0	0	0	0	0	0
Otu000970	15	13	0	0	0	0	0	0	0	0	0	0	0	0	0	0	0	0	0	0	0	0	0	0	0	0	2	0	0	0	0	0	0	0	0	0	0	0.013653	0	0	0	0	0	0	0	0	0	0	0
Otu000971	15	0	0	0	0	0	0	0	0	0	0	0	0	0	0	0	0	0	0	0	0	0	0	0	0	2	2	11	0	0	0	0	0	0	0	0	0	0	0	0	0	0	0	0	0	0	0	0	0
Otu000972	15	0	0	0	0	0	0	0	0	0	0	0	13	0	0	0	0	0	0	0	2	0	0	0	0	0	0	0	0	0	0	0	0	0	0	0	0	0	0	0	0	0	0	0	0	0	0	0	0.013457
Otu000973	15	0	0	0	0	0	0	0	0	0	0	0	0	0	0	0	0	0	0	0	0	0	0	0	14	0	0	1	0	0	0	0	0	0	0	0	0	0	0	0	0	0	0	0	0	0	0	0	0
Otu000974	15	0	0	0	0	0	0	0	0	0	0	0	0	0	0	0	0	0	0	0	0	0	0	0	0	1	0	0	12	2	0	0	0	0	0	0	0	0	0	0	0	0	0	0	0	0	0	0	0
Otu000975	15	0	0	0	0	0	0	0	0	0	0	0	0	0	0	0	0	0	0	0	0	0	0	0	0	0	0	0	0	0	0	0	0	0	15	0	0	0	0	0	0	0	0	0	0	0	0	0	0
Otu000976	15	0	0	0	0	0	0	0	0	0	0	0	0	0	0	0	0	0	0	0	0	0	0	0	0	0	14	0	0	0	0	0	0	0	1	0	0	0	0	0	0	0	0	0	0	0	0	0	0
Otu000977	15	0	0	1	1	2	1	0	0	0	0	0	0	2	0	0	1	2	0	0	0	0	1	1	0	0	0	0	0	0	0	0	0	1	1	0	1	0	0	0.001034	0.000988	0.001932	0.000959	0	0	0	0	0	0
Otu000978	15	1	0	0	0	0	4	0	0	0	0	0	0	0	0	0	0	0	0	0	0	0	0	0	0	0	0	2	0	0	1	1	1	0	1	3	1	0.00105	0	0	0	0	0.003835	0	0	0	0	0	0
Otu000979	14	0	0	0	0	0	0	0	0	0	0	0	0	0	0	0	0	0	0	0	0	0	0	0	0	0	0	0	0	0	14	0	0	0	0	0	0	0	0	0	0	0	0	0	0	0	0	0	0
Otu000980	14	0	0	0	0	0	0	0	0	0	0	0	0	0	0	0	0	0	0	0	0	0	0	0	0	0	0	0	13	0	0	0	0	0	1	0	0	0	0	0	0	0	0	0	0	0	0	0	0
Otu000981	14	0	0	0	0	0	0	0	0	0	0	0	0	0	0	0	0	0	0	0	0	0	0	0	0	0	5	5	0	4	0	0	0	0	0	0	0	0	0	0	0	0	0	0	0	0	0	0	0
Otu000982	14	12	0	0	0	0	0	0	0	0	0	0	0	0	0	0	0	0	0	1	0	1	0	0	0	0	0	0	0	0	0	0	0	0	0	0	0	0.012602	0	0	0	0	0	0	0	0	0	0	0
Otu000983	14	0	0	0	0	0	0	0	0	0	0	0	0	0	0	0	0	0	14	0	0	0	0	0	0	0	0	0	0	0	0	0	0	0	0	0	0	0	0	0	0	0	0	0	0	0	0	0	0
Otu000984	14	0	0	0	0	0	0	1	0	0	0	0	0	0	0	0	0	0	0	0	0	1	0	0	0	0	0	0	0	5	4	0	0	0	0	0	3	0	0	0	0	0	0	0.000956	0	0	0	0	0
Otu000985	14	0	0	0	0	0	0	0	0	0	0	0	0	6	4	3	0	0	0	0	0	0	0	1	0	0	0	0	0	0	0	0	0	0	0	0	0	0	0	0	0	0	0	0	0	0	0	0	0
Otu000986	14	1	1	1	0	0	0	0	0	0	0	0	0	0	1	1	0	1	0	0	0	0	0	1	0	0	0	0	0	0	0	1	1	3	1	1	0	0.00105	0.000941	0.001034	0	0	0	0	0	0	0	0	0
Otu000987	14	0	0	0	0	0	0	0	0	0	0	0	0	0	0	0	0	0	0	0	0	0	0	0	0	0	0	0	1	0	0	0	0	0	13	0	0	0	0	0	0	0	0	0	0	0	0	0	0
Otu000988	14	0	0	1	1	0	0	2	0	0	0	1	0	0	0	0	2	2	0	0	0	0	1	0	0	0	0	0	0	0	0	2	1	0	0	1	0	0	0	0.001034	0.000988	0	0	0.001912	0	0	0	0.000962	0
Otu000989	14	0	0	3	0	0	0	0	0	1	1	0	1	0	0	0	2	0	0	0	1	2	1	0	1	0	0	0	0	0	0	0	1	0	0	0	0	0	0	0.003103	0	0	0	0	0	0.000999	0.000938	0	0.001035
Otu000990	14	0	0	0	0	0	0	1	0	0	3	0	2	0	0	0	0	0	0	0	1	1	1	1	0	0	1	0	0	0	0	2	1	0	0	0	0	0	0	0	0	0	0	0.000956	0	0	0.002815	0	0.00207
Otu000991	14	1	0	0	0	0	0	0	0	0	0	0	2	0	0	0	2	0	2	0	3	0	0	2	1	0	0	0	0	0	0	0	0	1	0	0	0	0.00105	0	0	0	0	0	0	0	0	0	0	0.00207
Otu000992	14	0	0	0	0	0	0	0	0	0	0	0	0	0	0	0	0	0	0	0	0	0	0	0	0	5	0	9	0	0	0	0	0	0	0	0	0	0	0	0	0	0	0	0	0	0	0	0	0
Otu000993	14	0	0	0	1	0	0	0	0	0	0	0	0	0	0	0	0	0	0	0	0	0	0	0	0	2	11	0	0	0	0	0	0	0	0	0	0	0	0	0	0.000988	0	0	0	0	0	0	0	0
Otu000994	14	0	0	0	0	0	0	0	0	0	0	0	0	0	0	0	2	0	11	0	0	0	0	0	1	0	0	0	0	0	0	0	0	0	0	0	0	0	0	0	0	0	0	0	0	0	0	0	0
Otu000995	14	0	0	0	0	0	0	1	0	2	0	0	0	0	0	0	0	0	0	0	0	0	1	3	0	0	1	3	0	1	2	0	0	0	0	0	0	0	0	0	0	0	0	0.000956	0	0.001998	0	0	0
Otu000996	14	0	0	0	1	0	2	0	0	0	0	0	0	0	0	1	0	0	2	0	0	0	0	0	1	2	0	1	3	0	0	1	0	0	0	0	0	0	0	0	0.000988	0	0.001918	0	0	0	0	0	0
Otu000997	14	0	0	0	0	0	0	0	0	0	0	0	0	0	0	0	0	1	0	0	0	0	0	0	0	9	0	4	0	0	0	0	0	0	0	0	0	0	0	0	0	0	0	0	0	0	0	0	0
Otu000998	14	0	0	0	0	0	0	0	0	0	0	0	0	0	0	0	0	0	0	0	0	0	0	0	0	0	0	0	3	11	0	0	0	0	0	0	0	0	0	0	0	0	0	0	0	0	0	0	0
Otu000999	14	0	0	0	0	0	0	0	0	0	0	0	0	0	0	0	0	0	0	0	0	0	0	0	0	3	5	0	0	1	5	0	0	0	0	0	0	0	0	0	0	0	0	0	0	0	0	0	0
Otu001000	14	1	0	2	0	0	0	0	0	1	0	0	1	0	0	0	1	0	0	0	0	1	5	1	1	0	0	0	0	0	0	0	0	0	0	0	0	0.00105	0	0.002069	0	0	0	0	0	0.000999	0	0	0.001035
Otu001001	14	0	0	0	0	13	0	0	1	0	0	0	0	0	0	0	0	0	0	0	0	0	0	0	0	0	0	0	0	0	0	0	0	0	0	0	0	0	0	0	0	0.012561	0	0	0.001	0	0	0	0
Otu001002	14	1	0	0	0	1	0	1	1	1	0	0	0	1	1	1	1	0	0	1	0	0	0	0	0	0	0	0	1	0	0	0	1	0	0	2	0	0.00105	0	0	0	0.000966	0	0.000956	0.001	0.000999	0	0	0
Otu001003	14	0	0	0	0	0	0	0	0	0	0	0	0	0	0	0	0	0	0	0	0	0	0	0	0	5	0	9	0	0	0	0	0	0	0	0	0	0	0	0	0	0	0	0	0	0	0	0	0
Otu001004	14	0	0	0	0	0	0	0	0	0	0	0	0	0	0	0	0	0	0	0	0	0	0	0	0	14	0	0	0	0	0	0	0	0	0	0	0	0	0	0	0	0	0	0	0	0	0	0	0
Otu001005	14	0	0	0	0	0	0	0	0	0	0	0	0	0	0	0	0	0	0	0	0	0	0	0	0	4	0	0	3	3	3	0	0	0	1	0	0	0	0	0	0	0	0	0	0	0	0	0	0
Otu001006	14	0	0	0	0	0	0	0	0	0	0	0	0	0	0	0	0	0	0	0	0	0	0	0	0	0	0	14	0	0	0	0	0	0	0	0	0	0	0	0	0	0	0	0	0	0	0	0	0
Otu001007	14	0	2	0	1	1	6	0	0	1	0	0	0	0	0	0	0	0	0	0	0	0	0	0	0	0	0	0	0	0	0	0	0	1	0	2	0	0	0.001881	0	0.000988	0.000966	0.005753	0	0	0.000999	0	0	0
Otu001008	14	0	0	0	0	0	0	0	0	0	0	0	0	0	0	0	0	0	0	0	0	0	0	0	0	0	0	0	0	0	0	3	11	0	0	0	0	0	0	0	0	0	0	0	0	0	0	0	0
Otu001009	14	0	0	0	0	0	0	0	0	0	0	0	0	0	0	2	12	0	0	0	0	0	0	0	0	0	0	0	0	0	0	0	0	0	0	0	0	0	0	0	0	0	0	0	0	0	0	0	0
Otu001010	14	0	0	0	0	0	0	0	0	0	0	0	0	0	0	0	0	2	0	0	0	0	0	0	0	2	0	1	0	0	9	0	0	0	0	0	0	0	0	0	0	0	0	0	0	0	0	0	0
Otu001011	14	0	0	0	0	0	0	0	0	0	0	0	0	0	0	0	0	0	0	0	0	0	0	0	0	4	1	1	2	0	6	0	0	0	0	0	0	0	0	0	0	0	0	0	0	0	0	0	0
Otu001012	13	2	0	0	0	0	0	0	0	0	0	0	0	0	0	0	11	0	0	0	0	0	0	0	0	0	0	0	0	0	0	0	0	0	0	0	0	0.0021	0	0	0	0	0	0	0	0	0	0	0
Otu001013	13	0	0	0	0	0	0	0	0	0	0	0	0	0	0	0	0	0	0	0	0	0	0	0	13	0	0	0	0	0	0	0	0	0	0	0	0	0	0	0	0	0	0	0	0	0	0	0	0
Otu001014	13	1	0	0	1	2	1	0	0	0	1	0	0	0	0	0	2	0	1	1	0	0	0	0	1	0	0	0	0	0	0	1	0	1	0	0	0	0.00105	0	0	0.000988	0.001932	0.000959	0	0	0	0.000938	0	0
Otu001015	13	0	0	0	0	0	0	0	0	0	0	0	0	0	0	0	0	1	0	0	0	0	0	0	0	12	0	0	0	0	0	0	0	0	0	0	0	0	0	0	0	0	0	0	0	0	0	0	0
Otu001016	13	3	4	6	0	0	0	0	0	0	0	0	0	0	0	0	0	0	0	0	0	0	0	0	0	0	0	0	0	0	0	0	0	0	0	0	0	0.003151	0.003762	0.006206	0	0	0	0	0	0	0	0	0
Otu001017	13	0	1	0	0	0	0	0	0	0	0	0	0	0	0	0	0	0	0	0	0	0	0	0	0	0	0	0	8	4	0	0	0	0	0	0	0	0	0.000941	0	0	0	0	0	0	0	0	0	0
Otu001018	13	0	0	0	0	0	0	0	0	0	0	0	0	0	0	0	0	0	0	0	0	0	0	0	0	0	13	0	0	0	0	0	0	0	0	0	0	0	0	0	0	0	0	0	0	0	0	0	0
Otu001019	13	1	1	0	0	0	0	0	0	0	0	0	0	0	0	1	0	0	0	0	0	0	0	0	0	0	0	0	3	2	4	0	1	0	0	0	0	0.00105	0.000941	0	0	0	0	0	0	0	0	0	0
Otu001020	13	0	0	0	0	0	1	1	0	1	0	0	0	0	3	0	0	0	0	0	0	1	0	0	1	0	0	0	1	2	0	1	0	0	0	0	1	0	0	0	0	0	0.000959	0.000956	0	0.000999	0	0	0
Otu001021	13	1	0	0	0	0	0	1	0	3	0	0	0	0	0	0	1	0	0	0	1	0	0	2	4	0	0	0	0	0	0	0	0	0	0	0	0	0.00105	0	0	0	0	0	0.000956	0	0.002996	0	0	0
Otu001022	13	0	0	0	0	0	0	0	0	0	0	0	0	0	0	0	0	0	0	1	0	7	0	0	0	0	0	0	3	0	2	0	0	0	0	0	0	0	0	0	0	0	0	0	0	0	0	0	0
Otu001023	13	0	0	0	0	0	0	0	0	0	0	0	0	0	0	0	0	0	0	0	0	0	0	0	0	0	0	0	0	0	0	0	0	13	0	0	0	0	0	0	0	0	0	0	0	0	0	0	0
Otu001024	13	0	0	0	0	0	0	0	0	0	0	0	0	0	0	0	5	1	2	3	2	0	0	0	0	0	0	0	0	0	0	0	0	0	0	0	0	0	0	0	0	0	0	0	0	0	0	0	0
Otu001025	13	0	0	0	0	0	0	0	0	0	0	0	0	0	0	0	0	0	0	0	0	0	0	0	0	0	9	0	0	4	0	0	0	0	0	0	0	0	0	0	0	0	0	0	0	0	0	0	0
Otu001026	13	0	0	0	0	2	7	0	0	0	0	0	0	0	0	0	0	0	0	0	0	0	0	0	0	1	3	0	0	0	0	0	0	0	0	0	0	0	0	0	0	0.001932	0.006711	0	0	0	0	0	0
Otu001027	13	0	0	0	0	0	0	0	0	0	0	0	0	0	0	0	0	0	0	0	0	0	0	0	0	0	3	0	10	0	0	0	0	0	0	0	0	0	0	0	0	0	0	0	0	0	0	0	0
Otu001028	13	0	0	0	0	0	0	0	0	0	1	0	0	0	0	0	1	0	0	0	0	0	0	0	0	7	0	4	0	0	0	0	0	0	0	0	0	0	0	0	0	0	0	0	0	0	0.000938	0	0
Otu001029	13	0	0	0	1	0	0	1	0	0	0	0	0	1	0	0	0	1	0	0	0	0	0	0	1	0	0	0	0	0	0	0	4	2	1	1	0	0	0	0	0.000988	0	0	0.000956	0	0	0	0	0
Otu001030	13	0	0	0	0	1	0	0	0	0	0	0	0	0	0	0	0	0	0	0	0	0	0	0	0	0	1	0	0	0	0	0	11	0	0	0	0	0	0	0	0	0.000966	0	0	0	0	0	0	0
Otu001031	13	0	0	0	0	0	0	0	0	0	0	0	4	0	0	0	0	0	0	0	0	0	0	0	0	1	7	1	0	0	0	0	0	0	0	0	0	0	0	0	0	0	0	0	0	0	0	0	0.004141
Otu001032	13	0	0	0	0	0	0	0	0	0	0	0	0	0	0	0	0	0	0	1	0	0	0	0	0	5	7	0	0	0	0	0	0	0	0	0	0	0	0	0	0	0	0	0	0	0	0	0	0
Otu001033	13	0	0	0	0	0	0	0	0	0	0	0	0	0	0	0	0	0	0	0	13	0	0	0	0	0	0	0	0	0	0	0	0	0	0	0	0	0	0	0	0	0	0	0	0	0	0	0	0
Otu001034	13	0	0	0	0	0	0	0	0	0	0	0	0	0	0	0	0	0	0	0	0	0	0	0	0	0	0	13	0	0	0	0	0	0	0	0	0	0	0	0	0	0	0	0	0	0	0	0	0
Otu001035	13	0	0	0	0	0	0	0	0	0	0	0	0	0	0	0	0	2	0	0	0	0	0	0	0	11	0	0	0	0	0	0	0	0	0	0	0	0	0	0	0	0	0	0	0	0	0	0	0
Otu001036	13	0	0	0	0	0	0	0	0	0	0	0	0	0	0	0	0	0	0	0	0	0	0	0	0	3	3	7	0	0	0	0	0	0	0	0	0	0	0	0	0	0	0	0	0	0	0	0	0
Otu001037	13	0	0	0	0	0	0	0	0	0	0	0	1	0	0	0	1	0	6	0	0	0	1	3	0	0	1	0	0	0	0	0	0	0	0	0	0	0	0	0	0	0	0	0	0	0	0	0	0.001035
Otu001038	13	0	0	0	0	0	0	0	0	0	0	0	0	0	0	0	0	0	0	0	0	0	0	0	0	13	0	0	0	0	0	0	0	0	0	0	0	0	0	0	0	0	0	0	0	0	0	0	0
Otu001039	13	0	0	0	0	0	0	0	0	0	0	0	0	0	0	0	0	0	0	0	0	0	0	0	0	0	0	10	0	3	0	0	0	0	0	0	0	0	0	0	0	0	0	0	0	0	0	0	0
Otu001040	13	0	0	0	0	0	0	0	0	0	0	0	0	0	0	0	0	0	0	2	5	3	0	1	2	0	0	0	0	0	0	0	0	0	0	0	0	0	0	0	0	0	0	0	0	0	0	0	0
Otu001041	13	0	0	0	0	0	0	0	0	0	0	0	0	0	0	0	0	0	0	5	3	4	0	1	0	0	0	0	0	0	0	0	0	0	0	0	0	0	0	0	0	0	0	0	0	0	0	0	0
Otu001042	12	0	0	0	0	0	0	0	0	0	0	0	0	0	0	0	8	2	2	0	0	0	0	0	0	0	0	0	0	0	0	0	0	0	0	0	0	0	0	0	0	0	0	0	0	0	0	0	0
Otu001043	12	0	0	0	0	0	0	0	0	0	0	0	0	0	0	0	0	0	0	0	0	0	0	0	0	0	12	0	0	0	0	0	0	0	0	0	0	0	0	0	0	0	0	0	0	0	0	0	0
Otu001044	12	0	0	0	0	0	0	0	0	0	0	0	0	0	0	0	0	0	0	0	0	0	0	0	0	0	0	0	0	0	0	0	0	12	0	0	0	0	0	0	0	0	0	0	0	0	0	0	0
Otu001045	12	0	0	0	0	2	2	0	0	0	1	2	0	0	0	0	1	0	0	2	0	0	0	1	0	0	0	0	0	0	0	0	0	0	0	1	0	0	0	0	0	0.001932	0.001918	0	0	0	0.000938	0.001924	0
Otu001046	12	2	1	0	0	0	0	0	0	0	0	0	0	0	0	0	0	0	2	1	0	0	1	3	1	0	0	0	0	0	0	0	0	1	0	0	0	0.0021	0.000941	0	0	0	0	0	0	0	0	0	0
Otu001047	12	1	4	1	0	0	0	2	1	0	0	0	1	0	0	0	0	0	0	0	0	0	0	0	0	0	0	0	0	0	0	0	1	0	0	1	0	0.00105	0.003762	0.001034	0	0	0	0.001912	0.001	0	0	0	0.001035
Otu001048	12	0	0	0	0	0	0	0	0	0	0	0	0	0	0	0	0	0	0	0	0	0	0	0	0	0	11	0	0	0	0	0	0	0	0	1	0	0	0	0	0	0	0	0	0	0	0	0	0
Otu001049	12	0	0	0	0	0	0	0	0	0	0	0	0	0	0	0	0	0	0	0	0	0	0	0	0	9	3	0	0	0	0	0	0	0	0	0	0	0	0	0	0	0	0	0	0	0	0	0	0
Otu001050	12	1	0	0	2	1	0	0	0	0	0	1	0	0	0	0	2	0	1	0	0	0	0	0	0	1	0	0	0	0	0	0	0	0	1	0	2	0.00105	0	0	0.001977	0.000966	0	0	0	0	0	0.000962	0
Otu001051	12	0	1	0	0	0	0	0	0	0	0	0	0	0	0	0	0	0	0	0	0	1	0	0	0	2	0	1	3	3	1	0	0	0	0	0	0	0	0.000941	0	0	0	0	0	0	0	0	0	0
Otu001052	12	1	2	1	0	0	1	0	0	0	1	1	1	0	0	0	1	0	0	0	0	0	0	1	1	0	0	0	0	0	0	0	1	0	0	0	0	0.00105	0.001881	0.001034	0	0	0.000959	0	0	0	0.000938	0.000962	0.001035
Otu001053	12	0	0	0	0	0	0	0	0	0	0	0	0	0	0	0	0	0	0	0	0	0	0	0	0	1	9	2	0	0	0	0	0	0	0	0	0	0	0	0	0	0	0	0	0	0	0	0	0
Otu001054	12	0	0	0	1	2	0	0	0	0	0	0	0	0	0	0	0	0	0	0	0	0	1	0	0	4	0	4	0	0	0	0	0	0	0	0	0	0	0	0	0.000988	0.001932	0	0	0	0	0	0	0
Otu001055	12	1	0	0	0	0	0	0	0	0	0	0	0	0	0	0	0	0	0	0	0	0	0	0	0	0	0	0	5	2	3	0	0	0	1	0	0	0.00105	0	0	0	0	0	0	0	0	0	0	0
Otu001056	12	0	0	0	0	0	0	0	0	0	0	0	0	0	0	0	0	0	0	1	1	9	1	0	0	0	0	0	0	0	0	0	0	0	0	0	0	0	0	0	0	0	0	0	0	0	0	0	0
Otu001057	12	0	0	0	0	0	0	0	1	0	0	0	0	0	0	0	0	0	0	0	0	0	0	0	0	1	0	0	10	0	0	0	0	0	0	0	0	0	0	0	0	0	0	0	0.001	0	0	0	0
Otu001058	12	0	0	0	0	0	0	0	0	0	0	0	0	0	0	0	0	0	0	0	0	0	0	0	1	0	0	10	0	0	0	0	0	0	0	1	0	0	0	0	0	0	0	0	0	0	0	0	0
Otu001059	12	0	11	0	0	0	0	0	0	0	0	0	0	0	0	0	0	0	0	0	0	0	0	0	0	0	0	0	0	1	0	0	0	0	0	0	0	0	0.010346	0	0	0	0	0	0	0	0	0	0
Otu001060	12	0	1	1	0	0	1	1	0	0	0	2	0	0	0	0	0	0	0	1	1	1	0	0	0	0	0	0	0	0	0	0	1	2	0	0	0	0	0.000941	0.001034	0	0	0.000959	0.000956	0	0	0	0.001924	0
Otu001061	12	0	0	0	0	0	0	0	0	0	0	0	0	0	0	0	0	0	0	0	0	0	0	0	0	0	0	0	6	0	5	0	0	0	0	0	1	0	0	0	0	0	0	0	0	0	0	0	0
Otu001062	12	0	0	0	0	0	0	0	0	0	0	11	0	0	1	0	0	0	0	0	0	0	0	0	0	0	0	0	0	0	0	0	0	0	0	0	0	0	0	0	0	0	0	0	0	0	0	0.010581	0
Otu001063	12	0	0	0	0	0	0	1	0	0	0	0	1	0	0	0	1	0	3	0	1	0	1	2	1	0	0	0	0	0	0	0	0	1	0	0	0	0	0	0	0	0	0	0.000956	0	0	0	0	0.001035
Otu001064	12	0	0	0	0	0	0	0	0	2	0	0	0	0	0	0	1	0	1	1	0	0	1	2	2	0	0	0	0	0	0	0	0	2	0	0	0	0	0	0	0	0	0	0	0	0.001998	0	0	0
Otu001065	12	0	1	0	0	0	0	0	0	0	0	0	0	0	0	0	0	0	0	0	0	0	0	0	0	0	0	6	0	5	0	0	0	0	0	0	0	0	0.000941	0	0	0	0	0	0	0	0	0	0
Otu001066	12	0	0	0	0	0	0	0	0	0	0	0	0	0	0	0	1	0	0	11	0	0	0	0	0	0	0	0	0	0	0	0	0	0	0	0	0	0	0	0	0	0	0	0	0	0	0	0	0
Otu001067	12	2	0	0	0	0	0	0	0	0	0	0	0	0	0	0	0	0	0	0	0	0	0	0	0	8	2	0	0	0	0	0	0	0	0	0	0	0.0021	0	0	0	0	0	0	0	0	0	0	0
Otu001068	12	0	0	0	0	0	0	0	0	0	0	0	0	1	0	0	0	0	0	0	0	0	0	0	0	7	0	4	0	0	0	0	0	0	0	0	0	0	0	0	0	0	0	0	0	0	0	0	0
Otu001069	12	5	0	7	0	0	0	0	0	0	0	0	0	0	0	0	0	0	0	0	0	0	0	0	0	0	0	0	0	0	0	0	0	0	0	0	0	0.005251	0	0.00724	0	0	0	0	0	0	0	0	0
Otu001070	12	0	0	0	0	0	0	0	0	0	0	0	0	0	0	0	0	0	0	0	0	0	0	0	0	0	0	0	0	0	0	0	0	0	9	3	0	0	0	0	0	0	0	0	0	0	0	0	0
Otu001071	12	0	0	0	0	0	0	0	0	0	0	0	0	0	0	0	0	0	0	0	0	0	0	0	0	12	0	0	0	0	0	0	0	0	0	0	0	0	0	0	0	0	0	0	0	0	0	0	0
Otu001072	12	0	2	3	0	0	0	2	0	0	1	1	1	0	0	0	0	0	0	0	0	0	0	0	0	0	1	0	0	0	0	1	0	0	0	0	0	0	0.001881	0.003103	0	0	0	0.001912	0	0	0.000938	0.000962	0.001035
Otu001073	12	0	0	0	0	0	0	2	1	0	1	2	1	0	0	0	0	0	0	0	0	0	0	0	0	2	3	0	0	0	0	0	0	0	0	0	0	0	0	0	0	0	0	0.001912	0.001	0	0.000938	0.001924	0.001035
Otu001074	12	0	0	0	0	0	0	0	0	0	0	0	0	0	0	0	0	0	0	0	0	0	0	0	0	10	2	0	0	0	0	0	0	0	0	0	0	0	0	0	0	0	0	0	0	0	0	0	0
Otu001075	11	0	0	0	0	0	0	0	0	0	0	0	0	0	0	0	0	0	0	11	0	0	0	0	0	0	0	0	0	0	0	0	0	0	0	0	0	0	0	0	0	0	0	0	0	0	0	0	0
Otu001076	11	0	0	0	0	0	0	0	0	0	0	0	0	0	0	0	2	0	9	0	0	0	0	0	0	0	0	0	0	0	0	0	0	0	0	0	0	0	0	0	0	0	0	0	0	0	0	0	0
Otu001077	11	0	0	0	0	0	0	0	0	0	0	0	0	0	0	0	0	0	0	0	0	0	0	0	10	0	0	0	0	0	1	0	0	0	0	0	0	0	0	0	0	0	0	0	0	0	0	0	0
Otu001078	11	0	0	0	0	0	0	0	0	0	0	0	0	0	0	0	0	0	0	0	0	0	0	0	0	3	3	4	0	0	1	0	0	0	0	0	0	0	0	0	0	0	0	0	0	0	0	0	0
Otu001079	11	0	0	0	0	0	0	0	0	2	0	2	0	0	0	1	0	0	0	0	1	1	0	0	0	0	1	0	0	0	0	3	0	0	0	0	0	0	0	0	0	0	0	0	0	0.001998	0	0.001924	0
Otu001080	11	0	1	1	0	1	0	0	0	0	0	0	0	0	0	1	0	0	0	0	0	0	1	0	1	1	0	1	0	1	0	0	0	0	0	1	1	0	0.000941	0.001034	0	0.000966	0	0	0	0	0	0	0
Otu001081	11	0	0	0	3	5	2	0	0	0	0	0	0	0	0	0	0	0	0	0	0	0	0	0	0	0	0	0	0	0	0	0	0	0	1	0	0	0	0	0	0.002965	0.004831	0.001918	0	0	0	0	0	0
Otu001082	11	0	0	0	0	1	0	0	0	0	1	1	0	0	1	1	0	0	0	2	0	1	0	0	0	1	0	0	0	0	0	0	0	0	0	1	1	0	0	0	0	0.000966	0	0	0	0	0.000938	0.000962	0
Otu001083	11	0	0	0	0	1	0	0	1	1	1	0	0	0	1	0	0	1	0	0	0	0	0	0	0	0	0	0	0	0	0	1	0	0	2	1	1	0	0	0	0	0.000966	0	0	0.001	0.000999	0.000938	0	0
Otu001084	11	0	0	0	0	0	0	0	0	0	0	0	0	0	0	0	0	0	0	0	0	0	0	0	0	0	0	0	2	0	9	0	0	0	0	0	0	0	0	0	0	0	0	0	0	0	0	0	0
Otu001085	11	0	0	0	0	0	0	0	0	0	0	0	0	2	0	3	0	0	0	0	0	0	0	0	0	4	0	1	0	0	0	0	0	0	0	0	1	0	0	0	0	0	0	0	0	0	0	0	0
Otu001086	11	0	0	0	0	0	0	0	0	0	0	0	0	0	0	0	0	0	0	0	0	0	0	0	3	0	8	0	0	0	0	0	0	0	0	0	0	0	0	0	0	0	0	0	0	0	0	0	0
Otu001087	11	0	0	1	0	0	0	0	0	0	0	0	0	0	0	0	0	0	0	0	0	0	0	0	0	0	0	0	9	0	0	0	0	1	0	0	0	0	0	0.001034	0	0	0	0	0	0	0	0	0
Otu001088	11	0	0	0	0	0	0	0	0	0	0	0	0	0	0	0	0	0	0	0	0	0	0	0	0	0	0	11	0	0	0	0	0	0	0	0	0	0	0	0	0	0	0	0	0	0	0	0	0
Otu001089	11	0	0	1	0	0	0	0	0	0	0	0	0	0	0	0	0	0	0	0	0	0	0	0	0	0	0	0	4	3	1	0	0	1	0	0	1	0	0	0.001034	0	0	0	0	0	0	0	0	0
Otu001090	11	0	2	1	1	1	0	2	0	0	2	0	0	0	0	0	0	0	0	1	0	0	0	0	1	0	0	0	0	0	0	0	0	0	0	0	0	0	0.001881	0.001034	0.000988	0.000966	0	0.001912	0	0	0.001876	0	0
Otu001091	11	0	0	0	0	0	0	0	0	0	0	0	0	0	0	0	0	0	0	0	1	0	0	0	0	0	2	3	0	2	3	0	0	0	0	0	0	0	0	0	0	0	0	0	0	0	0	0	0
Otu001092	11	0	0	0	0	0	0	0	0	0	0	0	0	0	0	0	0	0	0	3	4	4	0	0	0	0	0	0	0	0	0	0	0	0	0	0	0	0	0	0	0	0	0	0	0	0	0	0	0
Otu001093	11	0	0	1	1	0	1	0	0	0	1	0	0	0	0	1	0	2	2	0	0	1	0	0	0	0	0	0	0	0	0	0	0	0	1	0	0	0	0	0.001034	0.000988	0	0.000959	0	0	0	0.000938	0	0
Otu001094	11	0	0	0	0	0	0	0	0	0	0	0	0	0	0	0	0	0	0	0	0	0	0	0	0	2	0	9	0	0	0	0	0	0	0	0	0	0	0	0	0	0	0	0	0	0	0	0	0
Otu001095	11	0	0	0	0	0	0	0	0	0	0	0	0	0	0	0	0	0	0	0	0	0	0	0	0	0	0	11	0	0	0	0	0	0	0	0	0	0	0	0	0	0	0	0	0	0	0	0	0
Otu001096	11	0	0	1	0	0	0	0	0	0	0	0	1	0	0	0	1	0	1	0	0	1	0	2	2	0	0	0	0	0	0	1	0	1	0	0	0	0	0	0.001034	0	0	0	0	0	0	0	0	0.001035
Otu001097	11	0	0	0	0	0	0	0	0	0	0	0	0	0	0	0	0	0	0	0	0	0	0	0	0	11	0	0	0	0	0	0	0	0	0	0	0	0	0	0	0	0	0	0	0	0	0	0	0
Otu001098	11	0	0	0	0	0	0	0	0	0	0	0	0	0	0	0	0	0	0	0	0	0	0	0	0	0	0	0	0	8	3	0	0	0	0	0	0	0	0	0	0	0	0	0	0	0	0	0	0
Otu001099	11	0	0	0	0	0	0	0	0	0	0	0	0	0	0	0	0	2	0	0	0	0	0	0	0	0	0	0	0	0	0	0	0	0	0	0	9	0	0	0	0	0	0	0	0	0	0	0	0
Otu001100	11	0	0	0	0	0	0	0	0	0	0	0	0	0	0	0	4	7	0	0	0	0	0	0	0	0	0	0	0	0	0	0	0	0	0	0	0	0	0	0	0	0	0	0	0	0	0	0	0
Otu001101	11	0	0	1	0	0	0	0	0	0	1	0	0	0	0	0	0	0	0	0	1	0	0	0	0	4	1	0	1	1	1	0	0	0	0	0	0	0	0	0.001034	0	0	0	0	0	0	0.000938	0	0
Otu001102	11	0	1	0	0	0	0	1	1	0	1	0	1	2	1	0	0	0	0	0	0	0	0	0	0	0	0	0	0	1	0	0	0	0	0	0	2	0	0.000941	0	0	0	0	0.000956	0.001	0	0.000938	0	0.001035
Otu001103	11	0	0	0	0	0	0	0	0	0	0	0	0	0	0	0	0	0	0	0	1	0	0	0	0	1	3	2	1	1	2	0	0	0	0	0	0	0	0	0	0	0	0	0	0	0	0	0	0
Otu001104	11	0	0	0	0	0	0	0	0	0	0	0	0	0	0	0	0	0	0	0	0	0	0	0	0	0	0	5	0	0	5	0	0	1	0	0	0	0	0	0	0	0	0	0	0	0	0	0	0
Otu001105	11	0	0	0	0	0	0	0	0	0	0	0	0	0	0	0	0	0	0	0	0	0	0	0	0	2	5	4	0	0	0	0	0	0	0	0	0	0	0	0	0	0	0	0	0	0	0	0	0
Otu001106	11	0	0	0	0	0	0	0	0	0	0	0	0	0	0	0	0	0	0	0	11	0	0	0	0	0	0	0	0	0	0	0	0	0	0	0	0	0	0	0	0	0	0	0	0	0	0	0	0
Otu001107	11	0	0	0	0	0	0	0	0	1	1	0	0	0	0	0	0	0	1	0	1	0	4	2	1	0	0	0	0	0	0	0	0	0	0	0	0	0	0	0	0	0	0	0	0	0.000999	0.000938	0	0
Otu001108	11	0	0	0	0	0	1	0	0	0	0	0	0	0	0	0	0	0	0	0	0	0	0	0	0	0	6	2	0	0	0	0	1	0	1	0	0	0	0	0	0	0	0.000959	0	0	0	0	0	0
Otu001109	11	0	0	0	0	0	0	0	0	0	0	0	0	0	0	0	2	0	9	0	0	0	0	0	0	0	0	0	0	0	0	0	0	0	0	0	0	0	0	0	0	0	0	0	0	0	0	0	0
Otu001110	11	0	0	0	0	0	0	0	0	0	0	0	0	0	0	0	0	0	0	0	0	0	0	0	0	11	0	0	0	0	0	0	0	0	0	0	0	0	0	0	0	0	0	0	0	0	0	0	0
Otu001111	11	0	0	0	0	0	0	0	0	0	0	0	0	0	0	0	0	0	0	0	0	0	0	0	0	0	0	6	5	0	0	0	0	0	0	0	0	0	0	0	0	0	0	0	0	0	0	0	0
Otu001112	11	0	0	0	0	0	0	0	0	0	0	0	0	0	0	0	0	9	0	0	0	0	0	0	0	0	2	0	0	0	0	0	0	0	0	0	0	0	0	0	0	0	0	0	0	0	0	0	0
Otu001113	11	0	0	0	0	0	0	0	0	0	0	6	0	0	0	0	0	0	0	0	0	0	0	0	0	0	0	0	0	0	0	0	0	5	0	0	0	0	0	0	0	0	0	0	0	0	0	0.005771	0
Otu001114	11	0	0	0	0	9	2	0	0	0	0	0	0	0	0	0	0	0	0	0	0	0	0	0	0	0	0	0	0	0	0	0	0	0	0	0	0	0	0	0	0	0.008696	0.001918	0	0	0	0	0	0
Otu001115	11	0	0	0	1	0	0	0	0	0	0	0	0	0	0	0	0	0	0	0	0	0	0	0	0	10	0	0	0	0	0	0	0	0	0	0	0	0	0	0	0.000988	0	0	0	0	0	0	0	0
Otu001116	10	0	0	0	0	0	0	0	0	0	0	0	0	0	0	0	0	0	0	2	2	4	0	0	0	0	0	0	0	0	0	0	1	1	0	0	0	0	0	0	0	0	0	0	0	0	0	0	0
Otu001117	10	0	0	0	0	0	0	0	0	0	0	0	0	0	0	0	0	0	0	0	0	0	0	0	0	0	7	3	0	0	0	0	0	0	0	0	0	0	0	0	0	0	0	0	0	0	0	0	0
Otu001118	10	0	0	0	0	0	0	0	0	0	0	1	0	0	0	0	1	2	0	0	0	0	1	1	1	0	0	0	0	1	0	2	0	0	0	0	0	0	0	0	0	0	0	0	0	0	0	0.000962	0
Otu001119	10	0	0	0	0	0	0	0	0	0	0	0	0	0	0	0	0	0	0	0	0	0	0	0	0	0	0	7	0	0	1	0	0	2	0	0	0	0	0	0	0	0	0	0	0	0	0	0	0
Otu001120	10	1	0	1	0	0	0	0	0	0	0	0	0	0	0	0	0	0	0	0	1	0	2	2	1	0	0	0	1	0	0	0	1	0	0	0	0	0.00105	0	0.001034	0	0	0	0	0	0	0	0	0
Otu001121	10	0	0	0	0	0	0	0	0	0	0	0	0	0	0	1	0	0	0	0	0	0	0	0	0	0	4	5	0	0	0	0	0	0	0	0	0	0	0	0	0	0	0	0	0	0	0	0	0
Otu001122	10	0	0	0	0	0	0	0	0	0	0	0	0	0	0	0	0	0	0	0	0	0	0	0	0	0	5	5	0	0	0	0	0	0	0	0	0	0	0	0	0	0	0	0	0	0	0	0	0
Otu001123	10	0	2	0	0	0	0	0	0	1	0	0	0	0	1	0	0	0	2	0	0	0	1	0	0	0	0	0	0	0	0	1	0	0	1	1	0	0	0.001881	0	0	0	0	0	0	0.000999	0	0	0
Otu001124	10	0	0	0	0	0	0	0	0	0	0	0	0	0	0	0	0	0	5	0	1	1	0	0	0	0	0	0	2	0	1	0	0	0	0	0	0	0	0	0	0	0	0	0	0	0	0	0	0
Otu001125	10	9	0	0	0	0	0	0	0	0	0	0	0	0	0	1	0	0	0	0	0	0	0	0	0	0	0	0	0	0	0	0	0	0	0	0	0	0.009452	0	0	0	0	0	0	0	0	0	0	0
Otu001126	10	0	0	1	0	0	0	0	0	0	1	0	0	0	0	0	1	1	0	0	0	1	2	1	1	0	0	0	0	0	0	0	1	0	0	0	0	0	0	0.001034	0	0	0	0	0	0	0.000938	0	0
Otu001127	10	0	1	0	1	0	0	0	0	1	2	2	0	0	0	0	0	0	0	0	0	0	0	1	0	0	0	0	0	0	0	0	0	2	0	0	0	0	0.000941	0	0.000988	0	0	0	0	0.000999	0.001876	0.001924	0
Otu001128	10	0	0	0	0	0	0	0	0	0	0	0	0	0	0	0	0	0	0	0	0	0	0	0	0	0	9	0	1	0	0	0	0	0	0	0	0	0	0	0	0	0	0	0	0	0	0	0	0
Otu001129	10	0	1	0	0	0	0	0	0	0	0	0	0	0	0	0	0	0	0	0	0	0	0	0	0	0	0	7	0	2	0	0	0	0	0	0	0	0	0.000941	0	0	0	0	0	0	0	0	0	0
Otu001130	10	0	0	0	0	0	0	0	0	0	0	0	0	0	0	0	0	0	0	0	0	0	0	0	0	0	0	0	0	10	0	0	0	0	0	0	0	0	0	0	0	0	0	0	0	0	0	0	0
Otu001131	10	0	0	0	0	0	0	0	0	0	0	0	0	0	0	0	0	7	0	0	1	2	0	0	0	0	0	0	0	0	0	0	0	0	0	0	0	0	0	0	0	0	0	0	0	0	0	0	0
Otu001132	10	0	0	0	0	0	0	0	0	0	0	0	0	0	0	0	0	0	0	0	0	0	0	0	0	4	2	0	0	0	0	0	0	0	1	0	3	0	0	0	0	0	0	0	0	0	0	0	0
Otu001133	10	0	0	0	0	0	0	0	0	0	0	0	0	0	0	0	0	0	0	0	0	0	0	0	0	0	6	4	0	0	0	0	0	0	0	0	0	0	0	0	0	0	0	0	0	0	0	0	0
Otu001134	10	3	0	4	0	0	0	0	0	0	0	0	0	0	0	0	0	0	0	0	0	0	0	0	0	1	0	0	1	0	1	0	0	0	0	0	0	0.003151	0	0.004137	0	0	0	0	0	0	0	0	0
Otu001135	10	0	0	0	0	0	0	0	0	0	0	0	0	0	0	0	0	0	0	0	0	0	0	0	0	0	0	0	0	0	10	0	0	0	0	0	0	0	0	0	0	0	0	0	0	0	0	0	0
Otu001136	10	0	0	0	0	0	0	0	0	0	0	0	0	0	0	0	0	0	0	0	0	0	0	0	0	0	0	1	0	2	7	0	0	0	0	0	0	0	0	0	0	0	0	0	0	0	0	0	0
Otu001137	10	0	0	0	0	0	0	0	0	0	10	0	0	0	0	0	0	0	0	0	0	0	0	0	0	0	0	0	0	0	0	0	0	0	0	0	0	0	0	0	0	0	0	0	0	0	0.009382	0	0
Otu001138	10	0	0	0	1	0	3	0	0	0	0	0	0	2	0	0	0	2	0	0	0	0	1	0	0	0	0	0	0	0	0	0	1	0	0	0	0	0	0	0	0.000988	0	0.002876	0	0	0	0	0	0
Otu001139	10	0	0	6	0	0	0	0	0	0	4	0	0	0	0	0	0	0	0	0	0	0	0	0	0	0	0	0	0	0	0	0	0	0	0	0	0	0	0	0.006206	0	0	0	0	0	0	0.003753	0	0
Otu001140	10	0	0	0	0	0	0	0	0	0	0	0	0	0	2	1	0	0	0	0	0	0	0	0	0	0	0	7	0	0	0	0	0	0	0	0	0	0	0	0	0	0	0	0	0	0	0	0	0
Otu001141	10	0	0	0	0	0	0	0	0	0	0	0	0	0	0	0	0	0	0	0	0	0	0	0	0	0	0	0	0	0	10	0	0	0	0	0	0	0	0	0	0	0	0	0	0	0	0	0	0
Otu001142	10	0	0	0	1	0	0	0	0	0	1	0	0	0	0	0	0	1	0	0	1	0	2	1	2	0	0	0	0	0	0	0	0	1	0	0	0	0	0	0	0.000988	0	0	0	0	0	0.000938	0	0
Otu001143	10	0	0	0	0	0	0	0	0	0	0	0	0	0	0	0	0	0	0	0	0	0	0	0	0	0	0	0	0	0	0	0	0	0	10	0	0	0	0	0	0	0	0	0	0	0	0	0	0
Otu001144	10	1	0	1	0	0	0	0	0	1	3	1	0	0	1	0	0	0	0	0	0	0	0	0	0	0	0	0	0	0	0	1	1	0	0	0	0	0.00105	0	0.001034	0	0	0	0	0	0.000999	0.002815	0.000962	0
Otu001145	10	0	0	0	0	0	0	0	0	0	0	0	0	0	0	0	0	0	0	0	0	0	0	0	0	0	9	0	0	0	0	0	0	0	1	0	0	0	0	0	0	0	0	0	0	0	0	0	0
Otu001146	10	0	1	0	1	0	0	0	0	0	0	0	0	0	0	0	1	0	0	1	0	0	0	1	0	0	0	0	0	0	0	0	1	0	3	1	0	0	0.000941	0	0.000988	0	0	0	0	0	0	0	0
Otu001147	10	0	0	0	0	0	0	0	0	0	0	0	0	0	0	0	0	0	0	0	0	0	0	0	0	0	0	0	10	0	0	0	0	0	0	0	0	0	0	0	0	0	0	0	0	0	0	0	0
Otu001148	10	0	0	0	0	0	0	0	0	0	0	0	0	0	0	0	0	0	0	0	0	0	0	0	0	9	0	0	0	0	0	1	0	0	0	0	0	0	0	0	0	0	0	0	0	0	0	0	0
Otu001149	10	0	0	0	0	0	0	0	0	0	0	0	0	0	0	0	0	0	0	0	0	0	0	0	0	0	0	9	0	0	1	0	0	0	0	0	0	0	0	0	0	0	0	0	0	0	0	0	0
Otu001150	10	0	0	0	0	0	2	0	0	1	0	0	1	0	0	0	2	1	0	0	0	0	1	1	0	0	0	0	0	0	0	0	1	0	0	0	0	0	0	0	0	0	0.001918	0	0	0.000999	0	0	0.001035
Otu001151	10	0	0	0	0	0	0	0	0	0	0	0	0	0	0	0	0	0	0	0	0	0	0	0	0	9	0	1	0	0	0	0	0	0	0	0	0	0	0	0	0	0	0	0	0	0	0	0	0
Otu001152	10	0	0	0	0	0	0	0	0	0	0	0	0	10	0	0	0	0	0	0	0	0	0	0	0	0	0	0	0	0	0	0	0	0	0	0	0	0	0	0	0	0	0	0	0	0	0	0	0
Otu001153	10	0	0	0	0	0	0	0	0	0	0	0	0	0	0	0	0	0	0	0	0	0	0	0	0	0	2	8	0	0	0	0	0	0	0	0	0	0	0	0	0	0	0	0	0	0	0	0	0
Otu001154	10	0	0	0	1	1	0	2	0	0	0	1	0	0	0	0	2	1	0	0	0	0	0	0	1	0	0	0	0	0	0	0	1	0	0	0	0	0	0	0	0.000988	0.000966	0	0.001912	0	0	0	0.000962	0
Otu001155	10	0	0	0	0	0	0	0	0	0	0	0	0	0	0	0	0	0	0	0	0	0	0	0	0	0	0	1	7	1	1	0	0	0	0	0	0	0	0	0	0	0	0	0	0	0	0	0	0
Otu001156	10	0	0	0	0	0	0	1	0	0	2	0	0	0	0	0	0	0	0	0	2	0	3	1	1	0	0	0	0	0	0	0	0	0	0	0	0	0	0	0	0	0	0	0.000956	0	0	0.001876	0	0
Otu001157	9	0	0	0	0	0	0	0	0	9	0	0	0	0	0	0	0	0	0	0	0	0	0	0	0	0	0	0	0	0	0	0	0	0	0	0	0	0	0	0	0	0	0	0	0	0.008989	0	0	0
Otu001158	9	0	0	0	0	0	0	0	2	0	1	0	0	0	1	0	1	1	0	0	0	0	1	0	0	0	1	0	0	0	0	0	0	0	1	0	0	0	0	0	0	0	0	0	0.002001	0	0.000938	0	0
Otu001159	9	0	0	0	0	0	0	0	1	0	0	0	0	2	0	0	0	0	0	0	0	1	1	0	0	0	0	0	1	0	0	1	0	1	1	0	0	0	0	0	0	0	0	0	0.001	0	0	0	0
Otu001160	9	0	1	0	1	0	0	0	1	0	0	1	0	0	0	0	0	1	0	1	0	0	0	0	0	0	0	0	0	0	0	1	1	0	1	0	0	0	0.000941	0	0.000988	0	0	0	0.001	0	0	0.000962	0
Otu001161	9	0	0	0	0	0	0	0	0	0	0	0	2	0	0	0	0	0	2	0	0	0	0	2	1	0	0	0	0	1	0	0	1	0	0	0	0	0	0	0	0	0	0	0	0	0	0	0	0.00207
Otu001162	9	0	0	0	0	8	0	0	1	0	0	0	0	0	0	0	0	0	0	0	0	0	0	0	0	0	0	0	0	0	0	0	0	0	0	0	0	0	0	0	0	0.00773	0	0	0.001	0	0	0	0
Otu001163	9	0	0	0	0	0	0	0	0	0	1	0	0	3	3	0	0	0	0	0	1	0	0	0	0	0	0	0	0	0	0	0	0	0	0	0	1	0	0	0	0	0	0	0	0	0	0.000938	0	0
Otu001164	9	0	0	0	0	0	0	0	0	0	0	0	0	0	0	0	0	0	0	0	0	0	0	0	0	0	0	0	0	9	0	0	0	0	0	0	0	0	0	0	0	0	0	0	0	0	0	0	0
Otu001165	9	0	0	1	0	0	1	0	0	0	0	0	0	0	0	0	1	0	0	2	0	0	0	0	2	0	0	0	0	0	0	0	0	1	1	0	0	0	0	0.001034	0	0	0.000959	0	0	0	0	0	0
Otu001166	9	0	0	0	0	0	0	0	0	0	0	0	6	0	0	0	0	0	0	0	3	0	0	0	0	0	0	0	0	0	0	0	0	0	0	0	0	0	0	0	0	0	0	0	0	0	0	0	0.006211
Otu001167	9	0	0	0	0	0	0	0	0	0	0	0	0	0	0	0	0	0	0	0	0	0	0	0	0	0	0	6	1	2	0	0	0	0	0	0	0	0	0	0	0	0	0	0	0	0	0	0	0
Otu001168	9	0	0	0	0	0	0	0	0	0	0	0	0	0	0	0	0	0	0	0	0	0	0	2	0	0	0	0	0	0	0	0	3	4	0	0	0	0	0	0	0	0	0	0	0	0	0	0	0
Otu001169	9	0	0	0	0	0	0	0	0	0	0	0	0	0	0	0	0	0	0	0	0	0	0	0	0	0	0	0	0	9	0	0	0	0	0	0	0	0	0	0	0	0	0	0	0	0	0	0	0
Otu001170	9	0	0	0	0	0	0	0	0	0	0	0	0	0	0	0	0	0	0	0	0	0	0	0	0	9	0	0	0	0	0	0	0	0	0	0	0	0	0	0	0	0	0	0	0	0	0	0	0
Otu001171	9	0	0	1	0	0	0	0	0	0	0	0	0	0	0	0	0	1	0	0	1	0	0	2	1	1	0	0	0	0	0	0	1	1	0	0	0	0	0	0.001034	0	0	0	0	0	0	0	0	0
Otu001172	9	0	0	0	0	0	0	0	0	0	0	0	0	0	0	0	0	0	0	0	0	0	0	0	0	2	3	0	0	3	1	0	0	0	0	0	0	0	0	0	0	0	0	0	0	0	0	0	0
Otu001173	9	1	0	0	0	0	0	0	0	0	0	0	2	0	0	0	0	0	2	0	0	2	1	0	1	0	0	0	0	0	0	0	0	0	0	0	0	0.00105	0	0	0	0	0	0	0	0	0	0	0.00207
Otu001174	9	0	0	0	0	0	0	0	0	0	0	0	0	0	0	0	0	0	0	0	0	0	0	0	0	0	0	8	0	0	0	0	0	0	0	1	0	0	0	0	0	0	0	0	0	0	0	0	0
Otu001175	9	4	3	2	0	0	0	0	0	0	0	0	0	0	0	0	0	0	0	0	0	0	0	0	0	0	0	0	0	0	0	0	0	0	0	0	0	0.004201	0.002822	0.002069	0	0	0	0	0	0	0	0	0
Otu001176	9	0	0	1	1	1	0	0	0	1	0	1	0	0	0	0	0	0	0	0	0	0	1	0	0	0	0	0	0	0	0	1	1	0	0	1	0	0	0	0.001034	0.000988	0.000966	0	0	0	0.000999	0	0.000962	0
Otu001177	9	0	0	0	0	0	0	0	0	0	1	0	2	0	0	0	0	0	1	0	1	0	1	2	1	0	0	0	0	0	0	0	0	0	0	0	0	0	0	0	0	0	0	0	0	0	0.000938	0	0.00207
Otu001178	9	0	1	0	1	1	0	0	0	0	0	0	0	0	0	0	0	0	0	0	0	1	0	0	0	0	0	0	0	1	1	0	0	1	2	0	0	0	0.000941	0	0.000988	0.000966	0	0	0	0	0	0	0
Otu001179	9	0	0	0	0	0	0	0	0	0	0	0	0	0	0	0	0	0	0	0	0	0	0	0	0	0	0	9	0	0	0	0	0	0	0	0	0	0	0	0	0	0	0	0	0	0	0	0	0
Otu001180	9	0	0	0	0	0	0	0	0	0	0	0	0	0	0	0	0	0	0	0	0	0	0	0	0	0	0	0	0	8	0	0	0	0	0	1	0	0	0	0	0	0	0	0	0	0	0	0	0
Otu001181	9	1	0	0	0	0	0	8	0	0	0	0	0	0	0	0	0	0	0	0	0	0	0	0	0	0	0	0	0	0	0	0	0	0	0	0	0	0.00105	0	0	0	0	0	0.00765	0	0	0	0	0
Otu001182	9	1	1	0	0	0	1	0	0	0	0	0	0	0	1	1	2	0	0	0	1	0	0	1	0	0	0	0	0	0	0	0	0	0	0	0	0	0.00105	0.000941	0	0	0	0.000959	0	0	0	0	0	0
Otu001183	9	1	0	0	0	0	0	0	0	0	3	0	1	0	0	0	0	0	0	0	1	0	1	1	0	0	0	0	0	0	0	0	1	0	0	0	0	0.00105	0	0	0	0	0	0	0	0	0.002815	0	0.001035
Otu001184	9	0	0	0	0	0	0	0	0	0	0	0	0	0	0	0	0	0	0	0	0	0	0	0	0	0	0	0	0	9	0	0	0	0	0	0	0	0	0	0	0	0	0	0	0	0	0	0	0
Otu001185	9	0	0	0	0	0	0	9	0	0	0	0	0	0	0	0	0	0	0	0	0	0	0	0	0	0	0	0	0	0	0	0	0	0	0	0	0	0	0	0	0	0	0	0.008606	0	0	0	0	0
Otu001186	9	0	0	9	0	0	0	0	0	0	0	0	0	0	0	0	0	0	0	0	0	0	0	0	0	0	0	0	0	0	0	0	0	0	0	0	0	0	0	0.009308	0	0	0	0	0	0	0	0	0
Otu001187	9	0	0	0	0	0	0	0	0	0	0	1	0	0	4	3	0	0	0	0	0	0	0	0	0	0	0	1	0	0	0	0	0	0	0	0	0	0	0	0	0	0	0	0	0	0	0	0.000962	0
Otu001188	9	0	0	2	0	0	0	0	0	0	1	0	1	0	0	1	0	0	2	0	0	1	0	0	0	0	0	0	0	0	0	0	0	0	0	0	1	0	0	0.002069	0	0	0	0	0	0	0.000938	0	0.001035
Otu001189	9	0	0	0	0	0	0	0	0	0	0	0	0	0	0	0	0	1	0	0	0	0	0	0	0	0	1	0	4	1	1	1	0	0	0	0	0	0	0	0	0	0	0	0	0	0	0	0	0
Otu001190	9	0	0	0	9	0	0	0	0	0	0	0	0	0	0	0	0	0	0	0	0	0	0	0	0	0	0	0	0	0	0	0	0	0	0	0	0	0	0	0	0.008896	0	0	0	0	0	0	0	0
Otu001191	9	0	1	0	1	0	0	0	0	1	0	0	0	0	0	0	1	0	1	0	0	1	1	0	2	0	0	0	0	0	0	0	0	0	0	0	0	0	0.000941	0	0.000988	0	0	0	0	0.000999	0	0	0
Otu001192	9	0	0	0	0	0	1	0	0	0	0	0	0	0	1	0	0	1	0	1	0	1	0	1	0	0	0	0	0	0	0	0	1	0	1	1	0	0	0	0	0	0	0.000959	0	0	0	0	0	0
Otu001193	9	0	1	0	0	0	0	0	0	0	0	0	0	0	0	0	0	8	0	0	0	0	0	0	0	0	0	0	0	0	0	0	0	0	0	0	0	0	0.000941	0	0	0	0	0	0	0	0	0	0
Otu001194	9	1	0	0	0	0	0	0	0	0	0	0	7	0	0	0	0	0	1	0	0	0	0	0	0	0	0	0	0	0	0	0	0	0	0	0	0	0.00105	0	0	0	0	0	0	0	0	0	0	0.007246
Otu001195	9	0	0	0	0	0	0	0	0	0	0	0	0	0	0	0	0	0	0	0	0	0	0	0	0	0	0	0	0	0	9	0	0	0	0	0	0	0	0	0	0	0	0	0	0	0	0	0	0
Otu001196	9	0	0	0	0	0	0	0	0	0	0	0	0	0	0	0	0	0	0	0	0	0	0	0	0	7	0	2	0	0	0	0	0	0	0	0	0	0	0	0	0	0	0	0	0	0	0	0	0
Otu001197	9	0	0	0	0	0	0	0	0	0	0	0	2	0	0	0	0	1	0	0	1	1	0	0	2	0	0	1	0	0	0	0	0	1	0	0	0	0	0	0	0	0	0	0	0	0	0	0	0.00207
Otu001198	9	0	0	0	0	0	0	0	0	0	0	0	0	0	0	0	0	0	0	0	0	1	0	0	0	1	1	0	0	2	4	0	0	0	0	0	0	0	0	0	0	0	0	0	0	0	0	0	0
Otu001199	9	0	0	0	2	0	0	0	0	0	1	0	0	0	0	0	1	0	0	0	0	0	0	0	1	0	0	0	0	0	0	1	1	0	1	0	1	0	0	0	0.001977	0	0	0	0	0	0.000938	0	0
Otu001200	9	0	0	0	0	0	1	0	0	0	1	0	0	1	1	0	0	0	0	0	0	1	1	0	0	0	0	0	0	0	0	1	0	1	1	0	0	0	0	0	0	0	0.000959	0	0	0	0.000938	0	0
Otu001201	9	0	0	0	0	0	0	0	0	0	0	0	0	0	0	0	0	0	0	0	0	0	0	0	0	0	5	4	0	0	0	0	0	0	0	0	0	0	0	0	0	0	0	0	0	0	0	0	0
Otu001202	9	0	0	0	0	0	0	0	0	0	0	0	0	0	0	0	0	0	0	0	0	0	0	0	0	2	7	0	0	0	0	0	0	0	0	0	0	0	0	0	0	0	0	0	0	0	0	0	0
Otu001203	9	0	0	0	3	0	0	0	0	0	0	0	0	0	0	0	0	0	0	0	0	0	0	0	0	0	0	0	0	0	6	0	0	0	0	0	0	0	0	0	0.002965	0	0	0	0	0	0	0	0
Otu001204	9	0	0	0	0	0	0	0	0	0	0	0	0	0	0	0	0	0	0	0	0	0	0	0	0	9	0	0	0	0	0	0	0	0	0	0	0	0	0	0	0	0	0	0	0	0	0	0	0
Otu001205	8	0	0	1	0	1	0	0	3	0	0	1	0	0	0	0	0	1	0	0	0	0	0	0	0	0	0	0	0	0	0	0	0	1	0	0	0	0	0	0.001034	0	0.000966	0	0	0.003001	0	0	0.000962	0
Otu001206	8	0	0	0	0	0	0	0	0	0	0	0	0	8	0	0	0	0	0	0	0	0	0	0	0	0	0	0	0	0	0	0	0	0	0	0	0	0	0	0	0	0	0	0	0	0	0	0	0
Otu001207	8	0	0	0	0	0	0	0	0	0	0	0	0	0	0	0	0	0	0	0	0	0	0	0	0	2	1	5	0	0	0	0	0	0	0	0	0	0	0	0	0	0	0	0	0	0	0	0	0
Otu001208	8	0	1	0	0	0	0	2	0	0	0	0	0	1	0	1	0	0	1	0	0	0	1	0	0	1	0	0	0	0	0	0	0	0	0	0	0	0	0.000941	0	0	0	0	0.001912	0	0	0	0	0
Otu001209	8	0	0	0	0	0	0	0	0	0	0	0	0	0	0	0	0	0	0	0	0	0	0	0	0	0	0	8	0	0	0	0	0	0	0	0	0	0	0	0	0	0	0	0	0	0	0	0	0
Otu001210	8	0	0	0	0	0	0	0	0	0	0	0	0	0	0	0	0	0	0	0	0	0	1	0	0	0	0	0	3	0	3	0	0	0	0	0	1	0	0	0	0	0	0	0	0	0	0	0	0
Otu001211	8	0	0	0	0	0	0	0	0	0	0	0	0	0	0	0	0	0	0	0	0	0	0	0	1	0	0	0	0	0	0	0	7	0	0	0	0	0	0	0	0	0	0	0	0	0	0	0	0
Otu001212	8	0	0	0	0	0	0	0	0	0	0	0	0	0	0	0	0	0	0	0	0	0	0	0	0	0	5	3	0	0	0	0	0	0	0	0	0	0	0	0	0	0	0	0	0	0	0	0	0
Otu001213	8	0	0	0	0	0	0	0	0	0	0	0	0	0	0	0	0	0	0	0	0	0	0	0	0	0	8	0	0	0	0	0	0	0	0	0	0	0	0	0	0	0	0	0	0	0	0	0	0
Otu001214	8	1	0	0	0	0	0	1	0	1	0	0	0	0	0	0	0	0	0	0	0	1	1	0	1	0	0	0	0	0	0	0	1	1	0	0	0	0.00105	0	0	0	0	0	0.000956	0	0.000999	0	0	0
Otu001215	8	0	0	0	0	0	0	0	0	0	0	0	0	0	0	0	0	0	0	0	0	0	0	0	0	0	0	0	0	6	2	0	0	0	0	0	0	0	0	0	0	0	0	0	0	0	0	0	0
Otu001216	8	0	0	0	0	0	0	0	0	0	0	0	0	0	0	0	0	0	0	0	0	0	0	0	0	0	0	0	8	0	0	0	0	0	0	0	0	0	0	0	0	0	0	0	0	0	0	0	0
Otu001217	8	0	0	0	0	0	0	0	0	0	0	0	0	0	0	0	0	0	0	0	0	0	0	0	0	0	0	0	0	7	1	0	0	0	0	0	0	0	0	0	0	0	0	0	0	0	0	0	0
Otu001218	8	0	0	0	0	0	0	0	0	0	0	0	0	0	0	0	0	0	0	0	0	7	0	0	0	0	0	0	0	0	0	0	0	1	0	0	0	0	0	0	0	0	0	0	0	0	0	0	0
Otu001219	8	0	0	0	0	0	0	0	0	0	0	0	0	0	0	0	0	0	0	0	0	0	0	0	0	0	0	0	0	0	0	8	0	0	0	0	0	0	0	0	0	0	0	0	0	0	0	0	0
Otu001220	8	0	0	0	0	0	0	0	0	0	0	0	0	0	0	0	0	0	0	1	2	2	0	0	1	0	1	0	0	0	0	0	1	0	0	0	0	0	0	0	0	0	0	0	0	0	0	0	0
Otu001221	8	0	0	0	0	0	0	0	0	1	0	0	1	2	1	0	0	0	0	1	0	0	1	0	1	0	0	0	0	0	0	0	0	0	0	0	0	0	0	0	0	0	0	0	0	0.000999	0	0	0.001035
Otu001222	8	0	0	0	0	0	0	0	1	0	0	0	0	0	0	0	0	0	0	0	0	0	0	0	0	0	0	0	7	0	0	0	0	0	0	0	0	0	0	0	0	0	0	0	0.001	0	0	0	0
Otu001223	8	0	0	0	0	0	0	0	0	0	0	0	0	0	0	0	0	0	0	0	0	0	0	0	0	0	7	0	1	0	0	0	0	0	0	0	0	0	0	0	0	0	0	0	0	0	0	0	0
Otu001224	8	0	0	0	0	0	0	1	1	1	0	0	0	1	0	1	0	0	0	0	2	0	0	1	0	0	0	0	0	0	0	0	0	0	0	0	0	0	0	0	0	0	0	0.000956	0.001	0.000999	0	0	0
Otu001225	8	0	0	0	0	0	0	0	0	0	0	0	0	1	0	0	0	0	0	0	0	0	0	0	0	3	3	0	0	0	0	0	0	0	1	0	0	0	0	0	0	0	0	0	0	0	0	0	0
Otu001226	8	0	0	0	0	0	0	0	0	0	0	0	0	0	0	0	0	0	0	0	0	0	0	0	0	0	8	0	0	0	0	0	0	0	0	0	0	0	0	0	0	0	0	0	0	0	0	0	0
Otu001227	8	0	0	0	0	0	0	0	0	0	0	0	0	0	0	0	0	0	0	0	0	0	0	0	0	0	1	7	0	0	0	0	0	0	0	0	0	0	0	0	0	0	0	0	0	0	0	0	0
Otu001228	8	0	0	0	0	0	0	0	0	0	0	0	0	0	0	0	0	0	0	0	0	0	0	1	0	0	4	0	0	3	0	0	0	0	0	0	0	0	0	0	0	0	0	0	0	0	0	0	0
Otu001229	8	0	0	0	0	0	3	0	0	0	0	0	0	0	0	0	0	0	0	0	1	1	0	1	2	0	0	0	0	0	0	0	0	0	0	0	0	0	0	0	0	0	0.002876	0	0	0	0	0	0
Otu001230	8	0	0	0	0	0	0	0	0	0	0	0	0	0	0	0	0	0	0	0	0	0	0	0	0	0	0	0	0	0	0	0	0	0	0	4	4	0	0	0	0	0	0	0	0	0	0	0	0
Otu001231	8	0	0	0	0	0	0	1	0	0	0	0	0	0	0	0	0	0	0	0	0	0	0	0	0	0	0	0	0	7	0	0	0	0	0	0	0	0	0	0	0	0	0	0.000956	0	0	0	0	0
Otu001232	8	0	0	0	0	0	0	0	0	0	0	0	0	0	0	0	0	0	0	0	0	0	0	0	0	4	3	1	0	0	0	0	0	0	0	0	0	0	0	0	0	0	0	0	0	0	0	0	0
Otu001233	8	0	0	0	0	0	0	0	0	1	1	0	0	0	0	0	2	1	0	0	0	1	1	1	0	0	0	0	0	0	0	0	0	0	0	0	0	0	0	0	0	0	0	0	0	0.000999	0.000938	0	0
Otu001234	8	1	0	0	0	0	0	0	0	0	0	0	0	0	0	0	0	0	0	0	1	3	0	0	0	0	0	0	0	0	0	2	1	0	0	0	0	0.00105	0	0	0	0	0	0	0	0	0	0	0
Otu001235	8	0	0	0	0	0	0	0	0	0	0	0	0	0	0	0	0	0	0	0	0	0	0	0	0	0	0	0	0	0	0	0	3	5	0	0	0	0	0	0	0	0	0	0	0	0	0	0	0
Otu001236	8	0	0	0	0	0	0	0	0	0	0	0	0	0	0	0	0	0	0	0	0	0	2	0	6	0	0	0	0	0	0	0	0	0	0	0	0	0	0	0	0	0	0	0	0	0	0	0	0
Otu001237	8	0	0	0	0	0	0	0	0	0	0	0	0	0	0	0	0	0	0	0	0	0	0	0	0	0	3	4	0	0	0	0	0	0	0	0	1	0	0	0	0	0	0	0	0	0	0	0	0
Otu001238	8	0	0	0	0	0	0	1	0	0	1	0	0	0	0	0	2	1	0	0	0	0	2	0	0	0	0	0	0	0	0	0	0	0	0	1	0	0	0	0	0	0	0	0.000956	0	0	0.000938	0	0
Otu001239	8	0	0	0	0	0	0	1	0	0	0	0	1	0	1	1	0	0	0	0	0	0	0	0	0	0	0	0	0	0	0	2	0	1	1	0	0	0	0	0	0	0	0	0.000956	0	0	0	0	0.001035
Otu001240	8	0	0	0	0	0	0	0	0	0	0	0	0	0	0	0	0	0	0	0	0	0	0	0	0	7	1	0	0	0	0	0	0	0	0	0	0	0	0	0	0	0	0	0	0	0	0	0	0
Otu001241	8	0	0	0	0	0	0	1	0	0	0	0	0	1	0	1	0	0	0	0	0	0	1	0	0	0	0	0	0	2	0	0	0	0	0	2	0	0	0	0	0	0	0	0.000956	0	0	0	0	0
Otu001242	8	0	0	0	0	0	0	0	0	0	0	0	0	0	0	5	0	0	0	0	0	0	0	0	0	3	0	0	0	0	0	0	0	0	0	0	0	0	0	0	0	0	0	0	0	0	0	0	0
Otu001243	8	0	0	0	0	0	0	0	0	0	0	0	0	0	0	0	0	0	0	0	0	0	0	0	0	4	0	4	0	0	0	0	0	0	0	0	0	0	0	0	0	0	0	0	0	0	0	0	0
Otu001244	8	0	0	0	0	0	0	0	0	0	0	0	0	0	0	0	0	0	0	0	0	0	0	0	0	0	8	0	0	0	0	0	0	0	0	0	0	0	0	0	0	0	0	0	0	0	0	0	0
Otu001245	8	0	0	0	0	0	0	0	0	0	4	0	0	0	0	0	1	0	1	0	1	0	1	0	0	0	0	0	0	0	0	0	0	0	0	0	0	0	0	0	0	0	0	0	0	0	0.003753	0	0
Otu001246	7	0	0	0	0	0	1	0	0	0	0	0	0	0	0	0	0	0	2	0	0	0	0	0	0	0	0	0	3	1	0	0	0	0	0	0	0	0	0	0	0	0	0.000959	0	0	0	0	0	0
Otu001247	7	1	0	0	0	0	0	0	0	0	0	0	0	0	0	0	0	0	0	1	0	1	2	0	2	0	0	0	0	0	0	0	0	0	0	0	0	0.00105	0	0	0	0	0	0	0	0	0	0	0
Otu001248	7	0	0	0	0	0	0	2	0	0	0	0	0	0	0	0	0	0	0	0	0	1	0	4	0	0	0	0	0	0	0	0	0	0	0	0	0	0	0	0	0	0	0	0.001912	0	0	0	0	0
Otu001249	7	0	0	0	0	0	0	1	0	1	0	0	0	2	1	0	0	0	0	0	0	0	0	0	1	0	0	0	0	0	0	1	0	0	0	0	0	0	0	0	0	0	0	0.000956	0	0.000999	0	0	0
Otu001250	7	0	0	0	1	0	1	0	0	0	0	0	0	0	1	1	0	0	0	1	0	1	1	0	0	0	0	0	0	0	0	0	0	0	0	0	0	0	0	0	0.000988	0	0.000959	0	0	0	0	0	0
Otu001251	7	0	0	0	0	0	0	0	0	0	0	0	0	0	0	0	0	0	0	0	0	0	0	0	0	2	2	3	0	0	0	0	0	0	0	0	0	0	0	0	0	0	0	0	0	0	0	0	0
Otu001252	7	0	0	7	0	0	0	0	0	0	0	0	0	0	0	0	0	0	0	0	0	0	0	0	0	0	0	0	0	0	0	0	0	0	0	0	0	0	0	0.00724	0	0	0	0	0	0	0	0	0
Otu001253	7	1	1	0	0	0	0	0	0	0	0	1	0	1	1	0	0	0	0	0	0	0	0	0	0	0	0	0	0	2	0	0	0	0	0	0	0	0.00105	0.000941	0	0	0	0	0	0	0	0	0.000962	0
Otu001254	7	0	7	0	0	0	0	0	0	0	0	0	0	0	0	0	0	0	0	0	0	0	0	0	0	0	0	0	0	0	0	0	0	0	0	0	0	0	0.006584	0	0	0	0	0	0	0	0	0	0
Otu001255	7	0	1	0	0	4	1	0	0	1	0	0	0	0	0	0	0	0	0	0	0	0	0	0	0	0	0	0	0	0	0	0	0	0	0	0	0	0	0.000941	0	0	0.003865	0.000959	0	0	0.000999	0	0	0
Otu001256	7	1	0	0	0	0	0	0	0	0	0	0	0	0	0	0	0	3	2	0	0	0	0	0	0	0	1	0	0	0	0	0	0	0	0	0	0	0.00105	0	0	0	0	0	0	0	0	0	0	0
Otu001257	7	0	0	0	0	0	0	0	0	0	0	0	1	0	0	0	0	1	1	0	0	0	1	1	0	0	0	0	0	0	0	0	0	1	0	1	0	0	0	0	0	0	0	0	0	0	0	0	0.001035
Otu001258	7	2	0	0	0	0	0	0	0	0	0	0	0	0	0	0	0	1	0	0	0	0	0	0	0	0	0	0	0	0	0	0	0	0	0	4	0	0.0021	0	0	0	0	0	0	0	0	0	0	0
Otu001259	7	0	0	0	0	0	0	0	0	0	0	0	0	0	0	0	0	0	7	0	0	0	0	0	0	0	0	0	0	0	0	0	0	0	0	0	0	0	0	0	0	0	0	0	0	0	0	0	0
Otu001260	7	0	0	0	4	0	3	0	0	0	0	0	0	0	0	0	0	0	0	0	0	0	0	0	0	0	0	0	0	0	0	0	0	0	0	0	0	0	0	0	0.003954	0	0.002876	0	0	0	0	0	0
Otu001261	7	1	2	3	0	0	0	1	0	0	0	0	0	0	0	0	0	0	0	0	0	0	0	0	0	0	0	0	0	0	0	0	0	0	0	0	0	0.00105	0.001881	0.003103	0	0	0	0.000956	0	0	0	0	0
Otu001262	7	0	0	0	0	0	0	0	0	0	0	0	0	0	0	0	0	0	0	0	0	0	0	0	0	2	0	5	0	0	0	0	0	0	0	0	0	0	0	0	0	0	0	0	0	0	0	0	0
Otu001263	7	0	0	0	0	0	0	0	0	0	0	0	0	0	0	0	0	0	0	0	0	0	0	0	0	7	0	0	0	0	0	0	0	0	0	0	0	0	0	0	0	0	0	0	0	0	0	0	0
Otu001264	7	0	0	0	0	0	0	0	0	0	0	0	1	0	0	0	0	0	0	1	1	2	0	1	1	0	0	0	0	0	0	0	0	0	0	0	0	0	0	0	0	0	0	0	0	0	0	0	0.001035
Otu001265	7	0	0	0	0	0	0	0	0	0	0	0	0	2	0	1	0	0	0	0	0	0	0	0	0	0	0	0	0	0	0	0	0	0	4	0	0	0	0	0	0	0	0	0	0	0	0	0	0
Otu001266	7	0	0	0	0	0	0	0	0	0	0	0	0	0	0	0	0	0	0	0	0	0	7	0	0	0	0	0	0	0	0	0	0	0	0	0	0	0	0	0	0	0	0	0	0	0	0	0	0
Otu001267	7	0	0	0	0	0	0	0	0	0	0	0	0	0	0	0	0	0	0	0	0	0	0	1	2	0	0	2	0	0	1	0	0	1	0	0	0	0	0	0	0	0	0	0	0	0	0	0	0
Otu001268	7	0	0	0	0	0	0	0	0	0	0	0	0	7	0	0	0	0	0	0	0	0	0	0	0	0	0	0	0	0	0	0	0	0	0	0	0	0	0	0	0	0	0	0	0	0	0	0	0
Otu001269	7	0	0	0	0	0	0	0	0	0	0	0	0	0	0	0	0	0	0	3	0	4	0	0	0	0	0	0	0	0	0	0	0	0	0	0	0	0	0	0	0	0	0	0	0	0	0	0	0
Otu001270	7	0	0	0	0	0	0	0	0	0	0	0	0	1	1	0	0	4	0	0	0	0	0	0	0	0	0	0	0	0	1	0	0	0	0	0	0	0	0	0	0	0	0	0	0	0	0	0	0
Otu001271	7	0	0	0	0	0	0	0	0	0	0	0	0	0	0	0	0	0	0	0	0	0	0	0	0	2	3	0	0	1	1	0	0	0	0	0	0	0	0	0	0	0	0	0	0	0	0	0	0
Otu001272	7	0	0	0	0	0	0	0	0	0	2	0	0	0	0	0	0	0	0	0	0	0	1	3	0	0	0	0	0	0	0	0	1	0	0	0	0	0	0	0	0	0	0	0	0	0	0.001876	0	0
Otu001273	7	0	0	0	0	1	0	0	0	0	1	0	1	0	0	0	0	0	1	1	0	0	0	1	1	0	0	0	0	0	0	0	0	0	0	0	0	0	0	0	0	0.000966	0	0	0	0	0.000938	0	0.001035
Otu001274	7	0	1	0	1	0	0	0	0	0	0	1	0	0	1	0	0	1	1	0	0	0	0	0	0	0	0	0	0	0	0	0	1	0	0	0	0	0	0.000941	0	0.000988	0	0	0	0	0	0	0.000962	0
Otu001275	7	1	0	0	1	0	1	0	0	0	0	0	1	0	0	0	0	0	0	0	0	0	1	0	0	0	0	0	1	0	0	0	0	1	0	0	0	0.00105	0	0	0.000988	0	0.000959	0	0	0	0	0	0.001035
Otu001276	7	0	0	0	0	0	0	0	0	0	2	0	0	0	0	0	1	0	0	0	0	1	2	0	1	0	0	0	0	0	0	0	0	0	0	0	0	0	0	0	0	0	0	0	0	0	0.001876	0	0
Otu001277	7	0	0	0	0	0	0	0	1	0	0	0	0	0	0	0	0	0	0	1	3	1	0	0	0	0	0	0	0	0	0	0	1	0	0	0	0	0	0	0	0	0	0	0	0.001	0	0	0	0
Otu001278	7	0	0	0	0	0	0	0	0	0	0	0	0	0	0	0	0	0	0	0	0	0	0	0	0	0	0	0	0	0	0	0	0	7	0	0	0	0	0	0	0	0	0	0	0	0	0	0	0
Otu001279	7	0	0	0	0	0	0	0	0	0	0	0	0	0	0	0	0	0	1	0	0	0	2	0	2	0	0	0	0	1	0	0	0	1	0	0	0	0	0	0	0	0	0	0	0	0	0	0	0
Otu001280	7	0	0	0	0	0	0	0	0	0	0	0	0	0	0	0	0	0	0	0	0	7	0	0	0	0	0	0	0	0	0	0	0	0	0	0	0	0	0	0	0	0	0	0	0	0	0	0	0
Otu001281	7	0	0	0	0	0	0	1	0	1	0	0	0	0	0	0	0	0	0	0	0	0	0	0	0	0	0	0	0	0	0	0	1	1	0	1	2	0	0	0	0	0	0	0.000956	0	0.000999	0	0	0
Otu001282	7	0	0	0	0	0	0	0	0	0	0	0	0	2	0	5	0	0	0	0	0	0	0	0	0	0	0	0	0	0	0	0	0	0	0	0	0	0	0	0	0	0	0	0	0	0	0	0	0
Otu001283	7	0	0	0	0	0	0	0	0	0	0	0	0	0	0	1	0	2	4	0	0	0	0	0	0	0	0	0	0	0	0	0	0	0	0	0	0	0	0	0	0	0	0	0	0	0	0	0	0
Otu001284	7	1	0	0	0	0	0	0	0	0	0	0	0	0	0	0	0	0	3	0	0	0	0	0	2	0	0	0	0	0	0	0	0	0	0	1	0	0.00105	0	0	0	0	0	0	0	0	0	0	0
Otu001285	7	0	0	0	0	0	0	1	0	0	0	0	0	0	0	0	0	0	1	0	0	1	1	0	2	0	0	0	0	0	0	0	1	0	0	0	0	0	0	0	0	0	0	0.000956	0	0	0	0	0
Otu001286	7	0	1	1	0	0	0	1	1	0	0	0	0	1	0	1	0	0	0	0	0	0	0	0	0	0	0	0	0	0	0	0	0	0	1	0	0	0	0.000941	0.001034	0	0	0	0.000956	0.001	0	0	0	0
Otu001287	7	0	0	0	0	0	0	0	0	0	0	0	0	0	0	0	0	0	0	1	0	0	0	0	3	1	2	0	0	0	0	0	0	0	0	0	0	0	0	0	0	0	0	0	0	0	0	0	0
Otu001288	7	0	0	0	0	0	0	0	0	0	0	0	0	0	0	0	0	0	4	0	0	0	0	0	0	0	0	0	0	0	0	0	0	3	0	0	0	0	0	0	0	0	0	0	0	0	0	0	0
Otu001289	7	0	0	0	0	0	0	0	0	0	0	0	0	0	0	0	0	0	1	0	1	0	2	1	1	0	0	0	0	0	0	0	1	0	0	0	0	0	0	0	0	0	0	0	0	0	0	0	0
Otu001290	7	0	0	0	0	0	0	0	0	0	0	0	0	0	0	0	0	0	0	0	0	0	0	0	0	0	0	0	0	7	0	0	0	0	0	0	0	0	0	0	0	0	0	0	0	0	0	0	0
Otu001291	7	0	0	0	0	0	0	0	0	0	0	0	0	0	0	0	0	0	0	0	0	0	0	0	0	0	0	0	7	0	0	0	0	0	0	0	0	0	0	0	0	0	0	0	0	0	0	0	0
Otu001292	7	0	0	0	0	0	0	0	0	0	0	0	0	0	0	0	0	0	0	0	0	0	0	0	0	0	0	3	4	0	0	0	0	0	0	0	0	0	0	0	0	0	0	0	0	0	0	0	0
Otu001293	7	0	0	0	0	0	0	0	0	0	0	0	0	0	0	1	0	0	1	0	0	2	0	0	0	0	0	0	0	0	0	0	0	0	0	3	0	0	0	0	0	0	0	0	0	0	0	0	0
Otu001294	7	0	0	0	0	1	0	0	0	0	0	0	0	0	0	0	2	1	0	0	0	1	0	0	0	0	0	0	0	0	1	0	0	1	0	0	0	0	0	0	0	0.000966	0	0	0	0	0	0	0
Otu001295	7	0	0	0	0	0	0	0	0	0	0	0	0	0	0	0	0	0	0	0	0	0	0	0	0	1	2	0	1	1	2	0	0	0	0	0	0	0	0	0	0	0	0	0	0	0	0	0	0
Otu001296	7	0	0	7	0	0	0	0	0	0	0	0	0	0	0	0	0	0	0	0	0	0	0	0	0	0	0	0	0	0	0	0	0	0	0	0	0	0	0	0.00724	0	0	0	0	0	0	0	0	0
Otu001297	7	0	0	0	0	0	0	0	1	0	0	1	0	1	1	0	0	0	0	0	1	0	1	0	0	0	0	0	0	0	1	0	0	0	0	0	0	0	0	0	0	0	0	0	0.001	0	0	0.000962	0
Otu001298	7	0	0	0	0	0	0	0	0	0	0	0	0	0	0	0	0	0	0	0	0	0	0	0	0	0	0	0	0	1	0	1	5	0	0	0	0	0	0	0	0	0	0	0	0	0	0	0	0
Otu001299	7	1	0	0	0	0	1	1	0	0	0	1	0	0	0	0	0	0	0	1	0	0	1	0	0	0	0	0	0	0	0	0	0	0	1	0	0	0.00105	0	0	0	0	0.000959	0.000956	0	0	0	0.000962	0
Otu001300	6	0	0	0	0	0	0	0	0	0	6	0	0	0	0	0	0	0	0	0	0	0	0	0	0	0	0	0	0	0	0	0	0	0	0	0	0	0	0	0	0	0	0	0	0	0	0.005629	0	0
Otu001301	6	0	0	0	0	0	0	0	0	0	0	0	0	0	1	0	1	0	0	0	1	0	0	1	0	0	1	0	0	0	0	0	0	0	0	1	0	0	0	0	0	0	0	0	0	0	0	0	0
Otu001302	6	0	0	0	0	0	0	0	0	0	6	0	0	0	0	0	0	0	0	0	0	0	0	0	0	0	0	0	0	0	0	0	0	0	0	0	0	0	0	0	0	0	0	0	0	0	0.005629	0	0
Otu001303	6	0	0	0	0	0	0	0	0	0	0	0	0	0	0	0	0	0	0	0	0	0	0	0	0	2	4	0	0	0	0	0	0	0	0	0	0	0	0	0	0	0	0	0	0	0	0	0	0
Otu001304	6	0	0	0	0	0	0	0	0	0	0	0	0	0	0	0	0	0	0	0	0	0	0	0	0	0	0	0	0	0	0	0	0	0	0	0	6	0	0	0	0	0	0	0	0	0	0	0	0
Otu001305	6	0	0	0	0	0	0	0	0	0	0	0	0	0	0	0	0	0	0	0	0	5	0	0	0	0	0	0	0	1	0	0	0	0	0	0	0	0	0	0	0	0	0	0	0	0	0	0	0
Otu001306	6	0	1	0	0	1	1	0	0	0	0	0	1	0	1	0	0	0	0	0	0	0	0	0	1	0	0	0	0	0	0	0	0	0	0	0	0	0	0.000941	0	0	0.000966	0.000959	0	0	0	0	0	0.001035
Otu001307	6	0	0	0	1	0	0	0	0	0	0	2	0	0	0	0	0	1	0	0	0	1	0	0	0	0	0	0	0	0	0	0	1	0	0	0	0	0	0	0	0.000988	0	0	0	0	0	0	0.001924	0
Otu001308	6	0	0	0	0	0	0	0	0	0	0	0	0	0	0	0	0	0	0	0	0	0	0	0	0	0	0	0	0	0	1	0	1	0	2	1	1	0	0	0	0	0	0	0	0	0	0	0	0
Otu001309	6	0	0	0	0	0	0	0	0	0	0	0	0	0	0	0	0	0	0	0	0	1	0	0	0	0	0	2	0	0	0	3	0	0	0	0	0	0	0	0	0	0	0	0	0	0	0	0	0
Otu001310	6	0	1	0	0	0	0	0	0	0	0	0	0	0	0	0	1	0	0	0	0	0	2	0	0	0	0	0	0	0	0	0	0	1	0	0	1	0	0.000941	0	0	0	0	0	0	0	0	0	0
Otu001311	6	0	0	0	0	0	0	1	0	1	0	0	0	0	0	0	0	0	0	0	0	3	0	0	0	0	0	0	0	0	0	0	0	0	1	0	0	0	0	0	0	0	0	0.000956	0	0.000999	0	0	0
Otu001312	6	0	0	0	0	0	0	0	0	0	0	0	0	0	0	0	0	0	0	0	0	0	0	0	0	0	0	0	0	0	0	0	0	6	0	0	0	0	0	0	0	0	0	0	0	0	0	0	0
Otu001313	6	0	0	0	0	0	0	0	0	0	6	0	0	0	0	0	0	0	0	0	0	0	0	0	0	0	0	0	0	0	0	0	0	0	0	0	0	0	0	0	0	0	0	0	0	0	0.005629	0	0
Otu001314	6	0	0	0	0	0	0	0	0	0	0	0	0	0	0	0	0	0	0	0	0	0	0	0	0	0	0	0	0	0	6	0	0	0	0	0	0	0	0	0	0	0	0	0	0	0	0	0	0
Otu001315	6	0	0	0	0	0	0	0	0	0	0	0	0	0	0	0	0	0	0	0	0	0	0	0	0	3	0	2	0	1	0	0	0	0	0	0	0	0	0	0	0	0	0	0	0	0	0	0	0
Otu001316	6	0	0	0	0	0	0	0	0	0	1	0	0	0	0	0	1	0	0	0	0	1	0	1	2	0	0	0	0	0	0	0	0	0	0	0	0	0	0	0	0	0	0	0	0	0	0.000938	0	0
Otu001317	6	0	0	0	0	0	0	0	0	0	0	0	0	0	0	0	0	0	0	0	0	0	0	0	0	0	0	0	0	0	6	0	0	0	0	0	0	0	0	0	0	0	0	0	0	0	0	0	0
Otu001318	6	0	0	0	0	0	0	0	0	0	0	0	0	0	0	0	0	0	0	0	0	0	0	0	0	1	1	1	0	1	1	0	0	0	0	1	0	0	0	0	0	0	0	0	0	0	0	0	0
Otu001319	6	0	0	0	0	0	0	0	0	0	0	0	0	2	0	4	0	0	0	0	0	0	0	0	0	0	0	0	0	0	0	0	0	0	0	0	0	0	0	0	0	0	0	0	0	0	0	0	0
Otu001320	6	0	0	0	0	0	0	0	0	0	0	0	0	0	0	1	0	4	0	1	0	0	0	0	0	0	0	0	0	0	0	0	0	0	0	0	0	0	0	0	0	0	0	0	0	0	0	0	0
Otu001321	6	0	0	0	1	0	0	0	1	0	3	0	0	0	0	0	0	0	0	0	0	0	0	0	1	0	0	0	0	0	0	0	0	0	0	0	0	0	0	0	0.000988	0	0	0	0.001	0	0.002815	0	0
Otu001322	6	0	0	0	0	0	0	0	0	0	0	0	0	0	0	0	0	0	0	0	0	0	0	0	0	0	0	0	0	3	3	0	0	0	0	0	0	0	0	0	0	0	0	0	0	0	0	0	0
Otu001323	6	0	0	0	0	0	0	0	0	0	0	0	0	0	0	0	0	0	6	0	0	0	0	0	0	0	0	0	0	0	0	0	0	0	0	0	0	0	0	0	0	0	0	0	0	0	0	0	0
Otu001324	6	0	0	0	0	0	0	0	0	1	0	0	1	0	0	0	1	0	0	0	0	1	1	0	0	1	0	0	0	0	0	0	0	0	0	0	0	0	0	0	0	0	0	0	0	0.000999	0	0	0.001035
Otu001325	6	0	0	0	0	0	0	0	0	0	0	0	0	0	0	0	0	0	0	0	0	0	0	0	0	0	0	0	0	0	0	0	0	6	0	0	0	0	0	0	0	0	0	0	0	0	0	0	0
Otu001326	6	0	0	0	0	0	0	0	0	0	0	0	0	0	0	0	0	6	0	0	0	0	0	0	0	0	0	0	0	0	0	0	0	0	0	0	0	0	0	0	0	0	0	0	0	0	0	0	0
Otu001327	6	0	0	0	0	0	0	1	1	0	0	0	0	0	1	0	0	0	0	0	0	0	0	0	1	0	0	0	0	0	0	1	0	1	0	0	0	0	0	0	0	0	0	0.000956	0.001	0	0	0	0
Otu001328	6	0	0	0	0	0	0	0	0	0	0	0	0	0	0	0	0	0	0	0	0	5	0	0	0	0	0	1	0	0	0	0	0	0	0	0	0	0	0	0	0	0	0	0	0	0	0	0	0
Otu001329	6	0	0	0	0	0	1	1	0	1	0	0	0	0	1	0	0	0	0	0	0	0	0	0	0	0	0	0	0	0	0	1	0	0	0	0	1	0	0	0	0	0	0.000959	0.000956	0	0.000999	0	0	0
Otu001330	6	0	0	0	0	0	0	0	0	0	0	0	0	0	1	0	1	1	1	0	0	0	0	0	0	0	0	0	0	0	0	0	0	0	2	0	0	0	0	0	0	0	0	0	0	0	0	0	0
Otu001331	6	0	0	0	0	0	0	0	0	0	0	0	0	0	0	0	0	0	0	0	0	0	0	0	0	0	6	0	0	0	0	0	0	0	0	0	0	0	0	0	0	0	0	0	0	0	0	0	0
Otu001332	6	0	0	1	0	1	0	0	0	0	0	0	0	0	0	0	0	0	0	0	1	0	2	0	0	0	0	0	0	0	0	0	0	0	1	0	0	0	0	0.001034	0	0.000966	0	0	0	0	0	0	0
Otu001333	6	0	0	0	0	0	1	0	1	1	0	0	0	0	0	0	1	0	0	0	0	0	1	1	0	0	0	0	0	0	0	0	0	0	0	0	0	0	0	0	0	0	0.000959	0	0.001	0.000999	0	0	0
Otu001334	6	0	0	0	0	0	0	0	0	0	0	0	0	0	6	0	0	0	0	0	0	0	0	0	0	0	0	0	0	0	0	0	0	0	0	0	0	0	0	0	0	0	0	0	0	0	0	0	0
Otu001335	6	0	0	5	0	0	0	0	0	0	0	0	0	0	0	0	0	0	0	0	0	0	0	0	0	0	0	0	0	0	1	0	0	0	0	0	0	0	0	0.005171	0	0	0	0	0	0	0	0	0
Otu001336	6	0	0	0	0	0	0	0	0	0	0	0	0	0	0	0	0	0	0	0	0	0	0	0	0	0	6	0	0	0	0	0	0	0	0	0	0	0	0	0	0	0	0	0	0	0	0	0	0
Otu001337	6	0	0	3	0	0	0	0	0	0	0	0	0	0	0	0	0	0	0	0	0	0	0	0	0	0	0	0	0	0	0	0	0	0	3	0	0	0	0	0.003103	0	0	0	0	0	0	0	0	0
Otu001338	6	0	0	0	0	0	0	1	0	0	0	0	0	1	0	0	0	0	0	1	0	0	0	0	0	1	0	0	0	0	1	0	1	0	0	0	0	0	0	0	0	0	0	0.000956	0	0	0	0	0
Otu001339	6	0	0	0	0	0	0	0	0	0	0	0	0	0	0	0	0	0	0	0	0	0	0	0	0	0	6	0	0	0	0	0	0	0	0	0	0	0	0	0	0	0	0	0	0	0	0	0	0
Otu001340	6	0	0	0	0	0	0	0	1	0	2	0	0	0	0	0	1	1	0	0	0	0	0	0	0	0	0	0	0	0	0	1	0	0	0	0	0	0	0	0	0	0	0	0	0.001	0	0.001876	0	0
Otu001341	6	0	0	0	0	0	0	0	0	0	0	0	0	0	0	0	0	0	0	0	0	0	0	0	0	0	0	0	0	0	0	0	0	6	0	0	0	0	0	0	0	0	0	0	0	0	0	0	0
Otu001342	6	0	0	0	0	0	0	0	0	0	0	0	0	0	0	0	0	0	0	4	0	2	0	0	0	0	0	0	0	0	0	0	0	0	0	0	0	0	0	0	0	0	0	0	0	0	0	0	0
Otu001343	6	0	0	1	1	0	0	1	0	0	0	0	0	0	0	0	0	1	0	1	0	0	0	0	0	0	0	0	0	0	0	0	0	1	0	0	0	0	0	0.001034	0.000988	0	0	0.000956	0	0	0	0	0
Otu001344	6	0	0	0	0	0	0	0	0	0	0	0	0	0	0	0	0	0	0	0	0	0	0	0	0	0	0	6	0	0	0	0	0	0	0	0	0	0	0	0	0	0	0	0	0	0	0	0	0
Otu001345	6	0	0	0	1	1	1	0	1	0	0	0	0	0	0	0	0	0	0	0	0	0	1	0	0	0	0	0	0	0	0	0	0	1	0	0	0	0	0	0	0.000988	0.000966	0.000959	0	0.001	0	0	0	0
Otu001346	6	0	0	0	0	0	0	0	0	0	0	0	0	0	0	0	1	0	1	0	0	0	2	0	1	0	0	0	0	0	0	0	0	1	0	0	0	0	0	0	0	0	0	0	0	0	0	0	0
Otu001347	6	0	0	0	0	0	0	1	0	0	0	1	0	0	0	0	0	0	0	0	1	1	0	0	0	0	0	0	0	0	0	1	1	0	0	0	0	0	0	0	0	0	0	0.000956	0	0	0	0.000962	0
Otu001348	6	0	0	0	0	0	0	0	0	1	0	0	0	0	0	0	0	0	0	0	0	0	0	0	0	0	0	0	0	0	0	0	0	0	0	0	5	0	0	0	0	0	0	0	0	0.000999	0	0	0
Otu001349	6	0	1	0	0	0	0	1	0	0	1	0	0	0	0	0	0	0	0	0	0	0	1	0	0	1	0	0	0	0	0	0	0	1	0	0	0	0	0.000941	0	0	0	0	0.000956	0	0	0.000938	0	0
Otu001350	6	0	0	0	0	0	0	0	0	0	0	0	0	0	0	0	0	0	0	0	0	0	0	0	0	0	0	0	2	1	3	0	0	0	0	0	0	0	0	0	0	0	0	0	0	0	0	0	0
Otu001351	6	0	0	1	0	0	0	1	0	0	0	0	0	1	1	1	0	0	0	0	0	0	0	0	0	0	0	0	0	0	0	0	0	0	0	0	1	0	0	0.001034	0	0	0	0.000956	0	0	0	0	0
Otu001352	6	0	0	0	0	0	0	0	0	0	0	0	0	0	0	0	0	0	0	0	0	0	0	0	0	0	1	5	0	0	0	0	0	0	0	0	0	0	0	0	0	0	0	0	0	0	0	0	0
Otu001353	6	0	0	0	0	0	0	1	0	0	0	0	0	2	0	1	0	0	0	0	0	0	0	0	0	0	0	0	1	0	0	0	0	0	0	0	1	0	0	0	0	0	0	0.000956	0	0	0	0	0
Otu001354	6	0	1	0	0	0	0	1	0	0	0	0	0	0	0	0	0	0	0	0	0	0	1	0	2	0	0	0	0	0	0	0	0	0	0	1	0	0	0.000941	0	0	0	0	0.000956	0	0	0	0	0
Otu001355	6	0	1	0	0	0	0	0	0	0	0	0	0	1	0	0	0	0	0	0	0	0	0	0	0	1	0	3	0	0	0	0	0	0	0	0	0	0	0.000941	0	0	0	0	0	0	0	0	0	0
Otu001356	6	0	0	0	0	0	0	0	0	0	0	0	0	0	0	0	0	2	0	0	1	0	0	0	0	0	0	0	0	0	0	1	1	0	0	0	1	0	0	0	0	0	0	0	0	0	0	0	0
Otu001357	6	0	0	0	0	0	0	1	0	0	0	0	0	0	0	0	0	0	0	0	1	0	0	1	0	0	0	0	0	0	0	0	2	1	0	0	0	0	0	0	0	0	0	0.000956	0	0	0	0	0
Otu001358	6	0	0	0	0	0	0	0	0	0	0	0	0	0	0	0	0	0	0	0	0	0	0	0	0	0	3	0	1	1	1	0	0	0	0	0	0	0	0	0	0	0	0	0	0	0	0	0	0
Otu001359	6	0	0	0	0	0	0	0	0	0	0	0	0	0	0	0	0	0	0	0	0	0	0	0	0	6	0	0	0	0	0	0	0	0	0	0	0	0	0	0	0	0	0	0	0	0	0	0	0
Otu001360	6	0	0	0	0	0	0	0	0	0	0	0	0	0	0	0	0	0	0	0	0	0	0	0	0	0	0	0	0	0	0	0	0	0	0	0	6	0	0	0	0	0	0	0	0	0	0	0	0
Otu001361	6	1	0	0	0	0	0	0	1	0	0	0	0	2	0	0	0	0	0	0	0	0	0	0	0	0	0	0	1	0	0	0	0	0	0	1	0	0.00105	0	0	0	0	0	0	0.001	0	0	0	0
Otu001362	6	0	0	0	0	0	0	0	0	0	0	0	0	0	0	0	0	0	0	0	0	0	2	0	0	0	0	1	0	2	1	0	0	0	0	0	0	0	0	0	0	0	0	0	0	0	0	0	0
Otu001363	6	0	0	0	2	0	1	0	0	0	1	0	0	0	0	0	0	0	2	0	0	0	0	0	0	0	0	0	0	0	0	0	0	0	0	0	0	0	0	0	0.001977	0	0.000959	0	0	0	0.000938	0	0
Otu001364	6	0	0	1	0	0	0	0	0	0	0	0	0	0	0	0	0	0	0	0	0	0	0	0	0	0	0	1	0	0	1	0	0	2	0	0	1	0	0	0.001034	0	0	0	0	0	0	0	0	0
Otu001365	6	0	0	1	0	0	0	1	0	0	1	0	1	0	0	0	0	0	0	0	0	1	0	0	0	0	0	0	0	0	0	1	0	0	0	0	0	0	0	0.001034	0	0	0	0.000956	0	0	0.000938	0	0.001035
Otu001366	5	4	0	1	0	0	0	0	0	0	0	0	0	0	0	0	0	0	0	0	0	0	0	0	0	0	0	0	0	0	0	0	0	0	0	0	0	0.004201	0	0.001034	0	0	0	0	0	0	0	0	0
Otu001367	5	0	1	0	0	0	0	1	0	0	0	0	0	1	1	0	0	0	0	0	0	0	0	0	0	1	0	0	0	0	0	0	0	0	0	0	0	0	0.000941	0	0	0	0	0.000956	0	0	0	0	0
Otu001368	5	0	0	0	0	0	0	0	0	0	0	0	0	0	0	0	0	0	0	0	0	0	0	0	0	0	0	0	0	0	0	0	0	0	0	2	3	0	0	0	0	0	0	0	0	0	0	0	0
Otu001369	5	0	0	0	0	0	0	0	0	0	0	0	0	0	0	0	1	0	0	0	0	0	0	0	0	0	0	0	1	0	0	0	1	0	0	1	1	0	0	0	0	0	0	0	0	0	0	0	0
Otu001370	5	0	0	0	0	0	0	0	0	0	0	0	0	0	0	0	0	0	0	0	0	0	0	0	0	5	0	0	0	0	0	0	0	0	0	0	0	0	0	0	0	0	0	0	0	0	0	0	0
Otu001371	5	0	0	0	0	0	0	0	0	0	0	0	0	0	0	0	2	1	1	0	1	0	0	0	0	0	0	0	0	0	0	0	0	0	0	0	0	0	0	0	0	0	0	0	0	0	0	0	0
Otu001372	5	0	0	0	0	0	0	0	0	0	0	0	0	0	0	0	0	0	0	0	0	0	0	0	0	0	0	0	0	5	0	0	0	0	0	0	0	0	0	0	0	0	0	0	0	0	0	0	0
Otu001373	5	0	0	0	0	0	0	0	0	0	0	0	0	0	0	0	0	0	0	0	0	0	0	0	0	0	5	0	0	0	0	0	0	0	0	0	0	0	0	0	0	0	0	0	0	0	0	0	0
Otu001374	5	0	0	0	0	0	0	0	0	0	0	0	0	0	0	0	0	0	0	0	0	0	0	0	0	0	0	5	0	0	0	0	0	0	0	0	0	0	0	0	0	0	0	0	0	0	0	0	0
Otu001375	5	0	0	0	0	0	0	0	0	0	0	0	0	0	0	0	0	0	0	0	0	0	0	0	0	0	5	0	0	0	0	0	0	0	0	0	0	0	0	0	0	0	0	0	0	0	0	0	0
Otu001376	5	0	0	0	0	0	0	0	0	1	0	0	0	1	1	0	0	0	0	0	1	0	0	0	0	0	0	0	0	0	0	1	0	0	0	0	0	0	0	0	0	0	0	0	0	0.000999	0	0	0
Otu001377	5	0	0	1	0	1	0	0	0	0	0	0	0	0	0	0	0	1	1	0	0	0	0	0	1	0	0	0	0	0	0	0	0	0	0	0	0	0	0	0.001034	0	0.000966	0	0	0	0	0	0	0
Otu001378	5	0	0	0	0	0	1	0	0	0	0	1	0	0	1	0	0	2	0	0	0	0	0	0	0	0	0	0	0	0	0	0	0	0	0	0	0	0	0	0	0	0	0.000959	0	0	0	0	0.000962	0
Otu001379	5	0	0	0	0	0	0	0	0	0	0	0	0	0	0	0	1	0	0	0	0	0	0	0	0	1	2	0	1	0	0	0	0	0	0	0	0	0	0	0	0	0	0	0	0	0	0	0	0
Otu001380	5	0	0	3	0	0	0	0	0	0	0	0	0	0	0	0	0	0	0	0	0	0	0	0	0	0	0	0	0	0	0	0	0	2	0	0	0	0	0	0.003103	0	0	0	0	0	0	0	0	0
Otu001381	5	0	0	0	0	0	0	1	2	2	0	0	0	0	0	0	0	0	0	0	0	0	0	0	0	0	0	0	0	0	0	0	0	0	0	0	0	0	0	0	0	0	0	0.000956	0.002001	0.001998	0	0	0
Otu001382	5	0	0	0	0	0	0	0	0	0	0	0	0	0	0	0	0	0	0	0	0	0	0	0	0	0	0	2	0	3	0	0	0	0	0	0	0	0	0	0	0	0	0	0	0	0	0	0	0
Otu001383	5	0	0	0	0	0	0	1	0	0	0	0	0	0	0	0	1	0	2	0	0	0	0	0	0	0	0	0	0	0	0	0	1	0	0	0	0	0	0	0	0	0	0	0.000956	0	0	0	0	0
Otu001384	5	3	0	0	0	0	0	2	0	0	0	0	0	0	0	0	0	0	0	0	0	0	0	0	0	0	0	0	0	0	0	0	0	0	0	0	0	0.003151	0	0	0	0	0	0.001912	0	0	0	0	0
Otu001385	5	0	0	0	0	0	0	3	0	0	0	0	0	0	0	0	0	0	0	0	0	0	0	0	0	0	0	1	0	0	0	0	0	0	0	1	0	0	0	0	0	0	0	0.002869	0	0	0	0	0
Otu001386	5	0	2	3	0	0	0	0	0	0	0	0	0	0	0	0	0	0	0	0	0	0	0	0	0	0	0	0	0	0	0	0	0	0	0	0	0	0	0.001881	0.003103	0	0	0	0	0	0	0	0	0
Otu001387	5	0	0	0	0	0	0	0	0	0	0	0	0	0	0	0	0	0	0	0	0	0	0	0	0	5	0	0	0	0	0	0	0	0	0	0	0	0	0	0	0	0	0	0	0	0	0	0	0
Otu001388	5	0	0	0	0	0	0	1	0	0	0	0	0	0	0	1	0	0	0	0	0	0	0	0	0	0	0	0	0	1	0	0	0	0	1	1	0	0	0	0	0	0	0	0.000956	0	0	0	0	0
Otu001389	5	0	0	0	0	0	1	0	0	0	0	0	1	0	0	0	0	0	0	0	0	0	3	0	0	0	0	0	0	0	0	0	0	0	0	0	0	0	0	0	0	0	0.000959	0	0	0	0	0	0.001035
Otu001390	5	0	0	0	0	0	0	0	0	0	0	0	0	0	0	0	0	0	0	0	0	0	0	1	0	0	0	0	0	0	0	0	0	0	2	0	2	0	0	0	0	0	0	0	0	0	0	0	0
Otu001391	5	0	0	0	0	0	0	0	0	0	0	0	0	0	0	0	0	0	0	0	0	0	0	0	0	0	0	5	0	0	0	0	0	0	0	0	0	0	0	0	0	0	0	0	0	0	0	0	0
Otu001392	5	0	0	0	0	0	5	0	0	0	0	0	0	0	0	0	0	0	0	0	0	0	0	0	0	0	0	0	0	0	0	0	0	0	0	0	0	0	0	0	0	0	0.004794	0	0	0	0	0	0
Otu001393	5	0	0	2	1	1	1	0	0	0	0	0	0	0	0	0	0	0	0	0	0	0	0	0	0	0	0	0	0	0	0	0	0	0	0	0	0	0	0	0.002069	0.000988	0.000966	0.000959	0	0	0	0	0	0
Otu001394	5	0	0	0	2	0	0	0	0	0	1	2	0	0	0	0	0	0	0	0	0	0	0	0	0	0	0	0	0	0	0	0	0	0	0	0	0	0	0	0	0.001977	0	0	0	0	0	0.000938	0.001924	0
Otu001395	5	5	0	0	0	0	0	0	0	0	0	0	0	0	0	0	0	0	0	0	0	0	0	0	0	0	0	0	0	0	0	0	0	0	0	0	0	0.005251	0	0	0	0	0	0	0	0	0	0	0
Otu001396	5	0	0	0	2	0	0	0	0	0	0	0	0	0	0	0	0	0	0	0	0	0	0	0	0	0	0	3	0	0	0	0	0	0	0	0	0	0	0	0	0.001977	0	0	0	0	0	0	0	0
Otu001397	5	0	0	0	1	0	0	0	0	0	0	0	1	0	0	0	0	0	0	0	0	0	1	1	1	0	0	0	0	0	0	0	0	0	0	0	0	0	0	0	0.000988	0	0	0	0	0	0	0	0.001035
Otu001398	5	0	0	0	0	0	0	0	0	3	0	0	0	0	0	0	0	0	0	0	0	0	0	0	0	0	0	0	0	0	0	0	2	0	0	0	0	0	0	0	0	0	0	0	0	0.002996	0	0	0
Otu001399	5	0	0	0	0	0	0	0	0	0	0	0	0	0	0	0	0	0	0	0	0	0	0	0	0	0	0	0	0	0	0	0	0	0	0	0	5	0	0	0	0	0	0	0	0	0	0	0	0
Otu001400	5	0	0	0	0	0	0	0	0	0	0	0	0	0	0	3	0	0	0	0	0	0	0	0	0	0	0	0	1	0	1	0	0	0	0	0	0	0	0	0	0	0	0	0	0	0	0	0	0
Otu001401	5	0	0	0	0	0	0	0	0	0	0	0	0	0	0	0	0	0	0	0	0	0	0	0	0	0	3	2	0	0	0	0	0	0	0	0	0	0	0	0	0	0	0	0	0	0	0	0	0
Otu001402	5	0	0	0	0	0	0	0	0	0	0	0	0	0	0	0	0	0	0	0	0	0	0	0	0	4	1	0	0	0	0	0	0	0	0	0	0	0	0	0	0	0	0	0	0	0	0	0	0
Otu001403	5	0	0	0	0	0	0	0	0	0	0	0	0	0	0	0	0	0	0	0	0	0	0	0	0	0	0	0	0	0	0	0	0	0	0	0	5	0	0	0	0	0	0	0	0	0	0	0	0
Otu001404	5	0	0	0	0	0	0	0	0	0	0	0	0	0	0	0	0	0	0	0	0	5	0	0	0	0	0	0	0	0	0	0	0	0	0	0	0	0	0	0	0	0	0	0	0	0	0	0	0
Otu001405	5	0	0	0	0	0	0	0	0	0	0	0	0	0	0	0	0	0	0	0	0	1	0	0	0	0	0	4	0	0	0	0	0	0	0	0	0	0	0	0	0	0	0	0	0	0	0	0	0
Otu001406	5	0	0	0	0	0	0	0	0	0	0	0	0	0	0	0	0	0	0	0	0	0	0	0	0	0	0	0	1	0	4	0	0	0	0	0	0	0	0	0	0	0	0	0	0	0	0	0	0
Otu001407	5	0	0	0	1	1	1	0	0	0	0	0	0	0	0	0	0	0	0	0	0	0	0	0	0	0	0	0	0	0	1	0	1	0	0	0	0	0	0	0	0.000988	0.000966	0.000959	0	0	0	0	0	0
Otu001408	5	0	0	0	0	0	0	0	0	0	0	0	0	0	0	0	0	0	0	0	0	0	0	0	0	0	0	0	0	0	0	0	0	0	0	5	0	0	0	0	0	0	0	0	0	0	0	0	0
Otu001409	5	0	0	0	0	0	0	1	0	1	0	0	0	0	0	0	0	0	0	0	0	0	0	0	0	0	0	0	1	0	0	0	0	0	1	0	1	0	0	0	0	0	0	0.000956	0	0.000999	0	0	0
Otu001410	5	0	0	0	0	0	0	0	0	0	0	0	0	0	0	0	0	0	0	0	0	0	0	0	0	5	0	0	0	0	0	0	0	0	0	0	0	0	0	0	0	0	0	0	0	0	0	0	0
Otu001411	5	0	0	0	0	0	0	0	0	0	0	0	0	0	0	0	0	0	0	0	0	0	0	0	0	5	0	0	0	0	0	0	0	0	0	0	0	0	0	0	0	0	0	0	0	0	0	0	0
Otu001412	5	0	0	0	0	0	0	0	0	0	0	0	0	0	0	0	0	0	0	0	0	0	0	0	0	0	0	5	0	0	0	0	0	0	0	0	0	0	0	0	0	0	0	0	0	0	0	0	0
Otu001413	5	0	0	0	0	0	0	0	0	0	0	0	0	0	0	0	0	0	0	0	0	0	0	0	0	2	1	1	1	0	0	0	0	0	0	0	0	0	0	0	0	0	0	0	0	0	0	0	0
Otu001414	5	1	0	0	1	0	0	0	0	0	0	0	0	0	0	0	0	0	0	0	1	0	1	0	0	0	0	0	0	0	0	0	0	0	0	1	0	0.00105	0	0	0.000988	0	0	0	0	0	0	0	0
Otu001415	5	0	0	0	0	0	0	0	0	0	0	0	0	0	0	2	0	0	0	0	0	0	1	0	1	0	0	0	0	0	0	1	0	0	0	0	0	0	0	0	0	0	0	0	0	0	0	0	0
Otu001416	5	0	0	1	0	0	0	0	0	0	0	0	0	0	0	0	1	0	1	0	0	0	0	0	1	0	0	0	0	0	0	0	0	1	0	0	0	0	0	0.001034	0	0	0	0	0	0	0	0	0
Otu001417	5	0	0	0	0	0	0	0	0	0	0	0	0	0	0	0	0	0	0	0	0	0	0	0	0	0	0	3	0	0	2	0	0	0	0	0	0	0	0	0	0	0	0	0	0	0	0	0	0
Otu001418	5	0	0	0	0	0	0	0	0	0	0	0	0	0	0	0	0	1	2	2	0	0	0	0	0	0	0	0	0	0	0	0	0	0	0	0	0	0	0	0	0	0	0	0	0	0	0	0	0
Otu001419	5	0	0	0	0	0	0	0	0	0	0	0	0	0	0	0	0	0	0	0	0	0	0	0	0	0	0	0	0	5	0	0	0	0	0	0	0	0	0	0	0	0	0	0	0	0	0	0	0
Otu001420	5	0	0	0	0	0	0	0	0	0	0	0	0	0	0	0	0	0	0	0	0	0	0	0	0	0	0	0	0	0	0	0	0	0	0	0	5	0	0	0	0	0	0	0	0	0	0	0	0
Otu001421	5	0	0	0	0	0	0	0	0	0	0	0	0	0	0	0	0	0	0	0	0	0	0	0	0	1	0	4	0	0	0	0	0	0	0	0	0	0	0	0	0	0	0	0	0	0	0	0	0
Otu001422	5	0	0	0	0	0	0	0	0	0	0	0	0	0	0	0	0	5	0	0	0	0	0	0	0	0	0	0	0	0	0	0	0	0	0	0	0	0	0	0	0	0	0	0	0	0	0	0	0
Otu001423	5	0	0	0	0	0	0	0	0	0	1	0	0	0	0	0	0	0	1	0	0	0	1	1	0	0	0	0	0	0	0	0	0	1	0	0	0	0	0	0	0	0	0	0	0	0	0.000938	0	0
Otu001424	5	0	0	1	0	0	0	0	0	0	0	1	0	2	0	0	0	0	0	0	0	0	0	0	0	0	0	0	0	1	0	0	0	0	0	0	0	0	0	0.001034	0	0	0	0	0	0	0	0.000962	0
Otu001425	5	0	1	2	0	0	0	0	0	0	0	0	0	0	0	0	0	0	0	0	0	0	0	1	0	0	0	0	0	0	0	0	0	0	0	0	1	0	0.000941	0.002069	0	0	0	0	0	0	0	0	0
Otu001426	5	0	0	0	0	0	0	0	0	1	1	0	0	0	0	0	0	0	0	1	0	0	0	0	0	0	0	0	0	0	0	0	0	1	1	0	0	0	0	0	0	0	0	0	0	0.000999	0.000938	0	0
Otu001427	5	0	0	0	0	0	0	0	0	0	0	0	0	0	0	0	0	0	0	0	0	0	0	0	0	0	0	0	0	0	5	0	0	0	0	0	0	0	0	0	0	0	0	0	0	0	0	0	0
Otu001428	5	0	0	0	0	0	0	0	0	1	4	0	0	0	0	0	0	0	0	0	0	0	0	0	0	0	0	0	0	0	0	0	0	0	0	0	0	0	0	0	0	0	0	0	0	0.000999	0.003753	0	0
Otu001429	5	0	0	0	0	0	0	0	0	0	0	0	0	0	0	0	0	0	0	0	0	0	0	0	0	1	0	4	0	0	0	0	0	0	0	0	0	0	0	0	0	0	0	0	0	0	0	0	0
Otu001430	5	0	0	0	0	0	0	0	0	2	1	0	0	0	0	0	0	0	0	1	0	0	0	1	0	0	0	0	0	0	0	0	0	0	0	0	0	0	0	0	0	0	0	0	0	0.001998	0.000938	0	0
Otu001431	5	0	0	0	0	0	0	0	0	0	0	0	0	0	0	0	0	0	0	0	0	0	0	0	2	0	0	1	1	0	0	0	0	0	0	0	1	0	0	0	0	0	0	0	0	0	0	0	0
Otu001432	5	0	0	1	0	0	0	0	1	0	0	0	0	0	0	0	0	0	0	0	2	0	0	0	0	0	0	0	0	0	0	0	1	0	0	0	0	0	0	0.001034	0	0	0	0	0.001	0	0	0	0
Otu001433	5	0	0	0	0	0	0	0	0	0	0	0	0	0	0	2	3	0	0	0	0	0	0	0	0	0	0	0	0	0	0	0	0	0	0	0	0	0	0	0	0	0	0	0	0	0	0	0	0
Otu001434	5	0	0	0	0	0	0	0	0	0	0	0	0	0	0	0	0	0	0	0	0	0	0	0	0	5	0	0	0	0	0	0	0	0	0	0	0	0	0	0	0	0	0	0	0	0	0	0	0
Otu001435	5	0	0	0	0	0	0	1	0	0	0	0	0	0	0	0	0	1	0	1	0	2	0	0	0	0	0	0	0	0	0	0	0	0	0	0	0	0	0	0	0	0	0	0.000956	0	0	0	0	0
Otu001436	5	0	0	0	0	0	0	0	0	0	0	0	0	0	0	0	0	0	0	0	0	0	0	0	0	1	0	0	0	1	3	0	0	0	0	0	0	0	0	0	0	0	0	0	0	0	0	0	0
Otu001437	5	0	0	0	0	0	0	0	1	0	0	0	0	1	1	1	0	0	0	0	0	0	0	0	0	1	0	0	0	0	0	0	0	0	0	0	0	0	0	0	0	0	0	0	0.001	0	0	0	0
Otu001438	5	0	0	0	0	0	0	0	0	0	0	0	0	0	0	0	0	0	0	0	0	0	4	0	1	0	0	0	0	0	0	0	0	0	0	0	0	0	0	0	0	0	0	0	0	0	0	0	0
Otu001439	5	0	0	0	0	0	0	0	0	0	0	0	0	0	0	0	0	0	0	0	0	0	0	0	0	1	3	0	0	0	0	0	0	1	0	0	0	0	0	0	0	0	0	0	0	0	0	0	0
Otu001440	5	0	0	0	0	0	0	0	0	0	1	0	0	0	0	0	1	0	0	0	0	0	0	0	0	0	0	0	1	1	0	0	0	1	0	0	0	0	0	0	0	0	0	0	0	0	0.000938	0	0
Otu001441	5	0	0	0	0	0	0	0	0	0	0	0	0	0	0	0	0	0	0	0	0	0	0	0	0	0	0	0	0	4	0	0	1	0	0	0	0	0	0	0	0	0	0	0	0	0	0	0	0
Otu001442	5	0	0	0	0	0	0	0	0	0	0	0	5	0	0	0	0	0	0	0	0	0	0	0	0	0	0	0	0	0	0	0	0	0	0	0	0	0	0	0	0	0	0	0	0	0	0	0	0.005176
Otu001443	5	0	0	0	0	0	0	0	0	0	0	0	0	0	0	0	0	1	0	0	0	0	0	0	0	4	0	0	0	0	0	0	0	0	0	0	0	0	0	0	0	0	0	0	0	0	0	0	0
Otu001444	5	0	0	0	0	0	0	0	0	0	0	0	0	1	0	0	0	0	0	0	0	0	0	0	1	0	0	0	0	0	0	0	0	3	0	0	0	0	0	0	0	0	0	0	0	0	0	0	0
Otu001445	5	0	0	0	0	0	0	0	0	0	0	0	0	0	0	0	5	0	0	0	0	0	0	0	0	0	0	0	0	0	0	0	0	0	0	0	0	0	0	0	0	0	0	0	0	0	0	0	0
Otu001446	5	0	0	0	0	0	0	0	0	0	0	0	0	0	0	0	2	0	0	0	0	0	1	2	0	0	0	0	0	0	0	0	0	0	0	0	0	0	0	0	0	0	0	0	0	0	0	0	0
Otu001447	5	0	0	0	0	0	0	0	0	0	0	0	0	0	0	0	0	0	0	0	0	0	0	0	0	0	1	0	0	0	4	0	0	0	0	0	0	0	0	0	0	0	0	0	0	0	0	0	0
Otu001448	5	0	0	1	0	0	0	0	0	0	0	0	0	0	0	0	0	0	0	0	0	0	0	0	0	0	0	0	1	2	1	0	0	0	0	0	0	0	0	0.001034	0	0	0	0	0	0	0	0	0
Otu001449	5	0	0	0	0	0	0	0	0	5	0	0	0	0	0	0	0	0	0	0	0	0	0	0	0	0	0	0	0	0	0	0	0	0	0	0	0	0	0	0	0	0	0	0	0	0.004994	0	0	0
Otu001450	5	0	0	0	0	0	0	0	0	0	0	0	0	0	0	0	0	0	0	0	0	0	0	0	0	0	0	0	0	0	0	0	4	1	0	0	0	0	0	0	0	0	0	0	0	0	0	0	0
Otu001451	5	3	0	0	0	0	0	0	0	0	0	0	0	0	0	0	1	0	0	0	0	0	0	0	0	0	0	0	0	0	0	0	0	0	0	1	0	0.003151	0	0	0	0	0	0	0	0	0	0	0
Otu001452	5	0	0	1	0	0	0	0	2	2	0	0	0	0	0	0	0	0	0	0	0	0	0	0	0	0	0	0	0	0	0	0	0	0	0	0	0	0	0	0.001034	0	0	0	0	0.002001	0.001998	0	0	0
Otu001453	5	1	0	0	0	0	0	0	1	0	0	0	0	1	1	0	0	0	0	0	0	0	0	0	0	0	0	0	1	0	0	0	0	0	0	0	0	0.00105	0	0	0	0	0	0	0.001	0	0	0	0
Otu001454	5	0	0	0	0	0	0	0	0	0	0	0	0	0	0	0	0	0	0	0	0	0	0	0	0	0	0	0	0	0	0	0	0	0	0	5	0	0	0	0	0	0	0	0	0	0	0	0	0
Otu001455	5	0	0	0	0	0	0	0	0	0	0	0	0	0	0	0	0	0	0	0	0	0	0	0	1	0	0	0	2	2	0	0	0	0	0	0	0	0	0	0	0	0	0	0	0	0	0	0	0
Otu001456	5	0	0	0	0	0	0	0	0	0	0	0	0	0	0	0	0	0	0	0	0	0	0	0	0	0	0	0	0	1	4	0	0	0	0	0	0	0	0	0	0	0	0	0	0	0	0	0	0
Otu001457	5	0	0	0	2	0	1	0	1	0	0	0	0	0	0	0	1	0	0	0	0	0	0	0	0	0	0	0	0	0	0	0	0	0	0	0	0	0	0	0	0.001977	0	0.000959	0	0.001	0	0	0	0
Otu001458	5	0	0	1	0	0	0	0	0	0	0	0	3	0	0	0	0	0	1	0	0	0	0	0	0	0	0	0	0	0	0	0	0	0	0	0	0	0	0	0.001034	0	0	0	0	0	0	0	0	0.003105
Otu001459	4	0	0	0	0	0	0	0	0	0	0	0	0	0	0	0	0	0	0	0	0	0	0	0	0	0	0	0	0	0	0	4	0	0	0	0	0	0	0	0	0	0	0	0	0	0	0	0	0
Otu001460	4	0	0	0	0	0	0	0	0	0	0	0	0	0	0	0	0	0	0	0	0	0	0	0	0	0	4	0	0	0	0	0	0	0	0	0	0	0	0	0	0	0	0	0	0	0	0	0	0
Otu001461	4	2	0	0	0	1	0	0	0	0	0	0	0	0	0	0	1	0	0	0	0	0	0	0	0	0	0	0	0	0	0	0	0	0	0	0	0	0.0021	0	0	0	0.000966	0	0	0	0	0	0	0
Otu001462	4	0	0	0	0	0	0	0	0	0	0	0	0	0	0	0	0	0	0	0	0	0	0	0	0	0	2	0	0	1	1	0	0	0	0	0	0	0	0	0	0	0	0	0	0	0	0	0	0
Otu001463	4	0	0	0	0	0	0	2	1	0	0	0	0	0	0	0	0	0	0	0	0	0	0	0	0	0	1	0	0	0	0	0	0	0	0	0	0	0	0	0	0	0	0	0.001912	0.001	0	0	0	0
Otu001464	4	0	0	0	0	0	0	0	0	0	0	0	0	0	0	0	0	0	0	0	0	0	0	0	0	4	0	0	0	0	0	0	0	0	0	0	0	0	0	0	0	0	0	0	0	0	0	0	0
Otu001465	4	1	0	0	0	0	0	1	0	0	2	0	0	0	0	0	0	0	0	0	0	0	0	0	0	0	0	0	0	0	0	0	0	0	0	0	0	0.00105	0	0	0	0	0	0.000956	0	0	0.001876	0	0
Otu001466	4	0	0	1	0	0	0	0	1	0	0	0	0	0	0	0	0	0	0	0	0	1	0	0	0	0	0	0	0	0	0	0	1	0	0	0	0	0	0	0.001034	0	0	0	0	0.001	0	0	0	0
Otu001467	4	0	0	0	0	0	0	0	0	0	0	0	0	0	0	0	0	0	0	0	0	0	0	0	0	0	4	0	0	0	0	0	0	0	0	0	0	0	0	0	0	0	0	0	0	0	0	0	0
Otu001468	4	0	0	0	0	0	0	0	0	0	0	0	0	0	0	0	0	0	0	0	0	0	0	0	0	0	4	0	0	0	0	0	0	0	0	0	0	0	0	0	0	0	0	0	0	0	0	0	0
Otu001469	4	0	0	0	0	0	0	0	0	0	0	0	0	1	3	0	0	0	0	0	0	0	0	0	0	0	0	0	0	0	0	0	0	0	0	0	0	0	0	0	0	0	0	0	0	0	0	0	0
Otu001470	4	0	0	0	0	0	0	0	0	0	1	0	0	0	1	0	0	0	0	1	0	0	0	0	0	0	0	0	0	1	0	0	0	0	0	0	0	0	0	0	0	0	0	0	0	0	0.000938	0	0
Otu001471	4	0	0	0	0	0	0	0	0	0	0	0	0	0	0	0	0	0	0	0	0	0	0	0	0	4	0	0	0	0	0	0	0	0	0	0	0	0	0	0	0	0	0	0	0	0	0	0	0
Otu001472	4	0	0	0	0	0	0	0	0	0	0	0	1	0	0	0	0	0	0	0	0	0	0	0	2	0	0	0	0	0	0	1	0	0	0	0	0	0	0	0	0	0	0	0	0	0	0	0	0.001035
Otu001473	4	0	0	0	0	0	0	0	0	0	0	0	0	0	0	0	0	0	0	0	0	0	0	0	0	0	4	0	0	0	0	0	0	0	0	0	0	0	0	0	0	0	0	0	0	0	0	0	0
Otu001474	4	0	0	0	0	2	0	0	0	0	0	0	0	0	0	1	1	0	0	0	0	0	0	0	0	0	0	0	0	0	0	0	0	0	0	0	0	0	0	0	0	0.001932	0	0	0	0	0	0	0
Otu001475	4	0	0	0	0	0	0	0	0	0	0	0	0	0	0	0	0	0	0	0	0	0	0	0	0	0	0	0	1	3	0	0	0	0	0	0	0	0	0	0	0	0	0	0	0	0	0	0	0
Otu001476	4	0	0	0	0	0	0	0	0	0	0	0	0	0	0	0	1	0	0	1	0	0	0	1	0	0	0	0	0	0	0	1	0	0	0	0	0	0	0	0	0	0	0	0	0	0	0	0	0
Otu001477	4	0	0	0	0	0	0	0	0	0	0	0	0	0	0	0	0	0	0	0	0	0	0	0	0	4	0	0	0	0	0	0	0	0	0	0	0	0	0	0	0	0	0	0	0	0	0	0	0
Otu001478	4	0	0	0	0	0	1	0	0	0	0	0	0	0	0	0	0	0	0	0	0	0	1	0	0	0	1	1	0	0	0	0	0	0	0	0	0	0	0	0	0	0	0.000959	0	0	0	0	0	0
Otu001479	4	0	0	0	0	0	0	0	0	0	0	0	0	0	0	0	0	0	0	0	0	4	0	0	0	0	0	0	0	0	0	0	0	0	0	0	0	0	0	0	0	0	0	0	0	0	0	0	0
Otu001480	4	0	0	0	1	0	0	0	0	0	0	0	0	0	0	0	1	1	0	0	0	0	0	0	0	0	0	0	0	0	0	1	0	0	0	0	0	0	0	0	0.000988	0	0	0	0	0	0	0	0
Otu001481	4	0	0	0	0	0	0	0	0	0	0	0	0	0	0	0	0	0	0	0	0	0	0	0	0	0	1	0	0	2	1	0	0	0	0	0	0	0	0	0	0	0	0	0	0	0	0	0	0
Otu001482	4	0	0	0	0	0	0	0	0	0	0	0	0	0	0	0	0	0	0	0	0	0	0	0	0	1	0	3	0	0	0	0	0	0	0	0	0	0	0	0	0	0	0	0	0	0	0	0	0
Otu001483	4	0	0	0	0	0	0	0	0	0	0	0	0	0	0	0	0	0	0	0	0	0	0	0	0	0	0	0	4	0	0	0	0	0	0	0	0	0	0	0	0	0	0	0	0	0	0	0	0
Otu001484	4	0	0	0	0	0	0	0	0	0	0	0	0	1	0	0	0	0	0	0	0	0	0	0	0	0	0	0	1	0	0	2	0	0	0	0	0	0	0	0	0	0	0	0	0	0	0	0	0
Otu001485	4	0	0	0	0	0	0	0	1	0	0	0	0	0	0	0	0	0	0	0	0	0	0	1	0	0	0	0	0	0	0	2	0	0	0	0	0	0	0	0	0	0	0	0	0.001	0	0	0	0
Otu001486	4	0	0	0	0	0	0	0	0	0	0	0	0	0	0	2	0	0	0	0	0	1	0	0	0	0	0	0	0	1	0	0	0	0	0	0	0	0	0	0	0	0	0	0	0	0	0	0	0
Otu001487	4	0	0	0	0	0	0	0	0	0	0	0	1	0	0	0	0	0	1	0	0	1	1	0	0	0	0	0	0	0	0	0	0	0	0	0	0	0	0	0	0	0	0	0	0	0	0	0	0.001035
Otu001488	4	0	0	0	0	0	1	1	0	0	0	0	0	0	0	1	0	0	0	0	0	0	0	0	0	0	0	0	0	0	0	0	0	0	1	0	0	0	0	0	0	0	0.000959	0.000956	0	0	0	0	0
Otu001489	4	0	0	0	0	0	0	0	0	0	0	0	0	0	0	0	0	4	0	0	0	0	0	0	0	0	0	0	0	0	0	0	0	0	0	0	0	0	0	0	0	0	0	0	0	0	0	0	0
Otu001490	4	0	0	0	0	0	0	0	0	0	0	0	0	0	0	0	0	0	0	0	0	0	0	0	0	4	0	0	0	0	0	0	0	0	0	0	0	0	0	0	0	0	0	0	0	0	0	0	0
Otu001491	4	0	0	0	0	0	0	0	0	0	0	0	1	0	1	0	0	0	0	0	1	0	0	0	0	0	0	0	0	0	0	0	0	0	0	1	0	0	0	0	0	0	0	0	0	0	0	0	0.001035
Otu001492	4	0	0	0	0	0	0	0	0	0	0	0	0	0	0	0	0	0	0	0	0	0	0	0	0	0	0	0	0	0	0	4	0	0	0	0	0	0	0	0	0	0	0	0	0	0	0	0	0
Otu001493	4	0	0	0	1	0	0	0	1	0	0	0	0	0	1	0	0	0	0	0	0	0	0	0	0	0	0	0	1	0	0	0	0	0	0	0	0	0	0	0	0.000988	0	0	0	0.001	0	0	0	0
Otu001494	4	0	0	0	0	0	0	0	0	0	0	0	0	0	0	0	0	0	0	0	4	0	0	0	0	0	0	0	0	0	0	0	0	0	0	0	0	0	0	0	0	0	0	0	0	0	0	0	0
Otu001495	4	0	0	1	1	2	0	0	0	0	0	0	0	0	0	0	0	0	0	0	0	0	0	0	0	0	0	0	0	0	0	0	0	0	0	0	0	0	0	0.001034	0.000988	0.001932	0	0	0	0	0	0	0
Otu001496	4	0	0	0	0	0	0	0	0	0	1	0	0	0	0	0	0	2	0	0	0	1	0	0	0	0	0	0	0	0	0	0	0	0	0	0	0	0	0	0	0	0	0	0	0	0	0.000938	0	0
Otu001497	4	0	0	1	0	0	0	1	0	0	0	0	0	0	0	0	0	0	0	0	0	0	0	0	0	0	0	0	0	0	0	0	0	0	0	2	0	0	0	0.001034	0	0	0	0.000956	0	0	0	0	0
Otu001498	4	0	0	0	0	0	0	0	0	0	0	0	0	0	0	0	0	0	0	0	0	0	0	0	0	0	0	0	0	0	0	0	0	4	0	0	0	0	0	0	0	0	0	0	0	0	0	0	0
Otu001499	4	0	1	0	0	0	0	0	1	0	1	1	0	0	0	0	0	0	0	0	0	0	0	0	0	0	0	0	0	0	0	0	0	0	0	0	0	0	0.000941	0	0	0	0	0	0.001	0	0.000938	0.000962	0
Otu001500	4	0	0	0	0	0	0	0	0	0	0	0	0	0	0	0	0	0	0	0	0	0	0	0	0	1	0	0	1	0	2	0	0	0	0	0	0	0	0	0	0	0	0	0	0	0	0	0	0
Otu001501	4	0	0	0	0	0	0	0	0	0	0	0	0	0	0	0	0	0	1	0	2	0	0	1	0	0	0	0	0	0	0	0	0	0	0	0	0	0	0	0	0	0	0	0	0	0	0	0	0
Otu001502	4	0	0	0	0	0	0	0	0	0	0	0	0	0	0	0	0	0	0	0	0	0	0	0	0	4	0	0	0	0	0	0	0	0	0	0	0	0	0	0	0	0	0	0	0	0	0	0	0
Otu001503	4	4	0	0	0	0	0	0	0	0	0	0	0	0	0	0	0	0	0	0	0	0	0	0	0	0	0	0	0	0	0	0	0	0	0	0	0	0.004201	0	0	0	0	0	0	0	0	0	0	0
Otu001504	4	1	2	1	0	0	0	0	0	0	0	0	0	0	0	0	0	0	0	0	0	0	0	0	0	0	0	0	0	0	0	0	0	0	0	0	0	0.00105	0.001881	0.001034	0	0	0	0	0	0	0	0	0
Otu001505	4	0	0	0	0	0	0	0	0	0	0	0	0	0	0	0	0	0	0	0	0	0	0	0	0	2	0	1	0	0	0	0	0	0	1	0	0	0	0	0	0	0	0	0	0	0	0	0	0
Otu001506	4	0	0	0	0	0	0	0	0	0	0	0	0	1	1	0	0	1	0	0	1	0	0	0	0	0	0	0	0	0	0	0	0	0	0	0	0	0	0	0	0	0	0	0	0	0	0	0	0
Otu001507	4	0	0	0	0	0	0	0	0	0	0	0	0	0	0	0	0	0	0	0	0	0	0	0	0	1	1	1	1	0	0	0	0	0	0	0	0	0	0	0	0	0	0	0	0	0	0	0	0
Otu001508	4	0	0	0	0	0	0	0	0	0	0	0	0	0	0	0	0	0	0	0	0	0	0	0	0	0	3	0	0	0	1	0	0	0	0	0	0	0	0	0	0	0	0	0	0	0	0	0	0
Otu001509	4	0	0	0	0	0	0	0	0	0	0	0	1	0	0	0	0	0	0	0	0	1	0	1	1	0	0	0	0	0	0	0	0	0	0	0	0	0	0	0	0	0	0	0	0	0	0	0	0.001035
Otu001510	4	0	0	0	0	0	0	0	0	0	0	0	0	0	0	0	0	0	0	0	0	0	0	0	0	4	0	0	0	0	0	0	0	0	0	0	0	0	0	0	0	0	0	0	0	0	0	0	0
Otu001511	4	0	0	0	1	0	0	0	0	0	0	0	0	0	0	0	1	0	0	0	0	0	0	0	0	0	0	0	0	0	0	0	0	0	0	1	1	0	0	0	0.000988	0	0	0	0	0	0	0	0
Otu001512	4	0	0	0	0	0	0	0	0	0	0	0	0	0	0	0	0	0	0	2	1	1	0	0	0	0	0	0	0	0	0	0	0	0	0	0	0	0	0	0	0	0	0	0	0	0	0	0	0
Otu001513	4	0	0	0	0	0	0	0	0	0	1	1	0	0	0	0	0	0	0	0	0	0	0	0	0	1	0	1	0	0	0	0	0	0	0	0	0	0	0	0	0	0	0	0	0	0	0.000938	0.000962	0
Otu001514	4	0	0	0	0	0	0	0	0	0	0	0	0	0	0	0	0	0	0	0	0	0	2	0	2	0	0	0	0	0	0	0	0	0	0	0	0	0	0	0	0	0	0	0	0	0	0	0	0
Otu001515	4	0	0	0	0	0	0	0	0	0	0	0	0	0	0	0	0	0	0	0	0	0	0	0	0	0	0	4	0	0	0	0	0	0	0	0	0	0	0	0	0	0	0	0	0	0	0	0	0
Otu001516	4	0	1	0	0	1	0	0	2	0	0	0	0	0	0	0	0	0	0	0	0	0	0	0	0	0	0	0	0	0	0	0	0	0	0	0	0	0	0.000941	0	0	0.000966	0	0	0.002001	0	0	0	0
Otu001517	4	0	0	0	0	0	1	0	0	0	0	0	0	0	0	0	0	0	0	0	1	0	0	0	0	0	0	0	0	0	0	0	0	1	1	0	0	0	0	0	0	0	0.000959	0	0	0	0	0	0
Otu001518	4	0	0	0	0	0	0	0	0	0	0	0	0	0	0	0	0	0	0	0	0	0	4	0	0	0	0	0	0	0	0	0	0	0	0	0	0	0	0	0	0	0	0	0	0	0	0	0	0
Otu001519	4	0	0	0	0	0	0	0	0	0	0	0	0	0	0	0	0	0	0	0	0	0	1	2	0	0	0	0	0	0	0	0	0	0	0	0	1	0	0	0	0	0	0	0	0	0	0	0	0
Otu001520	4	0	0	0	0	0	0	0	1	1	0	0	0	1	0	0	0	0	0	0	0	0	0	0	0	0	0	0	1	0	0	0	0	0	0	0	0	0	0	0	0	0	0	0	0.001	0.000999	0	0	0
Otu001521	4	0	0	0	0	0	3	0	0	0	0	0	0	0	0	0	0	0	0	0	0	0	0	1	0	0	0	0	0	0	0	0	0	0	0	0	0	0	0	0	0	0	0.002876	0	0	0	0	0	0
Otu001522	4	0	0	0	0	0	0	0	0	0	0	0	0	0	0	0	0	0	0	0	0	0	0	2	0	0	0	0	0	0	0	0	1	1	0	0	0	0	0	0	0	0	0	0	0	0	0	0	0
Otu001523	4	0	0	0	0	0	0	0	0	0	0	0	0	0	0	0	0	0	0	0	4	0	0	0	0	0	0	0	0	0	0	0	0	0	0	0	0	0	0	0	0	0	0	0	0	0	0	0	0
Otu001524	4	1	0	0	0	0	0	0	0	0	1	0	0	0	0	0	0	0	0	0	0	0	1	0	0	0	0	0	0	0	0	0	0	0	0	1	0	0.00105	0	0	0	0	0	0	0	0	0.000938	0	0
Otu001525	4	0	0	0	0	0	0	0	0	0	0	0	0	0	0	0	0	0	0	0	0	0	0	0	0	0	1	0	1	2	0	0	0	0	0	0	0	0	0	0	0	0	0	0	0	0	0	0	0
Otu001526	4	0	0	0	0	0	0	0	0	0	0	0	0	0	0	0	0	0	0	2	0	1	1	0	0	0	0	0	0	0	0	0	0	0	0	0	0	0	0	0	0	0	0	0	0	0	0	0	0
Otu001527	4	0	0	0	0	0	0	0	0	0	4	0	0	0	0	0	0	0	0	0	0	0	0	0	0	0	0	0	0	0	0	0	0	0	0	0	0	0	0	0	0	0	0	0	0	0	0.003753	0	0
Otu001528	4	0	0	0	0	0	0	0	0	0	0	0	0	0	0	0	0	0	0	0	0	0	0	0	0	1	1	0	2	0	0	0	0	0	0	0	0	0	0	0	0	0	0	0	0	0	0	0	0
Otu001529	4	0	0	0	0	0	0	0	0	0	0	0	0	0	0	0	0	0	4	0	0	0	0	0	0	0	0	0	0	0	0	0	0	0	0	0	0	0	0	0	0	0	0	0	0	0	0	0	0
Otu001530	4	0	0	0	0	0	0	0	0	0	0	0	0	0	0	0	0	0	4	0	0	0	0	0	0	0	0	0	0	0	0	0	0	0	0	0	0	0	0	0	0	0	0	0	0	0	0	0	0
Otu001531	4	0	0	0	0	0	0	0	0	0	0	0	0	0	0	0	0	0	0	1	0	0	0	0	2	0	0	0	0	1	0	0	0	0	0	0	0	0	0	0	0	0	0	0	0	0	0	0	0
Otu001532	4	0	0	0	0	0	0	0	0	0	0	0	0	0	0	0	0	0	0	0	0	0	0	0	0	4	0	0	0	0	0	0	0	0	0	0	0	0	0	0	0	0	0	0	0	0	0	0	0
Otu001533	4	0	0	0	0	0	0	0	0	0	0	0	1	0	0	0	0	3	0	0	0	0	0	0	0	0	0	0	0	0	0	0	0	0	0	0	0	0	0	0	0	0	0	0	0	0	0	0	0.001035
Otu001534	4	0	0	0	0	0	0	0	0	0	0	0	0	0	0	0	0	0	0	0	0	0	0	0	0	0	1	3	0	0	0	0	0	0	0	0	0	0	0	0	0	0	0	0	0	0	0	0	0
Otu001535	4	0	1	0	0	0	0	0	0	0	0	0	0	0	0	0	0	0	0	0	0	0	0	0	0	3	0	0	0	0	0	0	0	0	0	0	0	0	0.000941	0	0	0	0	0	0	0	0	0	0
Otu001536	4	0	0	0	0	0	0	0	0	0	0	0	0	0	0	0	0	0	0	0	0	0	0	0	0	0	4	0	0	0	0	0	0	0	0	0	0	0	0	0	0	0	0	0	0	0	0	0	0
Otu001537	4	0	0	0	0	0	1	0	0	0	0	0	0	0	0	0	0	0	0	0	0	0	0	0	0	0	0	0	0	0	0	0	0	1	0	1	1	0	0	0	0	0	0.000959	0	0	0	0	0	0
Otu001538	4	0	0	0	0	0	0	0	0	1	0	0	1	0	0	0	0	0	0	0	0	0	0	1	0	0	0	0	0	0	0	0	0	0	0	0	1	0	0	0	0	0	0	0	0	0.000999	0	0	0.001035
Otu001539	4	0	1	0	0	0	0	0	0	0	0	0	1	0	0	0	0	0	0	0	0	0	0	1	0	0	0	0	0	0	0	0	0	1	0	0	0	0	0.000941	0	0	0	0	0	0	0	0	0	0.001035
Otu001540	4	0	0	0	0	0	0	0	0	0	0	0	0	0	0	0	0	0	0	0	0	0	0	0	0	1	3	0	0	0	0	0	0	0	0	0	0	0	0	0	0	0	0	0	0	0	0	0	0
Otu001541	4	0	0	0	0	0	0	0	0	0	0	0	0	0	0	0	0	0	0	0	0	0	0	0	0	4	0	0	0	0	0	0	0	0	0	0	0	0	0	0	0	0	0	0	0	0	0	0	0
Otu001542	4	0	0	0	0	0	0	0	0	0	0	0	0	0	0	4	0	0	0	0	0	0	0	0	0	0	0	0	0	0	0	0	0	0	0	0	0	0	0	0	0	0	0	0	0	0	0	0	0
Otu001543	4	0	0	0	0	0	0	0	0	0	0	0	0	0	0	0	0	0	0	0	0	1	1	1	0	0	0	0	1	0	0	0	0	0	0	0	0	0	0	0	0	0	0	0	0	0	0	0	0
Otu001544	4	0	0	0	0	0	0	1	0	0	0	0	0	0	0	0	0	0	0	0	0	0	0	0	1	0	0	0	0	0	0	0	1	1	0	0	0	0	0	0	0	0	0	0.000956	0	0	0	0	0
Otu001545	4	0	0	0	0	0	0	0	0	0	0	0	0	0	0	0	0	0	0	0	0	0	1	0	0	0	0	1	1	0	0	0	1	0	0	0	0	0	0	0	0	0	0	0	0	0	0	0	0
Otu001546	4	0	0	0	0	0	0	0	0	1	0	0	0	0	0	0	0	0	0	0	0	0	0	0	0	0	0	0	0	0	0	0	2	0	1	0	0	0	0	0	0	0	0	0	0	0.000999	0	0	0
Otu001547	4	0	0	0	0	0	0	0	0	0	0	0	4	0	0	0	0	0	0	0	0	0	0	0	0	0	0	0	0	0	0	0	0	0	0	0	0	0	0	0	0	0	0	0	0	0	0	0	0.004141
Otu001548	4	0	0	0	0	0	0	0	1	0	0	0	0	0	0	0	0	0	0	0	0	1	0	0	0	1	0	0	0	0	0	0	1	0	0	0	0	0	0	0	0	0	0	0	0.001	0	0	0	0
Otu001549	4	0	0	0	0	0	0	0	0	0	0	0	0	0	0	0	0	0	0	0	0	0	0	0	0	0	0	0	1	1	2	0	0	0	0	0	0	0	0	0	0	0	0	0	0	0	0	0	0
Otu001550	4	0	0	0	0	0	0	0	0	0	0	0	0	4	0	0	0	0	0	0	0	0	0	0	0	0	0	0	0	0	0	0	0	0	0	0	0	0	0	0	0	0	0	0	0	0	0	0	0
Otu001551	4	0	0	0	0	0	0	0	0	0	0	0	0	0	0	0	0	0	0	0	0	0	0	0	0	0	0	4	0	0	0	0	0	0	0	0	0	0	0	0	0	0	0	0	0	0	0	0	0
Otu001552	4	0	0	0	0	0	0	0	0	0	1	0	0	0	1	0	0	0	0	0	0	0	0	0	0	0	0	0	0	0	1	0	1	0	0	0	0	0	0	0	0	0	0	0	0	0	0.000938	0	0
Otu001553	4	0	0	0	0	1	0	0	0	0	0	0	0	0	0	0	0	0	0	0	0	0	0	0	0	0	0	0	0	0	0	0	1	0	0	1	1	0	0	0	0	0.000966	0	0	0	0	0	0	0
Otu001554	4	0	0	0	0	0	0	0	0	0	0	0	0	0	0	0	0	0	0	0	0	0	0	0	0	0	0	0	0	1	0	1	2	0	0	0	0	0	0	0	0	0	0	0	0	0	0	0	0
Otu001555	4	0	0	0	0	0	0	0	0	0	0	0	0	0	0	0	0	0	0	0	0	0	0	0	0	3	0	1	0	0	0	0	0	0	0	0	0	0	0	0	0	0	0	0	0	0	0	0	0
Otu001556	4	0	0	0	0	0	0	0	0	0	0	0	0	0	0	0	0	0	0	0	0	0	0	0	0	0	0	4	0	0	0	0	0	0	0	0	0	0	0	0	0	0	0	0	0	0	0	0	0
Otu001557	4	0	0	0	0	0	0	0	1	0	0	0	0	0	0	0	0	0	0	0	0	0	0	0	0	0	0	0	0	0	0	0	0	0	0	1	2	0	0	0	0	0	0	0	0.001	0	0	0	0
Otu001558	4	0	0	0	0	0	0	0	0	0	0	0	0	0	0	0	0	0	0	0	0	0	0	0	0	0	2	1	0	0	1	0	0	0	0	0	0	0	0	0	0	0	0	0	0	0	0	0	0
Otu001559	4	0	0	0	0	0	0	0	0	0	0	0	0	0	0	0	0	0	0	0	0	0	1	0	1	0	0	0	0	1	0	0	0	0	0	1	0	0	0	0	0	0	0	0	0	0	0	0	0
Otu001560	4	0	0	0	0	0	0	0	0	0	0	0	0	0	0	0	0	2	2	0	0	0	0	0	0	0	0	0	0	0	0	0	0	0	0	0	0	0	0	0	0	0	0	0	0	0	0	0	0
Otu001561	4	0	0	0	0	0	0	0	0	0	0	0	0	0	0	0	0	0	0	0	0	0	0	0	0	0	0	0	0	0	0	0	0	4	0	0	0	0	0	0	0	0	0	0	0	0	0	0	0
Otu001562	4	0	0	0	0	0	0	0	1	0	0	1	0	0	0	0	0	1	0	0	0	0	0	0	0	0	0	0	0	0	0	1	0	0	0	0	0	0	0	0	0	0	0	0	0.001	0	0	0.000962	0
Otu001563	4	0	0	0	0	0	0	0	0	0	0	0	0	0	0	0	1	0	3	0	0	0	0	0	0	0	0	0	0	0	0	0	0	0	0	0	0	0	0	0	0	0	0	0	0	0	0	0	0
Otu001564	4	1	0	0	0	0	0	0	0	0	0	0	0	0	0	0	0	0	0	0	1	1	1	0	0	0	0	0	0	0	0	0	0	0	0	0	0	0.00105	0	0	0	0	0	0	0	0	0	0	0
Otu001565	4	0	0	0	0	1	0	0	0	0	0	0	0	0	0	0	2	0	0	0	0	0	0	0	0	0	0	0	0	0	0	0	0	0	0	1	0	0	0	0	0	0.000966	0	0	0	0	0	0	0
Otu001566	4	0	0	0	0	0	0	0	0	0	1	0	0	0	0	0	0	0	0	0	1	0	0	1	1	0	0	0	0	0	0	0	0	0	0	0	0	0	0	0	0	0	0	0	0	0	0.000938	0	0
Otu001567	4	1	0	0	0	0	0	0	0	0	0	0	0	0	0	0	0	0	0	0	0	0	0	0	0	1	0	0	2	0	0	0	0	0	0	0	0	0.00105	0	0	0	0	0	0	0	0	0	0	0
Otu001568	4	0	0	0	0	0	0	0	0	0	0	0	0	0	0	0	0	0	0	0	0	0	0	0	0	0	0	0	0	4	0	0	0	0	0	0	0	0	0	0	0	0	0	0	0	0	0	0	0
Otu001569	4	0	0	0	0	0	0	0	0	0	0	0	0	0	0	1	0	0	0	0	0	0	0	0	0	0	0	0	0	0	1	1	0	0	1	0	0	0	0	0	0	0	0	0	0	0	0	0	0
Otu001570	4	0	0	0	0	0	0	0	0	0	0	0	0	0	0	0	0	0	0	0	0	0	1	0	0	0	2	0	0	1	0	0	0	0	0	0	0	0	0	0	0	0	0	0	0	0	0	0	0
Otu001571	4	0	0	0	0	0	0	0	1	0	0	0	0	0	0	1	0	0	0	0	0	0	1	0	0	0	0	0	1	0	0	0	0	0	0	0	0	0	0	0	0	0	0	0	0.001	0	0	0	0
Otu001572	4	0	0	0	0	0	0	0	0	0	0	0	0	0	0	0	0	0	0	4	0	0	0	0	0	0	0	0	0	0	0	0	0	0	0	0	0	0	0	0	0	0	0	0	0	0	0	0	0
Otu001573	4	0	0	0	0	2	1	0	0	0	0	0	0	0	0	0	0	0	0	0	0	0	0	0	0	0	0	0	0	0	1	0	0	0	0	0	0	0	0	0	0	0.001932	0.000959	0	0	0	0	0	0
Otu001574	4	0	0	0	0	1	0	0	1	0	0	1	0	0	0	0	0	0	0	0	1	0	0	0	0	0	0	0	0	0	0	0	0	0	0	0	0	0	0	0	0	0.000966	0	0	0.001	0	0	0.000962	0
Otu001575	4	0	0	0	0	0	0	0	0	0	0	0	1	0	0	0	0	0	0	0	0	0	0	0	0	1	0	0	0	0	0	0	0	2	0	0	0	0	0	0	0	0	0	0	0	0	0	0	0.001035
Otu001576	4	0	0	0	0	0	0	0	0	0	0	0	0	0	0	0	0	0	1	0	0	0	0	0	0	3	0	0	0	0	0	0	0	0	0	0	0	0	0	0	0	0	0	0	0	0	0	0	0
Otu001577	4	0	0	0	0	0	0	0	0	0	0	0	0	0	0	1	0	0	0	1	1	0	0	0	0	0	0	0	0	0	0	0	0	0	1	0	0	0	0	0	0	0	0	0	0	0	0	0	0
Otu001578	4	0	0	0	0	0	0	0	0	0	0	0	0	0	0	4	0	0	0	0	0	0	0	0	0	0	0	0	0	0	0	0	0	0	0	0	0	0	0	0	0	0	0	0	0	0	0	0	0
Otu001579	4	0	0	0	0	0	0	0	0	0	0	0	0	0	0	0	0	0	0	0	0	1	2	0	1	0	0	0	0	0	0	0	0	0	0	0	0	0	0	0	0	0	0	0	0	0	0	0	0
Otu001580	4	0	0	0	0	0	0	0	1	0	0	1	0	0	0	0	0	0	1	0	0	0	0	0	0	0	0	0	0	0	0	0	0	0	0	0	1	0	0	0	0	0	0	0	0.001	0	0	0.000962	0
Otu001581	4	0	0	0	0	0	0	0	0	0	0	0	2	0	0	0	0	0	1	0	0	0	0	0	0	0	0	0	0	1	0	0	0	0	0	0	0	0	0	0	0	0	0	0	0	0	0	0	0.00207
Otu001582	4	0	0	0	0	0	0	0	0	0	0	0	0	0	0	0	0	0	0	0	0	0	0	0	0	0	0	3	0	0	1	0	0	0	0	0	0	0	0	0	0	0	0	0	0	0	0	0	0
Otu001583	4	0	0	0	0	0	0	0	0	0	4	0	0	0	0	0	0	0	0	0	0	0	0	0	0	0	0	0	0	0	0	0	0	0	0	0	0	0	0	0	0	0	0	0	0	0	0.003753	0	0
Otu001584	4	0	0	0	1	0	0	0	0	0	0	0	0	0	1	0	0	0	0	0	0	0	0	0	0	0	0	0	0	0	1	0	1	0	0	0	0	0	0	0	0.000988	0	0	0	0	0	0	0	0
Otu001585	4	0	0	0	0	0	0	0	0	0	0	0	0	0	0	0	0	0	1	3	0	0	0	0	0	0	0	0	0	0	0	0	0	0	0	0	0	0	0	0	0	0	0	0	0	0	0	0	0
Otu001586	4	0	0	0	0	0	0	1	0	0	0	0	0	0	1	0	0	0	0	0	0	0	0	0	0	0	0	0	0	0	0	0	0	1	1	0	0	0	0	0	0	0	0	0.000956	0	0	0	0	0
Otu001587	4	0	0	0	0	0	0	0	0	0	0	0	0	0	0	0	0	0	0	0	0	0	0	0	0	0	1	1	0	1	1	0	0	0	0	0	0	0	0	0	0	0	0	0	0	0	0	0	0
Otu001588	4	0	0	0	0	4	0	0	0	0	0	0	0	0	0	0	0	0	0	0	0	0	0	0	0	0	0	0	0	0	0	0	0	0	0	0	0	0	0	0	0	0.003865	0	0	0	0	0	0	0
Otu001589	3	0	0	0	0	0	0	0	0	0	0	0	0	0	0	0	0	1	0	0	0	0	0	0	0	0	0	0	0	0	0	0	0	1	0	1	0	0	0	0	0	0	0	0	0	0	0	0	0
Otu001590	3	0	0	0	0	0	0	0	0	0	0	0	0	0	0	0	0	0	0	0	0	0	0	0	0	0	0	3	0	0	0	0	0	0	0	0	0	0	0	0	0	0	0	0	0	0	0	0	0
Otu001591	3	0	0	0	1	0	0	0	0	0	0	0	0	0	0	0	0	0	0	0	0	0	0	1	0	0	0	0	0	0	0	1	0	0	0	0	0	0	0	0	0.000988	0	0	0	0	0	0	0	0
Otu001592	3	0	0	0	0	0	0	0	0	0	0	0	0	0	1	0	0	0	0	0	0	0	0	0	0	0	0	0	0	0	0	0	0	0	2	0	0	0	0	0	0	0	0	0	0	0	0	0	0
Otu001593	3	0	0	0	0	0	0	0	0	0	0	0	1	0	0	0	0	0	0	0	0	0	1	1	0	0	0	0	0	0	0	0	0	0	0	0	0	0	0	0	0	0	0	0	0	0	0	0	0.001035
Otu001594	3	0	0	0	0	0	0	0	0	0	0	0	0	0	0	0	0	0	0	1	0	0	1	0	0	0	0	0	0	0	0	0	0	0	0	1	0	0	0	0	0	0	0	0	0	0	0	0	0
Otu001595	3	0	1	0	0	0	0	0	0	0	0	0	0	0	0	0	0	2	0	0	0	0	0	0	0	0	0	0	0	0	0	0	0	0	0	0	0	0	0.000941	0	0	0	0	0	0	0	0	0	0
Otu001596	3	0	0	0	0	0	0	0	0	0	0	0	2	0	0	0	0	0	0	0	0	1	0	0	0	0	0	0	0	0	0	0	0	0	0	0	0	0	0	0	0	0	0	0	0	0	0	0	0.00207
Otu001597	3	0	0	0	0	0	0	0	0	0	0	0	0	0	0	3	0	0	0	0	0	0	0	0	0	0	0	0	0	0	0	0	0	0	0	0	0	0	0	0	0	0	0	0	0	0	0	0	0
Otu001598	3	0	0	0	0	0	0	0	0	0	0	0	0	0	0	0	1	0	0	0	0	0	0	0	0	0	0	1	0	0	1	0	0	0	0	0	0	0	0	0	0	0	0	0	0	0	0	0	0
Otu001599	3	0	0	0	0	0	0	0	0	0	0	0	0	0	0	0	2	1	0	0	0	0	0	0	0	0	0	0	0	0	0	0	0	0	0	0	0	0	0	0	0	0	0	0	0	0	0	0	0
Otu001600	3	0	0	0	0	0	0	0	0	0	0	0	0	0	0	0	2	0	1	0	0	0	0	0	0	0	0	0	0	0	0	0	0	0	0	0	0	0	0	0	0	0	0	0	0	0	0	0	0
Otu001601	3	0	1	0	0	0	0	0	0	0	0	0	0	0	0	0	0	0	0	0	0	0	0	0	0	0	0	0	0	0	0	0	0	0	0	0	2	0	0.000941	0	0	0	0	0	0	0	0	0	0
Otu001602	3	0	0	0	0	0	0	0	0	0	0	0	0	1	0	0	0	0	0	0	0	0	0	0	1	1	0	0	0	0	0	0	0	0	0	0	0	0	0	0	0	0	0	0	0	0	0	0	0
Otu001603	3	0	0	0	0	0	0	0	0	0	0	0	0	0	0	0	0	0	0	0	0	0	0	0	0	0	3	0	0	0	0	0	0	0	0	0	0	0	0	0	0	0	0	0	0	0	0	0	0
Otu001604	3	0	0	0	0	0	0	0	0	0	0	0	0	0	0	0	0	0	0	0	0	0	0	0	0	0	2	0	0	0	0	0	1	0	0	0	0	0	0	0	0	0	0	0	0	0	0	0	0
Otu001605	3	0	0	0	0	0	0	0	0	2	0	0	0	0	0	0	0	0	0	0	0	0	0	0	0	0	0	0	0	0	0	0	0	0	0	0	1	0	0	0	0	0	0	0	0	0.001998	0	0	0
Otu001606	3	0	1	0	0	0	0	0	0	0	1	0	0	1	0	0	0	0	0	0	0	0	0	0	0	0	0	0	0	0	0	0	0	0	0	0	0	0	0.000941	0	0	0	0	0	0	0	0.000938	0	0
Otu001607	3	0	0	0	0	0	0	0	0	0	0	0	0	0	0	0	0	0	0	0	0	0	0	0	0	0	0	0	2	0	0	0	0	0	0	1	0	0	0	0	0	0	0	0	0	0	0	0	0
Otu001608	3	0	0	0	0	0	0	0	0	1	0	0	0	1	0	0	0	0	0	0	0	0	0	1	0	0	0	0	0	0	0	0	0	0	0	0	0	0	0	0	0	0	0	0	0	0.000999	0	0	0
Otu001609	3	0	0	0	0	0	0	0	0	0	0	0	0	0	0	0	0	0	0	0	0	0	0	0	0	0	2	1	0	0	0	0	0	0	0	0	0	0	0	0	0	0	0	0	0	0	0	0	0
Otu001610	3	0	0	0	0	0	0	0	0	0	0	0	0	0	0	0	0	0	0	0	2	1	0	0	0	0	0	0	0	0	0	0	0	0	0	0	0	0	0	0	0	0	0	0	0	0	0	0	0
Otu001611	3	0	0	0	0	0	0	0	0	0	1	0	0	0	0	0	0	0	0	0	0	1	1	0	0	0	0	0	0	0	0	0	0	0	0	0	0	0	0	0	0	0	0	0	0	0	0.000938	0	0
Otu001612	3	0	0	0	0	0	0	0	0	0	0	0	0	0	0	0	0	0	0	0	0	0	0	0	0	0	0	0	0	2	1	0	0	0	0	0	0	0	0	0	0	0	0	0	0	0	0	0	0
Otu001613	3	0	0	0	0	0	0	0	0	0	0	0	0	0	0	0	1	0	0	0	0	0	0	1	1	0	0	0	0	0	0	0	0	0	0	0	0	0	0	0	0	0	0	0	0	0	0	0	0
Otu001614	3	0	0	0	0	0	0	0	0	0	0	0	0	0	0	0	0	0	0	0	0	0	0	0	0	0	0	1	2	0	0	0	0	0	0	0	0	0	0	0	0	0	0	0	0	0	0	0	0
Otu001615	3	0	0	0	0	0	0	0	0	0	0	0	0	0	0	0	0	0	0	0	0	0	0	0	0	0	0	0	0	0	0	0	3	0	0	0	0	0	0	0	0	0	0	0	0	0	0	0	0
Otu001616	3	0	0	0	0	0	0	1	0	0	0	0	0	0	0	0	0	0	0	0	0	0	0	0	1	0	0	0	0	0	0	0	0	0	0	0	1	0	0	0	0	0	0	0.000956	0	0	0	0	0
Otu001617	3	0	0	0	0	0	0	0	1	0	0	0	0	0	0	0	0	0	0	0	0	1	0	0	0	1	0	0	0	0	0	0	0	0	0	0	0	0	0	0	0	0	0	0	0.001	0	0	0	0
Otu001618	3	0	0	0	0	0	0	0	0	0	0	0	0	0	0	0	0	0	0	0	0	0	0	0	0	0	0	0	0	0	0	0	0	0	0	0	3	0	0	0	0	0	0	0	0	0	0	0	0
Otu001619	3	0	1	1	0	0	0	0	0	0	0	0	0	0	0	0	0	0	0	0	0	0	0	0	0	0	0	0	0	1	0	0	0	0	0	0	0	0	0.000941	0.001034	0	0	0	0	0	0	0	0	0
Otu001620	3	0	0	0	1	1	0	0	0	0	0	0	0	0	0	0	0	0	0	0	0	0	1	0	0	0	0	0	0	0	0	0	0	0	0	0	0	0	0	0	0.000988	0.000966	0	0	0	0	0	0	0
Otu001621	3	1	0	1	0	0	0	0	0	0	0	0	0	0	0	0	0	0	0	0	0	0	0	0	0	0	0	0	0	0	0	0	0	0	0	0	1	0.00105	0	0.001034	0	0	0	0	0	0	0	0	0
Otu001622	3	0	0	0	0	0	0	0	0	0	0	1	0	0	1	0	0	0	0	0	0	0	0	0	0	0	0	0	0	0	0	0	0	1	0	0	0	0	0	0	0	0	0	0	0	0	0	0.000962	0
Otu001623	3	0	0	0	0	0	0	0	0	1	0	0	0	0	0	0	0	1	0	0	0	0	0	0	0	0	0	0	0	0	0	0	1	0	0	0	0	0	0	0	0	0	0	0	0	0.000999	0	0	0
Otu001624	3	1	0	0	0	0	0	0	0	0	0	0	0	0	0	0	0	0	0	0	0	0	0	0	1	0	0	0	0	0	1	0	0	0	0	0	0	0.00105	0	0	0	0	0	0	0	0	0	0	0
Otu001625	3	0	0	0	0	0	0	1	0	0	0	0	0	0	0	0	0	0	0	0	0	0	0	0	0	1	0	1	0	0	0	0	0	0	0	0	0	0	0	0	0	0	0	0.000956	0	0	0	0	0
Otu001626	3	0	0	1	0	0	0	0	0	0	0	0	0	0	0	0	0	0	1	0	0	0	0	0	1	0	0	0	0	0	0	0	0	0	0	0	0	0	0	0.001034	0	0	0	0	0	0	0	0	0
Otu001627	3	1	0	0	0	0	0	0	0	0	0	0	0	0	0	0	0	0	0	0	0	0	1	0	1	0	0	0	0	0	0	0	0	0	0	0	0	0.00105	0	0	0	0	0	0	0	0	0	0	0
Otu001628	3	0	0	0	1	1	0	0	0	1	0	0	0	0	0	0	0	0	0	0	0	0	0	0	0	0	0	0	0	0	0	0	0	0	0	0	0	0	0	0	0.000988	0.000966	0	0	0	0.000999	0	0	0
Otu001629	3	0	0	0	0	0	0	0	0	0	0	0	0	0	0	0	0	0	0	0	0	0	0	0	0	0	0	0	1	0	0	0	0	0	2	0	0	0	0	0	0	0	0	0	0	0	0	0	0
Otu001630	3	3	0	0	0	0	0	0	0	0	0	0	0	0	0	0	0	0	0	0	0	0	0	0	0	0	0	0	0	0	0	0	0	0	0	0	0	0.003151	0	0	0	0	0	0	0	0	0	0	0
Otu001631	3	0	0	0	0	0	0	0	0	0	3	0	0	0	0	0	0	0	0	0	0	0	0	0	0	0	0	0	0	0	0	0	0	0	0	0	0	0	0	0	0	0	0	0	0	0	0.002815	0	0
Otu001632	3	0	0	1	0	0	0	0	0	0	0	0	0	0	0	0	0	0	0	0	0	0	0	0	0	0	0	0	0	0	0	0	1	0	0	0	1	0	0	0.001034	0	0	0	0	0	0	0	0	0
Otu001633	3	0	0	0	0	0	0	0	0	0	0	0	0	0	0	0	0	0	0	0	0	0	0	0	0	1	2	0	0	0	0	0	0	0	0	0	0	0	0	0	0	0	0	0	0	0	0	0	0
Otu001634	3	0	0	0	0	0	0	0	0	0	0	0	0	0	0	0	2	1	0	0	0	0	0	0	0	0	0	0	0	0	0	0	0	0	0	0	0	0	0	0	0	0	0	0	0	0	0	0	0
Otu001635	3	0	0	0	0	0	0	0	0	0	0	0	0	0	0	0	0	0	0	0	0	0	0	0	0	0	0	0	0	0	3	0	0	0	0	0	0	0	0	0	0	0	0	0	0	0	0	0	0
Otu001636	3	0	0	0	0	0	0	0	0	0	0	0	0	0	0	0	0	0	1	0	1	0	1	0	0	0	0	0	0	0	0	0	0	0	0	0	0	0	0	0	0	0	0	0	0	0	0	0	0
Otu001637	3	0	0	0	0	0	0	0	0	0	0	0	0	0	0	0	0	0	0	0	0	0	0	0	0	0	0	0	0	0	0	0	0	0	0	0	3	0	0	0	0	0	0	0	0	0	0	0	0
Otu001638	3	0	0	0	0	0	0	0	0	0	0	0	0	0	0	0	0	0	1	0	0	0	0	0	0	1	0	0	0	1	0	0	0	0	0	0	0	0	0	0	0	0	0	0	0	0	0	0	0
Otu001639	3	0	0	0	0	1	2	0	0	0	0	0	0	0	0	0	0	0	0	0	0	0	0	0	0	0	0	0	0	0	0	0	0	0	0	0	0	0	0	0	0	0.000966	0.001918	0	0	0	0	0	0
Otu001640	3	0	1	0	0	0	0	0	0	0	0	0	0	0	0	0	0	0	0	0	0	0	1	0	0	0	0	0	0	0	0	0	0	0	1	0	0	0	0.000941	0	0	0	0	0	0	0	0	0	0
Otu001641	3	0	0	0	0	0	0	0	0	0	0	0	0	0	0	0	0	0	0	0	0	0	0	0	0	0	0	0	1	0	0	0	0	0	0	2	0	0	0	0	0	0	0	0	0	0	0	0	0
Otu001642	3	0	0	0	0	0	0	0	0	0	0	0	0	0	0	0	2	0	1	0	0	0	0	0	0	0	0	0	0	0	0	0	0	0	0	0	0	0	0	0	0	0	0	0	0	0	0	0	0
Otu001643	3	0	0	0	0	0	0	0	0	0	0	0	0	0	0	0	0	1	0	0	0	1	0	0	0	0	0	0	0	0	0	0	0	1	0	0	0	0	0	0	0	0	0	0	0	0	0	0	0
Otu001644	3	0	0	0	0	0	0	0	0	0	0	0	0	0	0	0	0	0	0	0	0	0	0	0	0	1	0	0	0	0	2	0	0	0	0	0	0	0	0	0	0	0	0	0	0	0	0	0	0
Otu001645	3	0	0	0	0	0	0	0	0	0	0	0	0	0	0	0	0	0	0	0	0	0	0	0	0	0	1	0	1	0	1	0	0	0	0	0	0	0	0	0	0	0	0	0	0	0	0	0	0
Otu001646	3	0	0	0	0	0	0	0	0	0	0	0	0	0	0	0	0	0	0	0	1	0	1	1	0	0	0	0	0	0	0	0	0	0	0	0	0	0	0	0	0	0	0	0	0	0	0	0	0
Otu001647	3	0	0	3	0	0	0	0	0	0	0	0	0	0	0	0	0	0	0	0	0	0	0	0	0	0	0	0	0	0	0	0	0	0	0	0	0	0	0	0.003103	0	0	0	0	0	0	0	0	0
Otu001648	3	0	0	0	0	0	0	0	0	0	0	0	0	0	0	0	0	0	0	0	0	0	0	0	0	0	0	3	0	0	0	0	0	0	0	0	0	0	0	0	0	0	0	0	0	0	0	0	0
Otu001649	3	0	0	0	0	0	0	1	0	0	0	0	0	0	0	0	0	0	0	0	0	0	0	0	0	0	2	0	0	0	0	0	0	0	0	0	0	0	0	0	0	0	0	0.000956	0	0	0	0	0
Otu001650	3	0	0	0	0	0	0	0	0	3	0	0	0	0	0	0	0	0	0	0	0	0	0	0	0	0	0	0	0	0	0	0	0	0	0	0	0	0	0	0	0	0	0	0	0	0.002996	0	0	0
Otu001651	3	1	0	0	0	1	0	1	0	0	0	0	0	0	0	0	0	0	0	0	0	0	0	0	0	0	0	0	0	0	0	0	0	0	0	0	0	0.00105	0	0	0	0.000966	0	0.000956	0	0	0	0	0
Otu001652	3	0	0	0	0	0	0	0	0	0	0	0	0	0	0	0	0	0	0	0	0	0	0	0	0	0	1	1	0	0	1	0	0	0	0	0	0	0	0	0	0	0	0	0	0	0	0	0	0
Otu001653	3	0	0	0	0	0	0	0	0	0	0	0	1	0	0	0	1	0	1	0	0	0	0	0	0	0	0	0	0	0	0	0	0	0	0	0	0	0	0	0	0	0	0	0	0	0	0	0	0.001035
Otu001654	3	0	0	0	0	0	0	0	0	0	0	0	0	0	0	0	0	0	0	0	0	0	0	0	0	0	0	3	0	0	0	0	0	0	0	0	0	0	0	0	0	0	0	0	0	0	0	0	0
Otu001655	3	0	0	0	0	0	0	0	0	0	0	0	0	0	0	0	0	0	0	0	0	0	0	0	0	0	0	0	0	0	0	0	0	3	0	0	0	0	0	0	0	0	0	0	0	0	0	0	0
Otu001656	3	0	1	0	0	0	0	0	0	0	0	0	0	0	0	0	0	0	1	0	0	0	0	0	0	0	0	0	0	0	0	1	0	0	0	0	0	0	0.000941	0	0	0	0	0	0	0	0	0	0
Otu001657	3	0	0	0	0	0	0	1	0	0	0	0	0	0	0	1	0	0	0	0	0	0	0	0	0	0	0	0	0	0	0	0	0	1	0	0	0	0	0	0	0	0	0	0.000956	0	0	0	0	0
Otu001658	3	0	1	0	0	1	1	0	0	0	0	0	0	0	0	0	0	0	0	0	0	0	0	0	0	0	0	0	0	0	0	0	0	0	0	0	0	0	0.000941	0	0	0.000966	0.000959	0	0	0	0	0	0
Otu001659	3	1	0	2	0	0	0	0	0	0	0	0	0	0	0	0	0	0	0	0	0	0	0	0	0	0	0	0	0	0	0	0	0	0	0	0	0	0.00105	0	0.002069	0	0	0	0	0	0	0	0	0
Otu001660	3	1	0	0	0	0	0	0	0	0	0	0	0	0	0	0	0	0	0	0	0	0	0	0	0	0	0	0	0	0	0	0	0	1	0	1	0	0.00105	0	0	0	0	0	0	0	0	0	0	0
Otu001661	3	0	0	0	0	0	0	0	0	0	0	0	0	0	0	0	0	0	0	0	0	0	0	0	0	3	0	0	0	0	0	0	0	0	0	0	0	0	0	0	0	0	0	0	0	0	0	0	0
Otu001662	3	0	0	0	0	0	0	0	0	0	0	0	1	0	0	0	0	0	0	0	1	1	0	0	0	0	0	0	0	0	0	0	0	0	0	0	0	0	0	0	0	0	0	0	0	0	0	0	0.001035
Otu001663	3	0	0	0	0	0	0	0	0	0	0	0	0	0	0	0	0	0	0	0	0	0	0	0	0	0	3	0	0	0	0	0	0	0	0	0	0	0	0	0	0	0	0	0	0	0	0	0	0
Otu001664	3	0	0	0	0	0	0	0	0	0	0	0	0	0	0	2	0	0	0	0	0	1	0	0	0	0	0	0	0	0	0	0	0	0	0	0	0	0	0	0	0	0	0	0	0	0	0	0	0
Otu001665	3	0	0	0	0	0	0	0	0	0	0	0	0	0	0	0	0	0	0	0	0	0	0	0	3	0	0	0	0	0	0	0	0	0	0	0	0	0	0	0	0	0	0	0	0	0	0	0	0
Otu001666	3	0	0	0	0	0	0	0	0	0	0	0	0	0	0	0	0	0	0	1	0	2	0	0	0	0	0	0	0	0	0	0	0	0	0	0	0	0	0	0	0	0	0	0	0	0	0	0	0
Otu001667	3	0	0	0	0	0	0	0	0	3	0	0	0	0	0	0	0	0	0	0	0	0	0	0	0	0	0	0	0	0	0	0	0	0	0	0	0	0	0	0	0	0	0	0	0	0.002996	0	0	0
Otu001668	3	0	0	0	0	0	0	0	0	0	0	0	0	0	0	0	0	0	0	0	0	0	0	0	0	0	0	0	0	0	3	0	0	0	0	0	0	0	0	0	0	0	0	0	0	0	0	0	0
Otu001669	3	0	0	0	0	0	0	0	0	0	0	0	0	0	0	0	0	2	1	0	0	0	0	0	0	0	0	0	0	0	0	0	0	0	0	0	0	0	0	0	0	0	0	0	0	0	0	0	0
Otu001670	3	0	0	0	0	0	0	0	0	0	0	0	0	0	0	0	0	0	0	0	0	0	0	0	0	0	0	0	0	0	0	0	3	0	0	0	0	0	0	0	0	0	0	0	0	0	0	0	0
Otu001671	3	0	0	0	0	0	0	0	0	0	0	0	0	0	0	0	0	0	0	0	0	0	0	0	0	0	1	2	0	0	0	0	0	0	0	0	0	0	0	0	0	0	0	0	0	0	0	0	0
Otu001672	3	0	0	0	0	0	0	0	0	0	0	1	0	0	0	0	0	0	0	0	1	0	0	0	0	0	0	0	0	0	0	0	0	0	0	0	1	0	0	0	0	0	0	0	0	0	0	0.000962	0
Otu001673	3	0	0	0	0	0	0	0	0	0	0	0	0	0	0	0	0	0	0	0	0	0	0	0	0	0	0	0	0	0	0	0	0	3	0	0	0	0	0	0	0	0	0	0	0	0	0	0	0
Otu001674	3	0	0	0	0	0	0	0	0	0	1	0	0	0	0	0	0	1	0	0	0	0	0	0	0	0	0	0	0	0	0	1	0	0	0	0	0	0	0	0	0	0	0	0	0	0	0.000938	0	0
Otu001675	3	0	0	0	0	0	0	0	0	0	0	0	0	0	0	0	0	0	0	0	0	0	0	0	0	0	0	3	0	0	0	0	0	0	0	0	0	0	0	0	0	0	0	0	0	0	0	0	0
Otu001676	3	0	0	0	0	3	0	0	0	0	0	0	0	0	0	0	0	0	0	0	0	0	0	0	0	0	0	0	0	0	0	0	0	0	0	0	0	0	0	0	0	0.002899	0	0	0	0	0	0	0
Otu001677	3	0	0	0	0	0	0	0	0	0	0	0	0	0	0	0	0	1	0	0	0	1	0	0	1	0	0	0	0	0	0	0	0	0	0	0	0	0	0	0	0	0	0	0	0	0	0	0	0
Otu001678	3	0	0	0	0	0	0	0	0	0	2	0	0	0	0	0	0	1	0	0	0	0	0	0	0	0	0	0	0	0	0	0	0	0	0	0	0	0	0	0	0	0	0	0	0	0	0.001876	0	0
Otu001679	3	0	2	0	0	0	0	0	0	0	0	0	0	0	0	0	0	0	0	0	0	0	1	0	0	0	0	0	0	0	0	0	0	0	0	0	0	0	0.001881	0	0	0	0	0	0	0	0	0	0
Otu001680	3	0	0	0	0	0	0	0	1	0	0	0	0	0	0	0	0	0	0	0	0	0	1	0	1	0	0	0	0	0	0	0	0	0	0	0	0	0	0	0	0	0	0	0	0.001	0	0	0	0
Otu001681	3	0	0	1	0	0	0	0	0	0	0	1	0	0	0	0	0	0	1	0	0	0	0	0	0	0	0	0	0	0	0	0	0	0	0	0	0	0	0	0.001034	0	0	0	0	0	0	0	0.000962	0
Otu001682	3	0	0	0	0	0	0	0	0	0	0	0	0	0	0	0	0	0	0	0	0	0	0	0	0	0	1	0	0	0	2	0	0	0	0	0	0	0	0	0	0	0	0	0	0	0	0	0	0
Otu001683	3	0	0	0	0	0	0	0	0	0	0	0	0	0	0	0	0	0	3	0	0	0	0	0	0	0	0	0	0	0	0	0	0	0	0	0	0	0	0	0	0	0	0	0	0	0	0	0	0
Otu001684	3	0	0	1	0	0	0	0	0	0	0	0	0	0	0	0	0	0	0	0	0	0	0	0	0	0	0	0	0	2	0	0	0	0	0	0	0	0	0	0.001034	0	0	0	0	0	0	0	0	0
Otu001685	3	0	0	0	0	0	0	0	0	2	0	0	0	0	0	0	0	0	0	0	0	0	0	1	0	0	0	0	0	0	0	0	0	0	0	0	0	0	0	0	0	0	0	0	0	0.001998	0	0	0
Otu001686	3	0	0	0	0	0	0	0	0	0	0	0	0	0	0	0	0	0	0	0	0	0	0	0	0	2	0	1	0	0	0	0	0	0	0	0	0	0	0	0	0	0	0	0	0	0	0	0	0
Otu001687	3	0	0	0	0	1	0	0	0	0	0	0	0	0	0	0	1	1	0	0	0	0	0	0	0	0	0	0	0	0	0	0	0	0	0	0	0	0	0	0	0	0.000966	0	0	0	0	0	0	0
Otu001688	3	0	0	0	0	0	0	0	0	0	0	0	0	0	0	0	0	0	0	0	3	0	0	0	0	0	0	0	0	0	0	0	0	0	0	0	0	0	0	0	0	0	0	0	0	0	0	0	0
Otu001689	3	0	0	0	0	0	0	0	0	0	0	0	0	0	0	0	0	0	1	0	0	0	0	0	0	0	1	0	1	0	0	0	0	0	0	0	0	0	0	0	0	0	0	0	0	0	0	0	0
Otu001690	3	0	0	0	0	0	0	1	0	0	0	0	0	0	0	0	0	0	0	0	0	0	1	1	0	0	0	0	0	0	0	0	0	0	0	0	0	0	0	0	0	0	0	0.000956	0	0	0	0	0
Otu001691	3	1	0	0	0	0	0	0	0	0	0	0	0	0	0	0	0	0	0	0	0	0	1	1	0	0	0	0	0	0	0	0	0	0	0	0	0	0.00105	0	0	0	0	0	0	0	0	0	0	0
Otu001692	3	0	0	0	0	0	0	0	1	1	0	0	0	0	0	0	0	1	0	0	0	0	0	0	0	0	0	0	0	0	0	0	0	0	0	0	0	0	0	0	0	0	0	0	0.001	0.000999	0	0	0
Otu001693	3	0	0	0	0	0	1	0	0	1	0	0	0	0	0	0	0	0	0	0	0	0	0	0	0	0	0	0	0	0	0	0	0	0	1	0	0	0	0	0	0	0	0.000959	0	0	0.000999	0	0	0
Otu001694	3	0	0	0	0	0	0	0	0	0	0	0	0	0	0	0	0	0	0	1	0	0	0	0	0	1	0	1	0	0	0	0	0	0	0	0	0	0	0	0	0	0	0	0	0	0	0	0	0
Otu001695	3	0	0	0	0	0	0	0	0	0	0	0	0	0	1	0	0	0	0	0	0	0	0	0	0	0	0	0	0	0	0	1	0	1	0	0	0	0	0	0	0	0	0	0	0	0	0	0	0
Otu001696	3	0	0	0	0	0	0	0	0	0	0	0	0	0	0	0	0	0	0	0	0	0	0	0	0	1	1	0	0	0	1	0	0	0	0	0	0	0	0	0	0	0	0	0	0	0	0	0	0
Otu001697	3	0	0	0	1	0	0	0	0	0	0	0	0	0	0	0	0	0	1	0	0	0	0	0	0	0	0	0	0	0	0	1	0	0	0	0	0	0	0	0	0.000988	0	0	0	0	0	0	0	0
Otu001698	3	0	0	0	0	0	0	0	0	0	0	0	0	0	0	0	0	0	0	0	0	0	0	0	0	0	0	1	1	1	0	0	0	0	0	0	0	0	0	0	0	0	0	0	0	0	0	0	0
Otu001699	3	0	0	1	0	0	0	0	0	0	0	0	0	0	0	1	0	0	0	0	0	0	0	0	0	0	0	0	0	0	0	0	0	0	1	0	0	0	0	0.001034	0	0	0	0	0	0	0	0	0
Otu001700	3	0	0	0	1	1	1	0	0	0	0	0	0	0	0	0	0	0	0	0	0	0	0	0	0	0	0	0	0	0	0	0	0	0	0	0	0	0	0	0	0.000988	0.000966	0.000959	0	0	0	0	0	0
Otu001701	3	0	0	0	0	3	0	0	0	0	0	0	0	0	0	0	0	0	0	0	0	0	0	0	0	0	0	0	0	0	0	0	0	0	0	0	0	0	0	0	0	0.002899	0	0	0	0	0	0	0
Otu001702	3	0	0	0	1	0	0	0	1	0	0	0	0	0	0	0	1	0	0	0	0	0	0	0	0	0	0	0	0	0	0	0	0	0	0	0	0	0	0	0	0.000988	0	0	0	0.001	0	0	0	0
Otu001703	3	0	0	3	0	0	0	0	0	0	0	0	0	0	0	0	0	0	0	0	0	0	0	0	0	0	0	0	0	0	0	0	0	0	0	0	0	0	0	0.003103	0	0	0	0	0	0	0	0	0
Otu001704	3	0	0	0	0	0	0	0	0	0	0	0	0	0	0	0	0	0	0	0	0	3	0	0	0	0	0	0	0	0	0	0	0	0	0	0	0	0	0	0	0	0	0	0	0	0	0	0	0
Otu001705	3	1	0	0	0	0	0	0	0	0	0	0	0	0	0	0	0	1	0	0	0	0	1	0	0	0	0	0	0	0	0	0	0	0	0	0	0	0.00105	0	0	0	0	0	0	0	0	0	0	0
Otu001706	3	0	0	0	0	0	0	0	0	0	0	0	0	0	0	0	0	0	0	0	0	0	0	0	0	0	0	3	0	0	0	0	0	0	0	0	0	0	0	0	0	0	0	0	0	0	0	0	0
Otu001707	3	0	0	1	0	1	1	0	0	0	0	0	0	0	0	0	0	0	0	0	0	0	0	0	0	0	0	0	0	0	0	0	0	0	0	0	0	0	0	0.001034	0	0.000966	0.000959	0	0	0	0	0	0
Otu001708	3	0	0	0	0	0	0	1	0	0	0	0	0	0	1	0	1	0	0	0	0	0	0	0	0	0	0	0	0	0	0	0	0	0	0	0	0	0	0	0	0	0	0	0.000956	0	0	0	0	0
Otu001709	3	0	0	0	0	0	0	0	0	0	0	0	0	0	0	0	0	0	0	0	0	0	0	0	0	3	0	0	0	0	0	0	0	0	0	0	0	0	0	0	0	0	0	0	0	0	0	0	0
Otu001710	3	0	0	0	0	0	0	0	0	0	0	0	0	0	0	0	0	0	0	0	0	0	0	0	0	0	0	0	1	2	0	0	0	0	0	0	0	0	0	0	0	0	0	0	0	0	0	0	0
Otu001711	3	0	0	0	0	0	1	0	1	0	0	1	0	0	0	0	0	0	0	0	0	0	0	0	0	0	0	0	0	0	0	0	0	0	0	0	0	0	0	0	0	0	0.000959	0	0.001	0	0	0.000962	0
Otu001712	3	0	0	0	0	0	0	0	0	0	0	0	0	1	2	0	0	0	0	0	0	0	0	0	0	0	0	0	0	0	0	0	0	0	0	0	0	0	0	0	0	0	0	0	0	0	0	0	0
Otu001713	3	0	1	0	0	0	0	0	0	0	0	0	0	0	1	0	0	0	0	0	0	0	0	1	0	0	0	0	0	0	0	0	0	0	0	0	0	0	0.000941	0	0	0	0	0	0	0	0	0	0
Otu001714	3	0	0	0	0	0	0	1	1	0	0	0	0	0	0	0	0	0	0	0	0	0	0	0	0	0	0	0	0	0	0	0	0	0	1	0	0	0	0	0	0	0	0	0.000956	0.001	0	0	0	0
Otu001715	3	0	0	0	0	0	1	0	0	0	0	0	0	0	0	0	0	0	0	0	0	0	0	0	0	0	0	0	0	1	0	0	0	0	0	0	1	0	0	0	0	0	0.000959	0	0	0	0	0	0
Otu001716	3	0	0	1	0	0	0	0	1	0	0	0	0	0	0	0	0	0	0	0	0	0	0	0	0	0	0	0	0	0	0	0	0	0	1	0	0	0	0	0.001034	0	0	0	0	0.001	0	0	0	0
Otu001717	3	0	0	0	0	0	0	0	0	0	0	0	0	0	0	0	0	0	0	0	0	0	0	0	0	0	0	0	0	0	0	0	1	0	1	0	1	0	0	0	0	0	0	0	0	0	0	0	0
Otu001718	3	0	0	0	0	0	0	0	0	1	0	0	0	0	0	0	0	0	0	0	0	0	0	0	1	0	0	0	1	0	0	0	0	0	0	0	0	0	0	0	0	0	0	0	0	0.000999	0	0	0
Otu001719	3	1	0	0	0	0	0	0	0	1	0	0	0	0	0	0	0	0	0	0	0	0	0	0	1	0	0	0	0	0	0	0	0	0	0	0	0	0.00105	0	0	0	0	0	0	0	0.000999	0	0	0
Otu001720	3	0	0	0	0	0	0	0	0	0	0	1	0	0	0	0	0	0	0	0	0	1	0	0	0	0	0	1	0	0	0	0	0	0	0	0	0	0	0	0	0	0	0	0	0	0	0	0.000962	0
Otu001721	3	1	0	0	0	0	0	0	0	0	0	0	0	0	0	0	0	0	0	0	0	0	0	0	0	0	0	0	1	1	0	0	0	0	0	0	0	0.00105	0	0	0	0	0	0	0	0	0	0	0
Otu001722	3	0	0	0	0	0	0	0	0	0	0	0	0	0	0	0	0	0	0	3	0	0	0	0	0	0	0	0	0	0	0	0	0	0	0	0	0	0	0	0	0	0	0	0	0	0	0	0	0
Otu001723	3	0	0	0	0	0	0	0	0	0	0	0	0	0	0	1	0	0	0	0	1	1	0	0	0	0	0	0	0	0	0	0	0	0	0	0	0	0	0	0	0	0	0	0	0	0	0	0	0
Otu001724	3	0	0	0	0	0	0	0	0	0	0	0	1	0	0	0	0	0	0	0	0	0	0	0	0	0	0	0	0	2	0	0	0	0	0	0	0	0	0	0	0	0	0	0	0	0	0	0	0.001035
Otu001725	3	0	0	0	1	0	0	0	0	0	0	0	0	0	0	2	0	0	0	0	0	0	0	0	0	0	0	0	0	0	0	0	0	0	0	0	0	0	0	0	0.000988	0	0	0	0	0	0	0	0
Otu001726	3	0	0	0	0	0	0	0	0	0	0	0	0	0	0	0	0	0	0	0	0	0	0	0	0	0	0	0	1	0	2	0	0	0	0	0	0	0	0	0	0	0	0	0	0	0	0	0	0
Otu001727	3	0	0	0	0	0	0	0	0	0	0	0	0	0	0	0	0	0	0	0	0	0	0	0	3	0	0	0	0	0	0	0	0	0	0	0	0	0	0	0	0	0	0	0	0	0	0	0	0
Otu001728	3	0	0	0	0	0	0	0	0	0	0	0	0	0	0	3	0	0	0	0	0	0	0	0	0	0	0	0	0	0	0	0	0	0	0	0	0	0	0	0	0	0	0	0	0	0	0	0	0
Otu001729	3	0	0	0	0	0	0	2	0	0	0	0	0	1	0	0	0	0	0	0	0	0	0	0	0	0	0	0	0	0	0	0	0	0	0	0	0	0	0	0	0	0	0	0.001912	0	0	0	0	0
Otu001730	3	0	0	0	0	0	0	0	0	0	0	0	0	0	0	0	0	0	0	0	0	0	0	0	0	0	2	1	0	0	0	0	0	0	0	0	0	0	0	0	0	0	0	0	0	0	0	0	0
Otu001731	3	0	0	0	0	0	0	0	0	0	0	0	0	0	0	0	0	0	0	0	0	1	1	1	0	0	0	0	0	0	0	0	0	0	0	0	0	0	0	0	0	0	0	0	0	0	0	0	0
Otu001732	3	0	0	0	0	0	0	0	0	0	0	0	0	0	0	0	0	0	0	0	0	0	0	1	0	1	1	0	0	0	0	0	0	0	0	0	0	0	0	0	0	0	0	0	0	0	0	0	0
Otu001733	3	0	0	0	0	0	0	0	0	0	0	0	0	0	0	0	0	0	0	0	0	0	0	0	0	0	0	0	0	0	3	0	0	0	0	0	0	0	0	0	0	0	0	0	0	0	0	0	0
Otu001734	3	1	0	0	0	0	0	0	0	0	0	0	0	0	0	0	0	0	0	0	0	0	0	0	0	2	0	0	0	0	0	0	0	0	0	0	0	0.00105	0	0	0	0	0	0	0	0	0	0	0
Otu001735	3	0	0	0	0	0	0	0	0	0	0	0	0	0	0	0	1	0	2	0	0	0	0	0	0	0	0	0	0	0	0	0	0	0	0	0	0	0	0	0	0	0	0	0	0	0	0	0	0
Otu001736	3	0	0	0	3	0	0	0	0	0	0	0	0	0	0	0	0	0	0	0	0	0	0	0	0	0	0	0	0	0	0	0	0	0	0	0	0	0	0	0	0.002965	0	0	0	0	0	0	0	0
Otu001737	3	0	0	0	0	0	0	0	0	0	0	0	0	0	0	0	0	0	3	0	0	0	0	0	0	0	0	0	0	0	0	0	0	0	0	0	0	0	0	0	0	0	0	0	0	0	0	0	0
Otu001738	3	0	0	0	0	0	0	0	0	0	0	0	0	0	0	0	0	0	0	0	0	0	0	0	0	0	0	0	0	0	3	0	0	0	0	0	0	0	0	0	0	0	0	0	0	0	0	0	0
Otu001739	3	0	1	0	0	0	0	0	0	1	0	0	0	0	0	1	0	0	0	0	0	0	0	0	0	0	0	0	0	0	0	0	0	0	0	0	0	0	0.000941	0	0	0	0	0	0	0.000999	0	0	0
Otu001740	3	0	0	0	0	0	0	0	0	1	0	0	0	0	0	0	1	0	0	0	1	0	0	0	0	0	0	0	0	0	0	0	0	0	0	0	0	0	0	0	0	0	0	0	0	0.000999	0	0	0
Otu001741	3	0	0	0	0	1	0	0	0	0	0	0	0	0	0	0	0	0	0	0	0	0	0	0	0	0	0	0	0	0	0	0	0	1	1	0	0	0	0	0	0	0.000966	0	0	0	0	0	0	0
Otu001742	3	0	0	0	0	0	0	0	0	0	0	1	0	2	0	0	0	0	0	0	0	0	0	0	0	0	0	0	0	0	0	0	0	0	0	0	0	0	0	0	0	0	0	0	0	0	0	0.000962	0
Otu001743	3	0	0	0	0	0	0	0	0	0	0	0	0	0	0	0	0	0	0	0	0	0	0	0	1	0	0	0	0	1	1	0	0	0	0	0	0	0	0	0	0	0	0	0	0	0	0	0	0
Otu001744	3	0	0	0	0	0	0	0	0	0	0	0	0	0	0	0	0	0	0	0	0	0	0	0	0	0	0	0	0	0	0	0	3	0	0	0	0	0	0	0	0	0	0	0	0	0	0	0	0
Otu001745	3	0	0	0	0	0	0	0	0	0	0	0	0	0	0	0	0	0	0	0	0	0	0	0	0	1	1	1	0	0	0	0	0	0	0	0	0	0	0	0	0	0	0	0	0	0	0	0	0
Otu001746	3	0	0	0	0	0	0	0	0	0	0	0	0	0	0	0	0	0	0	0	0	0	0	0	0	0	0	0	0	0	0	0	0	0	0	0	3	0	0	0	0	0	0	0	0	0	0	0	0
Otu001747	3	0	0	0	3	0	0	0	0	0	0	0	0	0	0	0	0	0	0	0	0	0	0	0	0	0	0	0	0	0	0	0	0	0	0	0	0	0	0	0	0.002965	0	0	0	0	0	0	0	0
Otu001748	3	0	0	0	0	0	0	0	0	0	0	0	0	0	0	0	0	0	0	0	0	0	0	0	0	0	2	1	0	0	0	0	0	0	0	0	0	0	0	0	0	0	0	0	0	0	0	0	0
Otu001749	3	1	0	1	0	0	0	0	0	0	1	0	0	0	0	0	0	0	0	0	0	0	0	0	0	0	0	0	0	0	0	0	0	0	0	0	0	0.00105	0	0.001034	0	0	0	0	0	0	0.000938	0	0
Otu001750	3	0	0	0	1	1	1	0	0	0	0	0	0	0	0	0	0	0	0	0	0	0	0	0	0	0	0	0	0	0	0	0	0	0	0	0	0	0	0	0	0.000988	0.000966	0.000959	0	0	0	0	0	0
Otu001751	3	0	0	0	0	0	0	0	0	0	0	0	0	0	0	0	0	0	2	0	0	0	0	0	1	0	0	0	0	0	0	0	0	0	0	0	0	0	0	0	0	0	0	0	0	0	0	0	0
Otu001752	3	0	0	0	0	0	0	0	2	0	0	0	0	0	0	0	0	0	0	0	0	0	0	0	0	0	0	0	0	0	0	0	1	0	0	0	0	0	0	0	0	0	0	0	0.002001	0	0	0	0
Otu001753	3	0	0	0	0	0	0	0	0	1	0	0	0	0	0	0	0	1	1	0	0	0	0	0	0	0	0	0	0	0	0	0	0	0	0	0	0	0	0	0	0	0	0	0	0	0.000999	0	0	0
Otu001754	3	0	0	0	0	0	0	0	0	0	0	0	0	0	0	0	0	0	0	0	0	0	0	0	0	0	0	3	0	0	0	0	0	0	0	0	0	0	0	0	0	0	0	0	0	0	0	0	0
Otu001755	3	1	0	0	0	0	0	0	0	1	0	0	0	0	0	0	0	0	0	0	0	0	0	0	0	0	0	0	0	0	0	0	1	0	0	0	0	0.00105	0	0	0	0	0	0	0	0.000999	0	0	0
Otu001756	3	0	0	0	0	0	0	0	0	0	0	0	0	0	0	0	0	0	1	0	0	0	0	0	2	0	0	0	0	0	0	0	0	0	0	0	0	0	0	0	0	0	0	0	0	0	0	0	0
Otu001757	3	0	1	0	1	0	0	1	0	0	0	0	0	0	0	0	0	0	0	0	0	0	0	0	0	0	0	0	0	0	0	0	0	0	0	0	0	0	0.000941	0	0.000988	0	0	0.000956	0	0	0	0	0
Otu001758	3	0	0	0	0	0	0	0	0	0	0	0	0	0	0	0	0	0	0	1	0	0	0	0	0	0	0	0	0	0	0	0	1	1	0	0	0	0	0	0	0	0	0	0	0	0	0	0	0
Otu001759	3	0	0	0	0	0	0	0	0	0	0	0	0	0	0	0	0	0	0	0	0	0	0	0	0	0	0	0	0	0	3	0	0	0	0	0	0	0	0	0	0	0	0	0	0	0	0	0	0
Otu001760	3	0	0	0	0	0	0	0	0	0	0	0	0	0	0	0	0	0	0	0	0	0	0	0	0	0	0	0	0	0	3	0	0	0	0	0	0	0	0	0	0	0	0	0	0	0	0	0	0
Otu001761	3	0	0	0	0	0	0	0	0	0	0	0	0	0	0	0	0	0	0	0	0	0	0	0	0	0	0	3	0	0	0	0	0	0	0	0	0	0	0	0	0	0	0	0	0	0	0	0	0
Otu001762	3	0	0	0	0	1	0	0	0	0	0	0	0	0	0	0	0	1	0	0	0	1	0	0	0	0	0	0	0	0	0	0	0	0	0	0	0	0	0	0	0	0.000966	0	0	0	0	0	0	0
Otu001763	3	0	0	0	0	0	0	0	0	0	0	0	0	0	0	0	0	0	0	3	0	0	0	0	0	0	0	0	0	0	0	0	0	0	0	0	0	0	0	0	0	0	0	0	0	0	0	0	0
Otu001764	3	0	0	0	0	0	0	0	0	0	0	0	0	0	0	0	0	0	0	0	0	0	0	0	0	0	0	0	0	0	0	3	0	0	0	0	0	0	0	0	0	0	0	0	0	0	0	0	0
Otu001765	3	1	0	0	1	0	0	0	0	0	0	0	0	0	0	0	0	0	0	0	0	0	0	0	1	0	0	0	0	0	0	0	0	0	0	0	0	0.00105	0	0	0.000988	0	0	0	0	0	0	0	0
Otu001766	3	0	0	0	0	0	0	0	0	1	0	0	0	0	0	0	0	0	0	0	0	0	0	0	0	0	1	0	0	1	0	0	0	0	0	0	0	0	0	0	0	0	0	0	0	0.000999	0	0	0
Otu001767	3	0	0	1	0	0	0	0	0	1	0	0	0	0	0	0	0	0	0	1	0	0	0	0	0	0	0	0	0	0	0	0	0	0	0	0	0	0	0	0.001034	0	0	0	0	0	0.000999	0	0	0
Otu001768	3	1	0	1	0	0	0	0	0	0	0	0	1	0	0	0	0	0	0	0	0	0	0	0	0	0	0	0	0	0	0	0	0	0	0	0	0	0.00105	0	0.001034	0	0	0	0	0	0	0	0	0.001035
Otu001769	2	0	0	0	0	0	0	0	0	0	0	0	0	0	0	0	0	0	0	0	0	0	0	0	0	2	0	0	0	0	0	0	0	0	0	0	0	0	0	0	0	0	0	0	0	0	0	0	0
Otu001770	2	0	0	0	0	0	0	0	0	0	0	0	0	0	0	0	0	0	0	0	0	1	1	0	0	0	0	0	0	0	0	0	0	0	0	0	0	0	0	0	0	0	0	0	0	0	0	0	0
Otu001771	2	1	0	0	0	0	0	0	0	0	1	0	0	0	0	0	0	0	0	0	0	0	0	0	0	0	0	0	0	0	0	0	0	0	0	0	0	0.00105	0	0	0	0	0	0	0	0	0.000938	0	0
Otu001772	2	0	0	0	0	1	0	0	0	0	0	0	0	0	0	0	0	0	0	0	0	0	0	0	0	0	0	0	1	0	0	0	0	0	0	0	0	0	0	0	0	0.000966	0	0	0	0	0	0	0
Otu001773	2	0	0	0	0	0	0	0	0	0	1	0	0	0	0	0	0	0	0	0	0	0	1	0	0	0	0	0	0	0	0	0	0	0	0	0	0	0	0	0	0	0	0	0	0	0	0.000938	0	0
Otu001774	2	0	0	0	0	0	0	0	0	0	0	0	0	1	0	0	0	0	0	0	0	0	0	0	0	0	0	0	0	0	1	0	0	0	0	0	0	0	0	0	0	0	0	0	0	0	0	0	0
Otu001775	2	0	0	0	0	0	0	1	0	0	0	0	0	0	0	1	0	0	0	0	0	0	0	0	0	0	0	0	0	0	0	0	0	0	0	0	0	0	0	0	0	0	0	0.000956	0	0	0	0	0
Otu001776	2	0	0	0	1	0	0	0	0	0	0	0	0	0	0	0	0	0	0	0	0	0	1	0	0	0	0	0	0	0	0	0	0	0	0	0	0	0	0	0	0.000988	0	0	0	0	0	0	0	0
Otu001777	2	0	0	0	0	0	0	0	0	0	0	0	0	0	0	0	0	0	0	0	0	0	0	0	0	2	0	0	0	0	0	0	0	0	0	0	0	0	0	0	0	0	0	0	0	0	0	0	0
Otu001778	2	0	0	0	0	0	0	0	0	0	0	0	0	0	0	0	0	0	0	0	0	0	0	0	0	0	0	0	0	0	0	0	0	0	1	0	1	0	0	0	0	0	0	0	0	0	0	0	0
Otu001779	2	0	0	0	0	0	0	0	2	0	0	0	0	0	0	0	0	0	0	0	0	0	0	0	0	0	0	0	0	0	0	0	0	0	0	0	0	0	0	0	0	0	0	0	0.002001	0	0	0	0
Otu001780	2	0	1	0	0	0	0	0	0	0	0	0	0	0	0	0	0	0	0	0	0	0	0	0	0	0	0	0	0	1	0	0	0	0	0	0	0	0	0.000941	0	0	0	0	0	0	0	0	0	0
Otu001781	2	0	0	0	0	0	0	0	0	0	0	0	0	0	0	0	0	0	0	1	0	0	1	0	0	0	0	0	0	0	0	0	0	0	0	0	0	0	0	0	0	0	0	0	0	0	0	0	0
Otu001782	2	0	0	0	0	0	0	0	0	0	1	0	0	0	0	0	1	0	0	0	0	0	0	0	0	0	0	0	0	0	0	0	0	0	0	0	0	0	0	0	0	0	0	0	0	0	0.000938	0	0
Otu001783	2	0	0	1	0	0	0	0	0	0	0	0	0	0	0	0	0	0	0	0	0	0	0	0	0	0	0	0	0	0	0	0	0	0	0	0	1	0	0	0.001034	0	0	0	0	0	0	0	0	0
Otu001784	2	0	0	0	0	0	0	0	0	0	0	0	0	0	0	0	0	0	0	0	0	0	0	0	0	1	0	0	0	1	0	0	0	0	0	0	0	0	0	0	0	0	0	0	0	0	0	0	0
Otu001785	2	0	0	0	0	0	0	0	0	1	0	0	0	0	0	0	0	0	1	0	0	0	0	0	0	0	0	0	0	0	0	0	0	0	0	0	0	0	0	0	0	0	0	0	0	0.000999	0	0	0
Otu001786	2	1	0	1	0	0	0	0	0	0	0	0	0	0	0	0	0	0	0	0	0	0	0	0	0	0	0	0	0	0	0	0	0	0	0	0	0	0.00105	0	0.001034	0	0	0	0	0	0	0	0	0
Otu001787	2	0	0	0	0	0	0	0	0	0	0	0	0	0	0	0	0	0	0	0	0	0	0	0	0	1	1	0	0	0	0	0	0	0	0	0	0	0	0	0	0	0	0	0	0	0	0	0	0
Otu001788	2	1	0	0	0	0	0	0	0	0	0	0	0	0	0	0	0	0	0	0	0	0	0	0	0	0	0	1	0	0	0	0	0	0	0	0	0	0.00105	0	0	0	0	0	0	0	0	0	0	0
Otu001789	2	0	0	0	0	0	0	0	0	0	0	0	0	0	0	0	0	0	0	0	0	0	0	0	0	0	0	0	0	0	2	0	0	0	0	0	0	0	0	0	0	0	0	0	0	0	0	0	0
Otu001790	2	0	0	0	0	0	1	0	0	0	0	0	0	0	0	0	0	0	0	0	0	0	1	0	0	0	0	0	0	0	0	0	0	0	0	0	0	0	0	0	0	0	0.000959	0	0	0	0	0	0
Otu001791	2	1	0	0	0	0	0	0	0	0	0	0	0	0	0	0	1	0	0	0	0	0	0	0	0	0	0	0	0	0	0	0	0	0	0	0	0	0.00105	0	0	0	0	0	0	0	0	0	0	0
Otu001792	2	0	0	0	0	0	0	0	0	0	0	0	1	0	0	0	0	0	0	0	0	0	0	0	1	0	0	0	0	0	0	0	0	0	0	0	0	0	0	0	0	0	0	0	0	0	0	0	0.001035
Otu001793	2	0	0	0	0	0	0	0	0	0	2	0	0	0	0	0	0	0	0	0	0	0	0	0	0	0	0	0	0	0	0	0	0	0	0	0	0	0	0	0	0	0	0	0	0	0	0.001876	0	0
Otu001794	2	0	0	0	0	0	0	0	0	0	0	0	0	0	0	0	1	0	0	0	0	0	0	0	0	0	0	0	0	0	0	0	0	0	0	1	0	0	0	0	0	0	0	0	0	0	0	0	0
Otu001795	2	0	0	0	0	0	0	0	0	1	0	0	0	1	0	0	0	0	0	0	0	0	0	0	0	0	0	0	0	0	0	0	0	0	0	0	0	0	0	0	0	0	0	0	0	0.000999	0	0	0
Otu001796	2	0	0	0	0	0	0	0	0	0	0	1	0	0	0	0	0	0	0	0	0	0	0	0	0	0	0	0	1	0	0	0	0	0	0	0	0	0	0	0	0	0	0	0	0	0	0	0.000962	0
Otu001797	2	1	0	0	0	0	0	0	0	0	0	0	0	0	0	0	0	0	0	1	0	0	0	0	0	0	0	0	0	0	0	0	0	0	0	0	0	0.00105	0	0	0	0	0	0	0	0	0	0	0
Otu001798	2	0	0	0	0	0	0	0	0	0	0	0	0	0	0	0	0	0	0	0	0	0	0	0	0	0	2	0	0	0	0	0	0	0	0	0	0	0	0	0	0	0	0	0	0	0	0	0	0
Otu001799	2	0	0	0	0	0	0	0	0	0	0	0	0	0	0	0	0	0	0	0	0	0	2	0	0	0	0	0	0	0	0	0	0	0	0	0	0	0	0	0	0	0	0	0	0	0	0	0	0
Otu001800	2	0	0	0	0	0	0	0	0	0	0	1	0	0	0	1	0	0	0	0	0	0	0	0	0	0	0	0	0	0	0	0	0	0	0	0	0	0	0	0	0	0	0	0	0	0	0	0.000962	0
Otu001801	2	0	0	0	1	0	0	0	0	0	0	0	0	0	0	0	0	0	0	0	0	0	0	0	0	0	0	0	0	0	0	1	0	0	0	0	0	0	0	0	0.000988	0	0	0	0	0	0	0	0
Otu001802	2	0	0	0	0	0	0	0	0	0	0	2	0	0	0	0	0	0	0	0	0	0	0	0	0	0	0	0	0	0	0	0	0	0	0	0	0	0	0	0	0	0	0	0	0	0	0	0.001924	0
Otu001803	2	0	0	0	0	0	0	1	0	0	0	0	0	0	0	0	0	0	0	0	0	0	0	1	0	0	0	0	0	0	0	0	0	0	0	0	0	0	0	0	0	0	0	0.000956	0	0	0	0	0
Otu001804	2	0	0	0	0	0	0	0	0	0	0	0	0	0	0	0	0	0	0	0	0	0	0	0	0	0	0	0	2	0	0	0	0	0	0	0	0	0	0	0	0	0	0	0	0	0	0	0	0
Otu001805	2	0	0	0	0	0	0	0	0	0	0	0	0	0	0	0	0	0	0	0	0	0	0	0	0	0	0	0	0	2	0	0	0	0	0	0	0	0	0	0	0	0	0	0	0	0	0	0	0
Otu001806	2	0	0	0	0	0	0	0	0	0	0	0	0	0	0	0	0	0	0	0	0	0	0	1	0	0	0	0	0	0	0	0	0	0	0	0	1	0	0	0	0	0	0	0	0	0	0	0	0
Otu001807	2	0	0	0	0	0	0	0	0	0	0	0	1	0	0	0	1	0	0	0	0	0	0	0	0	0	0	0	0	0	0	0	0	0	0	0	0	0	0	0	0	0	0	0	0	0	0	0	0.001035
Otu001808	2	0	0	0	0	0	0	0	0	0	0	0	0	0	0	0	0	0	0	1	0	0	0	0	0	0	0	0	0	0	0	0	1	0	0	0	0	0	0	0	0	0	0	0	0	0	0	0	0
Otu001809	2	0	0	0	0	0	0	0	0	0	0	0	0	0	0	0	0	0	0	0	0	0	0	0	0	0	0	2	0	0	0	0	0	0	0	0	0	0	0	0	0	0	0	0	0	0	0	0	0
Otu001810	2	0	0	0	0	0	0	0	0	0	0	0	0	0	0	0	1	1	0	0	0	0	0	0	0	0	0	0	0	0	0	0	0	0	0	0	0	0	0	0	0	0	0	0	0	0	0	0	0
Otu001811	2	0	0	0	0	0	0	0	0	0	0	0	0	0	0	0	0	0	0	0	0	0	0	0	0	1	0	1	0	0	0	0	0	0	0	0	0	0	0	0	0	0	0	0	0	0	0	0	0
Otu001812	2	0	0	0	1	0	0	0	0	0	0	0	0	0	0	0	0	0	0	0	1	0	0	0	0	0	0	0	0	0	0	0	0	0	0	0	0	0	0	0	0.000988	0	0	0	0	0	0	0	0
Otu001813	2	0	0	0	0	0	0	1	0	0	0	0	0	0	0	0	0	0	0	0	1	0	0	0	0	0	0	0	0	0	0	0	0	0	0	0	0	0	0	0	0	0	0	0.000956	0	0	0	0	0
Otu001814	2	0	0	0	0	0	0	0	0	0	0	0	0	0	0	0	0	0	0	0	0	0	0	0	0	0	0	0	0	0	0	0	0	0	0	2	0	0	0	0	0	0	0	0	0	0	0	0	0
Otu001815	2	0	0	0	0	0	0	0	0	0	0	0	0	0	0	0	0	0	0	0	1	0	0	0	1	0	0	0	0	0	0	0	0	0	0	0	0	0	0	0	0	0	0	0	0	0	0	0	0
Otu001816	2	0	0	0	0	0	0	0	0	0	0	0	0	0	0	2	0	0	0	0	0	0	0	0	0	0	0	0	0	0	0	0	0	0	0	0	0	0	0	0	0	0	0	0	0	0	0	0	0
Otu001817	2	0	0	0	0	0	0	0	0	0	0	0	0	0	0	0	0	0	0	0	0	0	0	0	0	0	0	0	0	0	0	0	2	0	0	0	0	0	0	0	0	0	0	0	0	0	0	0	0
Otu001818	2	0	0	0	1	0	0	0	0	0	0	0	0	0	0	0	0	0	0	0	1	0	0	0	0	0	0	0	0	0	0	0	0	0	0	0	0	0	0	0	0.000988	0	0	0	0	0	0	0	0
Otu001819	2	0	0	0	0	0	0	0	0	0	0	0	1	0	0	0	0	0	0	0	0	0	0	0	0	0	1	0	0	0	0	0	0	0	0	0	0	0	0	0	0	0	0	0	0	0	0	0	0.001035
Otu001820	2	0	0	0	0	0	0	0	0	0	0	0	0	0	0	0	0	0	0	0	0	1	0	0	0	0	1	0	0	0	0	0	0	0	0	0	0	0	0	0	0	0	0	0	0	0	0	0	0
Otu001821	2	0	0	0	0	0	0	0	0	0	1	0	0	0	0	0	0	0	1	0	0	0	0	0	0	0	0	0	0	0	0	0	0	0	0	0	0	0	0	0	0	0	0	0	0	0	0.000938	0	0
Otu001822	2	0	0	0	0	0	0	0	0	0	0	0	0	0	0	0	0	0	0	0	0	0	0	0	0	0	0	0	0	0	0	1	1	0	0	0	0	0	0	0	0	0	0	0	0	0	0	0	0
Otu001823	2	0	0	0	0	0	0	0	0	0	0	0	0	0	0	0	0	0	0	0	0	0	0	0	0	0	2	0	0	0	0	0	0	0	0	0	0	0	0	0	0	0	0	0	0	0	0	0	0
Otu001824	2	0	0	0	0	0	0	0	0	1	0	0	0	0	0	0	0	0	0	0	0	0	0	0	0	0	0	0	0	0	0	0	1	0	0	0	0	0	0	0	0	0	0	0	0	0.000999	0	0	0
Otu001825	2	0	0	0	0	0	0	0	0	0	0	0	0	0	0	0	0	0	1	0	0	0	0	0	0	0	0	0	0	0	0	0	1	0	0	0	0	0	0	0	0	0	0	0	0	0	0	0	0
Otu001826	2	1	0	0	0	0	0	0	0	0	0	0	0	0	0	0	0	0	0	0	0	0	0	1	0	0	0	0	0	0	0	0	0	0	0	0	0	0.00105	0	0	0	0	0	0	0	0	0	0	0
Otu001827	2	0	0	0	0	0	0	0	0	0	0	0	0	0	0	0	0	0	0	0	0	0	0	0	0	0	0	0	0	0	1	0	0	0	0	0	1	0	0	0	0	0	0	0	0	0	0	0	0
Otu001828	2	0	0	0	0	0	0	0	0	0	0	0	0	2	0	0	0	0	0	0	0	0	0	0	0	0	0	0	0	0	0	0	0	0	0	0	0	0	0	0	0	0	0	0	0	0	0	0	0
Otu001829	2	0	0	0	0	0	0	1	0	0	0	0	0	0	0	0	0	1	0	0	0	0	0	0	0	0	0	0	0	0	0	0	0	0	0	0	0	0	0	0	0	0	0	0.000956	0	0	0	0	0
Otu001830	2	0	0	0	0	0	0	0	0	0	0	0	0	0	0	0	0	0	0	0	0	0	0	0	0	0	0	0	0	0	2	0	0	0	0	0	0	0	0	0	0	0	0	0	0	0	0	0	0
Otu001831	2	0	0	0	0	0	0	0	0	0	0	0	0	0	0	1	0	0	0	0	0	0	1	0	0	0	0	0	0	0	0	0	0	0	0	0	0	0	0	0	0	0	0	0	0	0	0	0	0
Otu001832	2	0	0	0	0	0	0	0	0	0	0	0	0	0	0	0	0	0	0	0	0	0	0	2	0	0	0	0	0	0	0	0	0	0	0	0	0	0	0	0	0	0	0	0	0	0	0	0	0
Otu001833	2	0	0	0	0	0	0	0	0	0	0	0	0	0	0	0	0	0	0	2	0	0	0	0	0	0	0	0	0	0	0	0	0	0	0	0	0	0	0	0	0	0	0	0	0	0	0	0	0
Otu001834	2	0	0	0	0	0	0	0	0	0	0	0	0	1	0	0	0	0	0	0	0	0	0	0	0	0	0	0	0	1	0	0	0	0	0	0	0	0	0	0	0	0	0	0	0	0	0	0	0
Otu001835	2	0	0	0	0	0	0	0	0	0	0	0	2	0	0	0	0	0	0	0	0	0	0	0	0	0	0	0	0	0	0	0	0	0	0	0	0	0	0	0	0	0	0	0	0	0	0	0	0.00207
Otu001836	2	0	0	0	0	0	0	0	0	0	0	0	0	0	0	0	0	0	0	0	0	0	1	0	1	0	0	0	0	0	0	0	0	0	0	0	0	0	0	0	0	0	0	0	0	0	0	0	0
Otu001837	2	0	0	0	0	0	0	0	0	0	0	0	0	0	0	0	0	0	0	1	0	1	0	0	0	0	0	0	0	0	0	0	0	0	0	0	0	0	0	0	0	0	0	0	0	0	0	0	0
Otu001838	2	0	0	0	1	0	0	0	0	0	0	0	0	0	0	0	0	0	0	0	0	0	0	0	0	0	0	0	0	0	0	0	0	0	0	0	1	0	0	0	0.000988	0	0	0	0	0	0	0	0
Otu001839	2	0	0	0	0	0	0	0	0	0	0	1	1	0	0	0	0	0	0	0	0	0	0	0	0	0	0	0	0	0	0	0	0	0	0	0	0	0	0	0	0	0	0	0	0	0	0	0.000962	0.001035
Otu001840	2	0	0	0	0	0	0	0	0	0	0	0	0	0	0	0	0	0	0	0	0	0	0	0	0	0	0	0	0	0	0	0	0	0	0	1	1	0	0	0	0	0	0	0	0	0	0	0	0
Otu001841	2	0	0	0	0	0	0	0	0	0	0	0	0	0	1	0	0	0	0	0	0	0	0	0	0	0	0	0	0	0	0	0	1	0	0	0	0	0	0	0	0	0	0	0	0	0	0	0	0
Otu001842	2	0	0	0	0	0	0	0	2	0	0	0	0	0	0	0	0	0	0	0	0	0	0	0	0	0	0	0	0	0	0	0	0	0	0	0	0	0	0	0	0	0	0	0	0.002001	0	0	0	0
Otu001843	2	0	0	0	0	0	0	0	2	0	0	0	0	0	0	0	0	0	0	0	0	0	0	0	0	0	0	0	0	0	0	0	0	0	0	0	0	0	0	0	0	0	0	0	0.002001	0	0	0	0
Otu001844	2	0	0	0	0	0	0	0	0	0	0	0	0	0	0	0	0	0	0	0	0	0	0	0	0	0	0	2	0	0	0	0	0	0	0	0	0	0	0	0	0	0	0	0	0	0	0	0	0
Otu001845	2	0	0	0	0	0	0	0	0	0	0	0	0	0	0	0	0	0	0	0	1	0	0	0	1	0	0	0	0	0	0	0	0	0	0	0	0	0	0	0	0	0	0	0	0	0	0	0	0
Otu001846	2	0	0	0	0	0	0	0	0	0	0	0	1	0	0	0	0	0	1	0	0	0	0	0	0	0	0	0	0	0	0	0	0	0	0	0	0	0	0	0	0	0	0	0	0	0	0	0	0.001035
Otu001847	2	0	0	0	0	0	0	0	0	0	0	0	0	0	0	0	0	0	0	0	0	1	0	0	0	0	0	0	0	0	0	0	0	0	0	0	1	0	0	0	0	0	0	0	0	0	0	0	0
Otu001848	2	0	0	0	0	2	0	0	0	0	0	0	0	0	0	0	0	0	0	0	0	0	0	0	0	0	0	0	0	0	0	0	0	0	0	0	0	0	0	0	0	0.001932	0	0	0	0	0	0	0
Otu001849	2	0	0	0	0	0	0	0	0	0	0	0	0	0	0	0	0	0	1	0	0	1	0	0	0	0	0	0	0	0	0	0	0	0	0	0	0	0	0	0	0	0	0	0	0	0	0	0	0
Otu001850	2	0	0	0	0	0	0	0	0	0	0	0	0	1	0	0	0	0	0	0	0	1	0	0	0	0	0	0	0	0	0	0	0	0	0	0	0	0	0	0	0	0	0	0	0	0	0	0	0
Otu001851	2	0	0	0	0	0	1	0	0	0	0	0	0	0	0	0	0	0	0	0	0	0	0	0	0	0	0	0	0	0	0	0	0	0	1	0	0	0	0	0	0	0	0.000959	0	0	0	0	0	0
Otu001852	2	1	0	0	0	0	0	0	0	0	0	0	0	0	0	0	0	0	0	0	0	0	0	0	0	0	0	0	0	0	0	0	1	0	0	0	0	0.00105	0	0	0	0	0	0	0	0	0	0	0
Otu001853	2	0	0	0	0	0	0	0	0	0	0	0	0	0	0	0	0	0	0	0	0	1	0	0	0	0	0	0	0	0	0	0	1	0	0	0	0	0	0	0	0	0	0	0	0	0	0	0	0
Otu001854	2	0	0	0	0	1	0	0	0	0	0	0	0	0	0	0	0	1	0	0	0	0	0	0	0	0	0	0	0	0	0	0	0	0	0	0	0	0	0	0	0	0.000966	0	0	0	0	0	0	0
Otu001855	2	0	0	0	0	0	0	0	0	0	0	0	0	0	0	0	0	0	0	0	0	0	0	0	0	0	0	1	0	1	0	0	0	0	0	0	0	0	0	0	0	0	0	0	0	0	0	0	0
Otu001856	2	0	0	0	0	0	0	0	0	0	0	0	0	0	0	0	0	0	0	0	0	0	0	1	1	0	0	0	0	0	0	0	0	0	0	0	0	0	0	0	0	0	0	0	0	0	0	0	0
Otu001857	2	0	0	0	0	0	0	0	0	0	0	0	0	0	0	0	0	0	0	0	0	0	0	0	0	0	0	0	0	0	0	0	1	1	0	0	0	0	0	0	0	0	0	0	0	0	0	0	0
Otu001858	2	0	0	0	0	0	0	0	0	0	0	0	0	0	0	0	0	0	1	0	0	0	1	0	0	0	0	0	0	0	0	0	0	0	0	0	0	0	0	0	0	0	0	0	0	0	0	0	0
Otu001859	2	0	0	1	0	0	0	0	0	1	0	0	0	0	0	0	0	0	0	0	0	0	0	0	0	0	0	0	0	0	0	0	0	0	0	0	0	0	0	0.001034	0	0	0	0	0	0.000999	0	0	0
Otu001860	2	0	0	0	0	0	0	0	0	0	0	0	0	0	0	0	1	1	0	0	0	0	0	0	0	0	0	0	0	0	0	0	0	0	0	0	0	0	0	0	0	0	0	0	0	0	0	0	0
Otu001861	2	0	1	0	0	0	0	0	0	0	0	0	0	0	0	0	0	0	0	0	1	0	0	0	0	0	0	0	0	0	0	0	0	0	0	0	0	0	0.000941	0	0	0	0	0	0	0	0	0	0
Otu001862	2	0	0	0	0	0	0	0	0	0	0	0	0	0	0	0	0	0	0	0	2	0	0	0	0	0	0	0	0	0	0	0	0	0	0	0	0	0	0	0	0	0	0	0	0	0	0	0	0
Otu001863	2	0	0	0	0	0	0	1	0	0	0	0	0	0	0	0	0	0	0	0	0	0	0	1	0	0	0	0	0	0	0	0	0	0	0	0	0	0	0	0	0	0	0	0.000956	0	0	0	0	0
Otu001864	2	0	0	0	0	0	0	0	0	0	0	0	0	0	0	0	2	0	0	0	0	0	0	0	0	0	0	0	0	0	0	0	0	0	0	0	0	0	0	0	0	0	0	0	0	0	0	0	0
Otu001865	2	0	0	0	0	0	0	0	0	0	0	0	0	0	0	0	0	0	0	0	0	0	0	0	0	0	2	0	0	0	0	0	0	0	0	0	0	0	0	0	0	0	0	0	0	0	0	0	0
Otu001866	2	0	0	0	0	0	0	0	0	1	0	0	0	0	0	0	0	0	0	0	0	0	0	0	1	0	0	0	0	0	0	0	0	0	0	0	0	0	0	0	0	0	0	0	0	0.000999	0	0	0
Otu001867	2	0	0	0	0	0	0	0	0	0	0	0	0	0	0	0	0	0	0	0	0	1	1	0	0	0	0	0	0	0	0	0	0	0	0	0	0	0	0	0	0	0	0	0	0	0	0	0	0
Otu001868	2	0	0	0	0	0	0	0	0	0	0	0	1	0	0	0	0	0	0	0	0	0	0	0	1	0	0	0	0	0	0	0	0	0	0	0	0	0	0	0	0	0	0	0	0	0	0	0	0.001035
Otu001869	2	0	0	0	0	0	0	0	0	0	0	0	0	0	0	0	0	0	1	0	0	0	0	0	1	0	0	0	0	0	0	0	0	0	0	0	0	0	0	0	0	0	0	0	0	0	0	0	0
Otu001870	2	0	0	0	0	0	0	0	0	1	0	0	0	0	0	0	0	0	0	0	0	0	0	0	0	1	0	0	0	0	0	0	0	0	0	0	0	0	0	0	0	0	0	0	0	0.000999	0	0	0
Otu001871	2	0	0	1	0	0	0	0	0	0	0	0	0	0	0	0	0	0	0	0	0	0	0	1	0	0	0	0	0	0	0	0	0	0	0	0	0	0	0	0.001034	0	0	0	0	0	0	0	0	0
Otu001872	2	0	0	1	0	0	0	0	0	0	0	0	0	0	0	0	0	0	0	0	0	0	0	0	0	0	0	0	0	0	0	0	0	1	0	0	0	0	0	0.001034	0	0	0	0	0	0	0	0	0
Otu001873	2	0	0	0	0	0	0	0	1	0	0	0	0	0	0	0	0	0	0	0	0	0	0	0	1	0	0	0	0	0	0	0	0	0	0	0	0	0	0	0	0	0	0	0	0.001	0	0	0	0
Otu001874	2	0	0	0	0	0	0	0	0	0	0	0	0	0	0	0	0	0	0	0	0	0	0	0	0	0	0	2	0	0	0	0	0	0	0	0	0	0	0	0	0	0	0	0	0	0	0	0	0
Otu001875	2	0	0	0	0	0	0	0	0	0	0	0	0	2	0	0	0	0	0	0	0	0	0	0	0	0	0	0	0	0	0	0	0	0	0	0	0	0	0	0	0	0	0	0	0	0	0	0	0
Otu001876	2	0	0	0	0	0	0	0	0	0	0	0	0	0	0	0	0	0	0	0	0	0	0	0	0	0	2	0	0	0	0	0	0	0	0	0	0	0	0	0	0	0	0	0	0	0	0	0	0
Otu001877	2	0	0	2	0	0	0	0	0	0	0	0	0	0	0	0	0	0	0	0	0	0	0	0	0	0	0	0	0	0	0	0	0	0	0	0	0	0	0	0.002069	0	0	0	0	0	0	0	0	0
Otu001878	2	0	0	0	0	1	1	0	0	0	0	0	0	0	0	0	0	0	0	0	0	0	0	0	0	0	0	0	0	0	0	0	0	0	0	0	0	0	0	0	0	0.000966	0.000959	0	0	0	0	0	0
Otu001879	2	0	0	0	0	0	0	0	0	0	0	0	0	0	0	0	0	0	0	0	0	0	1	0	0	0	0	0	1	0	0	0	0	0	0	0	0	0	0	0	0	0	0	0	0	0	0	0	0
Otu001880	2	0	0	0	0	0	0	0	0	0	0	0	0	0	0	0	0	0	0	0	0	0	0	0	0	0	0	0	0	1	1	0	0	0	0	0	0	0	0	0	0	0	0	0	0	0	0	0	0
Otu001881	2	0	0	0	0	0	0	0	0	0	0	0	0	0	0	0	0	0	0	0	0	0	0	0	0	0	0	0	2	0	0	0	0	0	0	0	0	0	0	0	0	0	0	0	0	0	0	0	0
Otu001882	2	0	0	0	0	0	0	1	0	0	0	0	0	0	0	0	0	1	0	0	0	0	0	0	0	0	0	0	0	0	0	0	0	0	0	0	0	0	0	0	0	0	0	0.000956	0	0	0	0	0
Otu001883	2	0	0	0	0	0	0	1	0	0	0	0	0	0	0	0	0	0	1	0	0	0	0	0	0	0	0	0	0	0	0	0	0	0	0	0	0	0	0	0	0	0	0	0.000956	0	0	0	0	0
Otu001884	2	0	0	0	0	0	0	0	0	2	0	0	0	0	0	0	0	0	0	0	0	0	0	0	0	0	0	0	0	0	0	0	0	0	0	0	0	0	0	0	0	0	0	0	0	0.001998	0	0	0
Otu001885	2	0	0	0	0	0	0	0	0	0	0	0	0	0	0	0	0	0	0	0	0	0	0	0	0	0	1	0	0	0	0	0	0	0	0	0	1	0	0	0	0	0	0	0	0	0	0	0	0
Otu001886	2	0	0	0	0	0	1	0	0	0	0	0	0	0	0	0	0	0	0	0	0	0	0	0	1	0	0	0	0	0	0	0	0	0	0	0	0	0	0	0	0	0	0.000959	0	0	0	0	0	0
Otu001887	2	0	0	0	0	0	0	0	0	0	0	0	0	0	1	0	0	0	0	0	0	0	1	0	0	0	0	0	0	0	0	0	0	0	0	0	0	0	0	0	0	0	0	0	0	0	0	0	0
Otu001888	2	0	0	0	0	0	0	0	0	0	0	0	0	0	0	0	0	0	0	1	0	1	0	0	0	0	0	0	0	0	0	0	0	0	0	0	0	0	0	0	0	0	0	0	0	0	0	0	0
Otu001889	2	1	0	0	0	0	0	0	0	0	0	0	0	0	0	0	0	0	0	0	0	0	0	0	0	0	0	0	0	0	0	0	0	0	1	0	0	0.00105	0	0	0	0	0	0	0	0	0	0	0
Otu001890	2	0	0	0	0	0	0	0	0	0	0	0	0	1	0	0	0	0	0	0	0	0	0	0	1	0	0	0	0	0	0	0	0	0	0	0	0	0	0	0	0	0	0	0	0	0	0	0	0
Otu001891	2	0	0	0	0	0	1	0	0	1	0	0	0	0	0	0	0	0	0	0	0	0	0	0	0	0	0	0	0	0	0	0	0	0	0	0	0	0	0	0	0	0	0.000959	0	0	0.000999	0	0	0
Otu001892	2	0	0	0	0	0	0	0	0	0	0	0	0	0	0	0	0	0	0	0	0	0	1	0	0	0	0	0	0	0	0	0	0	0	1	0	0	0	0	0	0	0	0	0	0	0	0	0	0
Otu001893	2	0	0	0	0	0	0	0	0	0	0	0	0	0	0	0	0	0	0	0	0	0	0	0	0	0	0	0	0	0	2	0	0	0	0	0	0	0	0	0	0	0	0	0	0	0	0	0	0
Otu001894	2	0	0	0	0	0	0	2	0	0	0	0	0	0	0	0	0	0	0	0	0	0	0	0	0	0	0	0	0	0	0	0	0	0	0	0	0	0	0	0	0	0	0	0.001912	0	0	0	0	0
Otu001895	2	0	0	0	0	0	0	0	0	0	0	0	0	0	0	0	0	0	0	0	0	0	2	0	0	0	0	0	0	0	0	0	0	0	0	0	0	0	0	0	0	0	0	0	0	0	0	0	0
Otu001896	2	0	0	0	0	0	0	0	0	0	0	0	0	0	0	0	0	0	0	0	0	0	0	0	0	0	0	0	0	0	2	0	0	0	0	0	0	0	0	0	0	0	0	0	0	0	0	0	0
Otu001897	2	0	0	0	0	0	0	0	0	0	0	0	0	0	0	0	0	0	0	0	0	0	0	0	0	0	1	0	0	0	1	0	0	0	0	0	0	0	0	0	0	0	0	0	0	0	0	0	0
Otu001898	2	0	0	0	0	0	0	0	0	0	0	0	0	0	0	0	0	0	1	0	0	0	1	0	0	0	0	0	0	0	0	0	0	0	0	0	0	0	0	0	0	0	0	0	0	0	0	0	0
Otu001899	2	0	0	0	0	0	0	0	0	0	0	0	0	0	0	0	0	0	0	0	0	0	0	0	0	0	0	0	0	0	0	0	2	0	0	0	0	0	0	0	0	0	0	0	0	0	0	0	0
Otu001900	2	0	0	0	0	0	0	0	0	0	1	1	0	0	0	0	0	0	0	0	0	0	0	0	0	0	0	0	0	0	0	0	0	0	0	0	0	0	0	0	0	0	0	0	0	0	0.000938	0.000962	0
Otu001901	2	0	0	0	0	0	0	0	0	0	0	0	0	0	0	0	0	0	0	0	0	0	1	0	0	0	0	0	0	0	0	0	0	0	1	0	0	0	0	0	0	0	0	0	0	0	0	0	0
Otu001902	2	0	0	0	0	0	0	0	0	0	0	0	0	0	0	0	0	0	0	0	2	0	0	0	0	0	0	0	0	0	0	0	0	0	0	0	0	0	0	0	0	0	0	0	0	0	0	0	0
Otu001903	2	0	0	0	0	0	0	1	0	0	0	0	0	0	0	0	0	0	0	0	0	0	0	1	0	0	0	0	0	0	0	0	0	0	0	0	0	0	0	0	0	0	0	0.000956	0	0	0	0	0
Otu001904	2	0	0	0	0	0	0	1	0	0	0	0	0	0	0	0	0	0	0	0	0	0	0	0	0	0	0	0	0	0	0	0	1	0	0	0	0	0	0	0	0	0	0	0.000956	0	0	0	0	0
Otu001905	2	0	0	0	0	0	0	0	0	0	0	0	0	0	0	0	0	0	0	0	1	0	0	0	0	0	0	0	0	0	0	0	0	1	0	0	0	0	0	0	0	0	0	0	0	0	0	0	0
Otu001906	2	0	0	0	0	0	0	0	0	0	0	0	0	0	0	0	0	0	0	0	0	1	1	0	0	0	0	0	0	0	0	0	0	0	0	0	0	0	0	0	0	0	0	0	0	0	0	0	0
Otu001907	2	0	0	0	0	0	0	0	0	0	0	0	0	0	0	0	0	0	0	0	0	0	0	0	0	0	0	0	0	2	0	0	0	0	0	0	0	0	0	0	0	0	0	0	0	0	0	0	0
Otu001908	2	0	0	0	0	0	0	0	0	0	0	0	0	0	0	0	0	0	0	0	0	0	0	0	0	0	0	1	0	1	0	0	0	0	0	0	0	0	0	0	0	0	0	0	0	0	0	0	0
Otu001909	2	0	0	0	0	0	0	0	0	0	0	0	0	0	0	0	0	0	1	0	0	0	0	0	0	0	0	0	0	0	0	0	0	1	0	0	0	0	0	0	0	0	0	0	0	0	0	0	0
Otu001910	2	0	0	0	0	0	0	0	0	0	0	0	0	0	0	0	0	0	0	0	1	0	0	0	1	0	0	0	0	0	0	0	0	0	0	0	0	0	0	0	0	0	0	0	0	0	0	0	0
Otu001911	2	0	0	0	0	0	0	0	0	0	0	0	0	0	0	0	0	0	0	1	0	1	0	0	0	0	0	0	0	0	0	0	0	0	0	0	0	0	0	0	0	0	0	0	0	0	0	0	0
Otu001912	2	0	0	0	0	0	0	0	0	0	0	0	0	0	0	0	0	0	0	1	0	0	0	1	0	0	0	0	0	0	0	0	0	0	0	0	0	0	0	0	0	0	0	0	0	0	0	0	0
Otu001913	2	0	0	0	0	0	0	0	0	0	0	0	0	0	0	0	0	0	0	1	0	1	0	0	0	0	0	0	0	0	0	0	0	0	0	0	0	0	0	0	0	0	0	0	0	0	0	0	0
Otu001914	2	0	0	0	0	0	0	0	0	0	0	0	0	0	0	0	0	0	0	0	0	0	2	0	0	0	0	0	0	0	0	0	0	0	0	0	0	0	0	0	0	0	0	0	0	0	0	0	0
Otu001915	2	0	0	0	0	0	0	0	0	0	0	0	1	0	0	0	0	0	0	0	0	0	0	0	0	0	0	0	0	1	0	0	0	0	0	0	0	0	0	0	0	0	0	0	0	0	0	0	0.001035
Otu001916	2	0	0	0	0	0	0	0	0	0	0	0	0	0	0	0	0	0	0	0	0	1	0	0	0	0	0	1	0	0	0	0	0	0	0	0	0	0	0	0	0	0	0	0	0	0	0	0	0
Otu001917	2	0	0	0	0	1	0	0	0	0	0	0	0	0	0	0	0	0	0	0	0	0	0	0	0	0	0	0	0	0	1	0	0	0	0	0	0	0	0	0	0	0.000966	0	0	0	0	0	0	0
Otu001918	2	0	2	0	0	0	0	0	0	0	0	0	0	0	0	0	0	0	0	0	0	0	0	0	0	0	0	0	0	0	0	0	0	0	0	0	0	0	0.001881	0	0	0	0	0	0	0	0	0	0
Otu001919	2	0	0	0	0	0	0	0	0	0	0	0	0	0	0	0	0	0	0	0	0	0	0	0	0	0	0	0	2	0	0	0	0	0	0	0	0	0	0	0	0	0	0	0	0	0	0	0	0
Otu001920	2	0	0	0	0	0	0	0	0	1	0	0	0	0	1	0	0	0	0	0	0	0	0	0	0	0	0	0	0	0	0	0	0	0	0	0	0	0	0	0	0	0	0	0	0	0.000999	0	0	0
Otu001921	2	0	0	0	0	1	0	0	0	0	0	1	0	0	0	0	0	0	0	0	0	0	0	0	0	0	0	0	0	0	0	0	0	0	0	0	0	0	0	0	0	0.000966	0	0	0	0	0	0.000962	0
Otu001922	2	0	0	0	0	0	0	0	0	0	0	0	0	0	0	0	0	1	1	0	0	0	0	0	0	0	0	0	0	0	0	0	0	0	0	0	0	0	0	0	0	0	0	0	0	0	0	0	0
Otu001923	2	0	0	0	0	0	0	0	0	0	0	0	0	0	0	0	0	0	0	0	0	0	0	0	0	2	0	0	0	0	0	0	0	0	0	0	0	0	0	0	0	0	0	0	0	0	0	0	0
Otu001924	2	0	0	0	0	0	0	0	0	0	0	0	0	0	0	0	0	0	2	0	0	0	0	0	0	0	0	0	0	0	0	0	0	0	0	0	0	0	0	0	0	0	0	0	0	0	0	0	0
Otu001925	2	0	0	0	0	1	0	0	0	0	0	0	0	0	0	0	0	0	0	0	0	0	0	1	0	0	0	0	0	0	0	0	0	0	0	0	0	0	0	0	0	0.000966	0	0	0	0	0	0	0
Otu001926	2	1	0	0	0	0	0	0	0	0	0	0	0	0	0	1	0	0	0	0	0	0	0	0	0	0	0	0	0	0	0	0	0	0	0	0	0	0.00105	0	0	0	0	0	0	0	0	0	0	0
Otu001927	2	0	0	0	0	0	0	0	0	0	0	0	0	0	0	0	0	0	0	0	0	0	0	0	0	2	0	0	0	0	0	0	0	0	0	0	0	0	0	0	0	0	0	0	0	0	0	0	0
Otu001928	2	0	0	0	0	2	0	0	0	0	0	0	0	0	0	0	0	0	0	0	0	0	0	0	0	0	0	0	0	0	0	0	0	0	0	0	0	0	0	0	0	0.001932	0	0	0	0	0	0	0
Otu001929	2	0	0	0	0	0	0	0	0	0	0	0	0	0	2	0	0	0	0	0	0	0	0	0	0	0	0	0	0	0	0	0	0	0	0	0	0	0	0	0	0	0	0	0	0	0	0	0	0
Otu001930	2	0	0	0	0	0	0	0	0	0	0	0	0	0	0	0	0	0	0	0	0	0	0	0	0	0	0	0	0	0	0	0	0	0	2	0	0	0	0	0	0	0	0	0	0	0	0	0	0
Otu001931	2	0	0	0	0	0	0	0	0	0	0	0	0	0	0	0	0	0	0	0	0	0	0	0	0	0	2	0	0	0	0	0	0	0	0	0	0	0	0	0	0	0	0	0	0	0	0	0	0
Otu001932	2	0	0	0	0	0	0	0	0	0	0	0	0	0	0	2	0	0	0	0	0	0	0	0	0	0	0	0	0	0	0	0	0	0	0	0	0	0	0	0	0	0	0	0	0	0	0	0	0
Otu001933	2	0	0	0	0	0	0	0	0	0	0	0	0	0	0	0	1	1	0	0	0	0	0	0	0	0	0	0	0	0	0	0	0	0	0	0	0	0	0	0	0	0	0	0	0	0	0	0	0
Otu001934	2	0	0	0	0	0	0	0	0	0	0	0	0	0	0	0	0	0	0	0	0	0	0	0	0	0	1	0	1	0	0	0	0	0	0	0	0	0	0	0	0	0	0	0	0	0	0	0	0
Otu001935	2	0	0	0	0	0	0	0	0	0	0	0	0	0	0	0	0	0	0	0	0	0	0	0	0	0	0	0	1	0	1	0	0	0	0	0	0	0	0	0	0	0	0	0	0	0	0	0	0
Otu001936	2	0	0	0	0	0	0	0	0	1	0	0	0	0	0	0	0	0	0	0	0	0	0	0	0	0	0	0	0	0	0	0	0	0	0	0	1	0	0	0	0	0	0	0	0	0.000999	0	0	0
Otu001937	2	0	0	0	0	0	0	0	0	0	0	0	0	0	0	0	0	0	0	0	0	0	0	0	0	0	0	0	0	0	0	0	0	0	0	2	0	0	0	0	0	0	0	0	0	0	0	0	0
Otu001938	2	0	0	0	0	0	0	0	0	0	0	0	0	0	0	0	1	0	1	0	0	0	0	0	0	0	0	0	0	0	0	0	0	0	0	0	0	0	0	0	0	0	0	0	0	0	0	0	0
Otu001939	2	0	0	0	0	0	0	0	0	0	0	0	0	0	0	0	0	0	0	0	0	0	0	0	0	0	0	2	0	0	0	0	0	0	0	0	0	0	0	0	0	0	0	0	0	0	0	0	0
Otu001940	2	0	0	0	0	0	0	0	0	0	0	0	0	0	0	0	0	0	0	0	0	0	0	0	0	1	0	0	1	0	0	0	0	0	0	0	0	0	0	0	0	0	0	0	0	0	0	0	0
Otu001941	2	0	0	0	0	0	0	0	0	0	0	0	0	0	0	0	0	0	0	0	0	0	0	0	0	0	0	0	2	0	0	0	0	0	0	0	0	0	0	0	0	0	0	0	0	0	0	0	0
Otu001942	2	0	0	0	0	0	0	0	0	0	0	0	0	0	0	0	0	0	0	0	0	0	1	0	0	0	1	0	0	0	0	0	0	0	0	0	0	0	0	0	0	0	0	0	0	0	0	0	0
Otu001943	2	0	2	0	0	0	0	0	0	0	0	0	0	0	0	0	0	0	0	0	0	0	0	0	0	0	0	0	0	0	0	0	0	0	0	0	0	0	0.001881	0	0	0	0	0	0	0	0	0	0
Otu001944	2	0	0	0	0	0	0	0	0	0	0	0	0	0	0	0	0	0	0	0	0	2	0	0	0	0	0	0	0	0	0	0	0	0	0	0	0	0	0	0	0	0	0	0	0	0	0	0	0
Otu001945	2	0	0	0	0	0	0	0	0	1	0	0	0	0	0	0	0	0	0	0	0	0	1	0	0	0	0	0	0	0	0	0	0	0	0	0	0	0	0	0	0	0	0	0	0	0.000999	0	0	0
Otu001946	2	0	0	0	0	0	0	0	0	0	0	0	0	0	0	0	0	0	2	0	0	0	0	0	0	0	0	0	0	0	0	0	0	0	0	0	0	0	0	0	0	0	0	0	0	0	0	0	0
Otu001947	2	0	0	0	0	0	0	0	0	0	0	0	0	0	1	0	0	0	0	0	0	1	0	0	0	0	0	0	0	0	0	0	0	0	0	0	0	0	0	0	0	0	0	0	0	0	0	0	0
Otu001948	2	0	0	0	0	0	0	0	0	0	1	1	0	0	0	0	0	0	0	0	0	0	0	0	0	0	0	0	0	0	0	0	0	0	0	0	0	0	0	0	0	0	0	0	0	0	0.000938	0.000962	0
Otu001949	2	0	1	0	0	0	0	0	0	0	0	0	0	0	0	0	0	0	0	0	0	0	0	0	0	0	0	0	0	1	0	0	0	0	0	0	0	0	0.000941	0	0	0	0	0	0	0	0	0	0
Otu001950	2	0	0	0	0	0	0	0	0	0	0	0	0	0	0	0	1	1	0	0	0	0	0	0	0	0	0	0	0	0	0	0	0	0	0	0	0	0	0	0	0	0	0	0	0	0	0	0	0
Otu001951	2	0	0	0	0	0	0	0	0	0	0	0	0	0	0	0	0	0	0	0	0	0	0	0	0	0	0	0	0	1	1	0	0	0	0	0	0	0	0	0	0	0	0	0	0	0	0	0	0
Otu001952	2	0	0	0	0	0	0	0	0	0	0	0	0	0	0	0	0	0	0	0	0	1	0	0	0	1	0	0	0	0	0	0	0	0	0	0	0	0	0	0	0	0	0	0	0	0	0	0	0
Otu001953	2	0	0	0	0	0	0	0	0	0	0	0	0	0	0	0	0	0	0	0	0	0	0	0	0	0	2	0	0	0	0	0	0	0	0	0	0	0	0	0	0	0	0	0	0	0	0	0	0
Otu001954	2	0	0	0	0	0	0	0	0	0	0	0	0	0	0	2	0	0	0	0	0	0	0	0	0	0	0	0	0	0	0	0	0	0	0	0	0	0	0	0	0	0	0	0	0	0	0	0	0
Otu001955	2	0	0	0	0	0	0	0	0	0	1	0	0	0	0	0	0	0	0	0	0	0	0	0	1	0	0	0	0	0	0	0	0	0	0	0	0	0	0	0	0	0	0	0	0	0	0.000938	0	0
Otu001956	2	0	0	0	0	0	0	0	0	0	0	0	0	0	0	0	0	0	0	0	0	0	0	0	0	0	0	2	0	0	0	0	0	0	0	0	0	0	0	0	0	0	0	0	0	0	0	0	0
Otu001957	2	0	0	0	0	0	0	0	0	0	0	0	0	0	0	0	0	0	0	0	0	0	0	0	0	0	0	0	0	0	2	0	0	0	0	0	0	0	0	0	0	0	0	0	0	0	0	0	0
Otu001958	2	0	0	0	0	0	0	0	0	0	0	0	0	0	0	0	0	0	0	0	0	0	0	1	1	0	0	0	0	0	0	0	0	0	0	0	0	0	0	0	0	0	0	0	0	0	0	0	0
Otu001959	2	0	0	0	0	0	0	0	0	0	0	0	0	0	0	0	0	0	0	0	0	0	0	0	0	0	0	2	0	0	0	0	0	0	0	0	0	0	0	0	0	0	0	0	0	0	0	0	0
Otu001960	2	0	0	0	0	0	0	0	0	0	0	0	0	0	0	0	0	0	0	0	0	0	0	0	0	1	0	0	0	1	0	0	0	0	0	0	0	0	0	0	0	0	0	0	0	0	0	0	0
Otu001961	2	0	0	0	0	0	0	0	0	0	0	0	2	0	0	0	0	0	0	0	0	0	0	0	0	0	0	0	0	0	0	0	0	0	0	0	0	0	0	0	0	0	0	0	0	0	0	0	0.00207
Otu001962	2	0	0	0	0	0	0	0	0	0	0	0	0	0	0	0	0	0	0	0	0	0	0	0	0	0	0	2	0	0	0	0	0	0	0	0	0	0	0	0	0	0	0	0	0	0	0	0	0
Otu001963	2	0	0	0	0	0	0	0	0	0	0	0	1	0	0	0	0	0	0	0	0	0	0	0	0	1	0	0	0	0	0	0	0	0	0	0	0	0	0	0	0	0	0	0	0	0	0	0	0.001035
Otu001964	2	0	0	0	0	0	0	0	1	0	0	0	0	0	0	0	0	1	0	0	0	0	0	0	0	0	0	0	0	0	0	0	0	0	0	0	0	0	0	0	0	0	0	0	0.001	0	0	0	0
Otu001965	2	0	0	0	0	0	0	0	0	0	0	0	0	0	0	0	0	0	0	0	0	1	0	0	1	0	0	0	0	0	0	0	0	0	0	0	0	0	0	0	0	0	0	0	0	0	0	0	0
Otu001966	2	0	0	0	0	0	0	0	0	0	0	0	0	1	0	0	0	0	0	0	0	0	0	0	0	0	0	0	0	0	0	0	1	0	0	0	0	0	0	0	0	0	0	0	0	0	0	0	0
Otu001967	2	0	0	0	0	0	0	0	0	0	0	0	0	1	0	1	0	0	0	0	0	0	0	0	0	0	0	0	0	0	0	0	0	0	0	0	0	0	0	0	0	0	0	0	0	0	0	0	0
Otu001968	2	0	0	0	0	0	0	0	0	0	0	0	0	0	0	0	1	0	1	0	0	0	0	0	0	0	0	0	0	0	0	0	0	0	0	0	0	0	0	0	0	0	0	0	0	0	0	0	0
Otu001969	2	0	0	0	0	0	0	0	1	1	0	0	0	0	0	0	0	0	0	0	0	0	0	0	0	0	0	0	0	0	0	0	0	0	0	0	0	0	0	0	0	0	0	0	0.001	0.000999	0	0	0
Otu001970	2	0	0	0	0	0	1	0	0	0	0	1	0	0	0	0	0	0	0	0	0	0	0	0	0	0	0	0	0	0	0	0	0	0	0	0	0	0	0	0	0	0	0.000959	0	0	0	0	0.000962	0
Otu001971	2	0	0	0	0	0	0	1	0	0	0	0	0	0	0	0	0	0	0	0	0	0	0	1	0	0	0	0	0	0	0	0	0	0	0	0	0	0	0	0	0	0	0	0.000956	0	0	0	0	0
Otu001972	2	1	0	0	0	0	0	0	0	1	0	0	0	0	0	0	0	0	0	0	0	0	0	0	0	0	0	0	0	0	0	0	0	0	0	0	0	0.00105	0	0	0	0	0	0	0	0.000999	0	0	0
Otu001973	2	0	0	0	0	0	0	0	0	0	0	0	0	1	0	1	0	0	0	0	0	0	0	0	0	0	0	0	0	0	0	0	0	0	0	0	0	0	0	0	0	0	0	0	0	0	0	0	0
Otu001974	2	0	0	0	0	0	0	0	0	0	0	0	0	0	0	0	0	0	0	0	0	0	0	0	0	1	0	0	0	0	0	0	0	0	0	0	1	0	0	0	0	0	0	0	0	0	0	0	0
Otu001975	2	0	0	0	1	1	0	0	0	0	0	0	0	0	0	0	0	0	0	0	0	0	0	0	0	0	0	0	0	0	0	0	0	0	0	0	0	0	0	0	0.000988	0.000966	0	0	0	0	0	0	0
Otu001976	2	1	0	0	0	0	0	0	0	0	1	0	0	0	0	0	0	0	0	0	0	0	0	0	0	0	0	0	0	0	0	0	0	0	0	0	0	0.00105	0	0	0	0	0	0	0	0	0.000938	0	0
Otu001977	2	0	0	0	0	0	0	0	0	0	0	0	0	0	0	0	0	0	0	0	0	0	0	0	0	0	0	0	0	0	0	0	0	0	0	0	2	0	0	0	0	0	0	0	0	0	0	0	0
Otu001978	2	0	0	0	0	0	0	0	0	0	0	0	0	0	0	0	0	0	0	0	0	0	2	0	0	0	0	0	0	0	0	0	0	0	0	0	0	0	0	0	0	0	0	0	0	0	0	0	0
Otu001979	2	0	0	0	0	1	0	0	0	0	0	0	0	0	0	0	0	0	0	0	0	0	1	0	0	0	0	0	0	0	0	0	0	0	0	0	0	0	0	0	0	0.000966	0	0	0	0	0	0	0
Otu001980	2	0	0	0	0	0	0	0	0	0	0	0	0	0	0	0	0	0	0	0	0	0	0	0	0	0	0	0	0	0	2	0	0	0	0	0	0	0	0	0	0	0	0	0	0	0	0	0	0
Otu001981	2	0	0	0	0	0	0	0	0	0	0	0	0	0	0	0	0	0	1	0	0	0	0	0	0	0	0	0	0	0	0	0	1	0	0	0	0	0	0	0	0	0	0	0	0	0	0	0	0
Otu001982	2	0	0	0	0	0	0	0	0	0	0	0	0	0	0	0	0	0	0	0	0	0	0	0	0	1	0	1	0	0	0	0	0	0	0	0	0	0	0	0	0	0	0	0	0	0	0	0	0
Otu001983	2	0	0	0	1	0	1	0	0	0	0	0	0	0	0	0	0	0	0	0	0	0	0	0	0	0	0	0	0	0	0	0	0	0	0	0	0	0	0	0	0.000988	0	0.000959	0	0	0	0	0	0
Otu001984	2	0	0	0	0	0	0	0	0	0	0	0	0	0	0	0	0	0	0	0	2	0	0	0	0	0	0	0	0	0	0	0	0	0	0	0	0	0	0	0	0	0	0	0	0	0	0	0	0
Otu001985	2	0	0	0	0	0	0	0	0	0	0	0	0	0	0	0	0	0	0	0	0	0	0	0	0	0	0	1	1	0	0	0	0	0	0	0	0	0	0	0	0	0	0	0	0	0	0	0	0
Otu001986	2	0	0	0	1	1	0	0	0	0	0	0	0	0	0	0	0	0	0	0	0	0	0	0	0	0	0	0	0	0	0	0	0	0	0	0	0	0	0	0	0.000988	0.000966	0	0	0	0	0	0	0
Otu001987	2	0	0	0	0	0	0	0	0	0	0	0	0	0	0	0	0	0	0	0	0	0	0	0	0	0	2	0	0	0	0	0	0	0	0	0	0	0	0	0	0	0	0	0	0	0	0	0	0
Otu001988	2	0	0	0	0	0	0	0	0	0	0	0	0	0	0	0	0	0	0	0	0	1	0	0	0	0	0	0	0	0	1	0	0	0	0	0	0	0	0	0	0	0	0	0	0	0	0	0	0
Otu001989	2	1	0	0	0	0	0	0	0	0	0	0	0	0	0	0	1	0	0	0	0	0	0	0	0	0	0	0	0	0	0	0	0	0	0	0	0	0.00105	0	0	0	0	0	0	0	0	0	0	0
Otu001990	2	0	0	0	0	0	0	0	0	0	0	0	1	0	0	0	0	0	0	0	0	0	1	0	0	0	0	0	0	0	0	0	0	0	0	0	0	0	0	0	0	0	0	0	0	0	0	0	0.001035
Otu001991	2	0	0	0	0	0	0	0	0	0	0	0	0	1	0	0	0	0	0	0	0	0	0	0	0	0	1	0	0	0	0	0	0	0	0	0	0	0	0	0	0	0	0	0	0	0	0	0	0
Otu001992	2	0	0	0	0	0	0	1	0	0	0	0	0	0	0	0	0	0	0	1	0	0	0	0	0	0	0	0	0	0	0	0	0	0	0	0	0	0	0	0	0	0	0	0.000956	0	0	0	0	0
Otu001993	2	0	0	0	0	0	0	0	0	0	0	0	0	0	0	0	0	0	0	0	0	0	0	0	0	0	0	0	0	0	2	0	0	0	0	0	0	0	0	0	0	0	0	0	0	0	0	0	0
Otu001994	2	0	0	0	0	0	0	0	0	0	0	0	0	0	0	0	0	0	0	0	0	0	0	0	0	0	0	0	0	1	1	0	0	0	0	0	0	0	0	0	0	0	0	0	0	0	0	0	0
Otu001995	2	0	0	0	0	0	0	0	0	0	0	0	0	0	0	0	0	0	0	0	0	0	0	0	0	0	1	0	1	0	0	0	0	0	0	0	0	0	0	0	0	0	0	0	0	0	0	0	0
Otu001996	2	0	0	0	0	0	0	0	0	1	0	0	0	0	0	0	0	0	0	0	0	0	0	0	1	0	0	0	0	0	0	0	0	0	0	0	0	0	0	0	0	0	0	0	0	0.000999	0	0	0
Otu001997	2	0	0	0	0	0	0	0	0	1	0	0	0	0	0	0	0	0	0	0	1	0	0	0	0	0	0	0	0	0	0	0	0	0	0	0	0	0	0	0	0	0	0	0	0	0.000999	0	0	0
Otu001998	2	0	0	0	1	0	0	0	0	0	0	0	0	0	0	0	0	0	0	0	1	0	0	0	0	0	0	0	0	0	0	0	0	0	0	0	0	0	0	0	0.000988	0	0	0	0	0	0	0	0
Otu001999	2	0	0	0	1	0	1	0	0	0	0	0	0	0	0	0	0	0	0	0	0	0	0	0	0	0	0	0	0	0	0	0	0	0	0	0	0	0	0	0	0.000988	0	0.000959	0	0	0	0	0	0
[truncated: 79 more rows]
[truncated: 31 more columns]
